# Supplementary material for: Rhytidome- and cork-type barks of holm oak, cork oak and their hybrids highlight processes leading to cork formation
Source: BMC Plant Biol. 2024 Jun 3;24:488. doi: 10.1186/s12870-024-05192-4 (PMC11145776; doi:10.1186/s12870-024-05192-4)
Supplement: Supplementary file 1 — Supplementary Material 1 [file 12870_2024_5192_MOESM1_ESM.xlsx]

## Sheet: Note
Table S2 Article title: Rhytidome- and cork-type barks of holm oak, cork oak and their hybrids highlight processes leading to cork formation Authors: Iker Armendariz, Unai López de Heredia, Marçal Soler, Adrià Puigdemont, Maria Mercè Ruiz, Patricia Jové, Álvaro Soto, Olga Serra, Mercè Figueras

## Sheet: RNA quantity and quality
Table S2: Total concentration of RNA extracted from outer bark samples. RNA quality was analyzed by Agilent 2100 Bioanalyzer.
sample	Concentration(ng/μL)	Mass (μg)	OD260/280	OD260/230	RIN
Cork 87	380	5.7	2.17	2.29	9.4
Cork 89	490	7.35	2.16	2.1	9.8
Cork 90	258	5.16	2.15	2.36	9.4
Cork 91	175	5.43	2.1	1.63	9.7
Rhytidome 33	156	4.84	1.97	1.66	8.8
Rhytidome 67	112	2.24	2.03	1.98	8.7
Rhytidome 68	270	4.32	1.55	0.85	8.3
Rhytidome 94	72	1.44	2.08	1.78	8.4
Cork-like 1 (N)	67	1.34	2.1	2.1	9.1
Cork-like 1 (S)	69	1.38	2.13	2.1	8.9
Cork-like 1 (E)	62	1.36	2.1	2.1	9.1
Cork-like 1 (W)	96	2.11	1.98	2.07	9
Rhytidome-like 21	87	1.91	2.1	1.6	8.5
Rhytidome-like 14	85	1.7	1.97	1.8	8.5
Rhytidome-like 18	46	1.43	2.01	1.86	8.2
Rhytidome-like 20	118	2.6	2.04	1.84	8.4

## Sheet: Read statistics
Table S2: Read statistics of RNAseq libraries obtained from outer bark of cork oak (cork), holm oak (rhytidome), and the hybrid showing a cork-like bark and rhytidome-like bark. After sequencing, the raw reads were filtered by removing adaptor sequences, contamination and low-quality reads.
Sample Name	Clean Reads	Clean Bases	Read Length (bp)	Read Length after trimming (bp)	Q20 (%)	GC (%)	Mapped sequences	% of mapped reads
Cork 87	114425064	11442506400	100	88	96.3	44.25	110110448	96.23
Cork 89	113233268	11323326800	100	88	96.23	44.1	99293698	87.69
Cork 90	113113388	11311338800	100	88	96.36	44.03	99665738	88.11
Cork 91	113756178	11375617800	100	88	96.11	44.26	98100638	86.24
Rhytidome 33	113209564	11320956400	100	88	96.38	44.65	90981032	80.37
Rhytidome 67	113832226	11383222600	100	88	96.3	44.08	97183086	85.37
Rhytidome 68	113411616	11341161600	100	88	96.38	44.69	90916324	80.16
Rhytidome 94	100242900	10024290000	100	88	96	47.05	58647778	58.51
Cork-like 1 (N)	113323122	11332312200	100	88	96.4	44.28	92637788	81.75
Cork-like 1 (S)	109324868	10932486800	100	88	95.9	45.27	80017752	73.19
Cork-like 1 (E)	113714970	11371497000	100	88	96.31	44.41	93169130	81.93
Cork-like 1 (W)	114152924	11415292400	100	88	96.07	44.78	88840596	77.83
Rhytidome-like 21	112228094	11222809400	100	88	96.2	44.34	97493750	86.87
Rhytidome-like 14	113183510	11318351000	100	88	97.09	44.35	98327334	86.87
Rhytidome-like 18	112068156	11206815600	100	88	97.11	45.3	86082622	76.81
Rhytidome-like 20	110318464	11031846400	100	88	96.92	45.23	95830238	86.87

## Sheet: gene expression profile
Table S2. Complete transcript list identified in the RNAseq data. For each transcript is shown: the expression value (rlog of count data) for each sample, the Arabidopsis functional annotation, the expression ratios (Log2FC) of outer bark type pair-wise comparison and in case differential, in which cluster of Figure 4 is classified.
Gene Identifiers		Best Arabidopsis homolog and functional anotation			Expression values of each biological replicate																Differential expression analysis																		CLUSTER
					rlog																Cork vs Rhytidome			Cork vs Cork-like			Cork vs Rhytidome-like			Cork-like vs Rhytidome			Rhytidome-like vs Rhytidome			Cork-like vs Rhytidome-like
Quercus locus	Quercus Protein ID	Arabidopsis gene ID	Short_description	Aralip pathway	Cork87	Cork89	Cork90	Cork91	Rhytidome33	Rhytidome67	Rhytidome68	Rhytidome94	Cork-like1	Cork-like2	Cork-like3	Cork-like4	Rhytidome-like21	Rhytidome-like14	Rhytidome-like18	Rhytidome-like20	base mean	l2fc	padj	base mean	l2fc	padj	base mean	l2fc	padj	base mean	l2fc	padj	base mean	l2fc	padj	base mean	l2fc	padj
LOC112012025	XP_023900156	AT2G13610	ABC-2 type transporter family protein	Fatty Acid Elongation & Wax Biosynthesis	9.7128	9.22698	10.0197	10.1575	13.1495	13.9845	13.6031	9.65886	9.42789	10.162	10.387	10.3144	14.0587	13.2844	13.9306	14.011	7456.9	-3.77237	3.65593e-05	7456.9	-0.330217	1	7456.9	-4.41652	1.01223e-07	7456.9	-3.44215	0.000554237	7456.9	0.64415	1	7456.9	-4.0863	2.91904e-06	1
LOC111997734	XP_023885635	AT3G06960	pigment defective 320	Eukaryotic Galactolipid & Sulfolipid Synthesis Lipid Trafficking	9.29444	9.26981	9.44426	9.52279	9.39991	9.31294	9.74936	9.00951	10.1618	10.0461	9.96824	10.0086	10.3882	11.1937	10.7594	11.4595	1145.71	-0.00871849	1	1145.71	-0.730612	1	1145.71	-1.79125	0.00710826	1145.71	0.721893	1	1145.71	1.78253	0.018213	1145.71	-1.06063	1	2
LOC111997556	XP_023885422	AT1G08980	amidase 1	Phospholipid Signaling	8.72414	9.76419	10.8215	6.82292	12.5031	12.1928	10.1755	11.0669	8.18677	9.59282	10.1364	8.87401	12.9773	13.7336	12.4086	14.3698	4897.6	-2.27979	0.273415	4897.6	0.334503	1	4897.6	-4.23803	0.000101437	4897.6	-2.6143	0.165759	4897.6	1.95823	0.865184	4897.6	-4.57253	1.95743e-05	1
LOC112007263	XP_023895362	AT2G45670	calcineurin B subunit-related	Eukaryotic Phospholipid Synthesis & Editing	10.0914	9.97628	10.2746	10.2471	10.5432	10.8606	10.5433	10.6069	10.5606	10.5906	10.3427	10.3797	11.4481	11.6313	12.0327	11.9294	1959.97	-0.542809	1	1959.97	-0.352662	1	1959.97	-1.78654	2.01752e-05	1959.97	-0.190147	1	1959.97	1.24373	0.689501	1959.97	-1.43388	0.0514893	2
LOC112003580	XP_023891562	AT4G24230	acyl-CoA-binding domain 3	Eukaryotic Phospholipid Synthesis & Editing	6.80184	7.10236	6.88871	7.04686	7.92384	7.01515	7.81127	7.75644	6.10026	6.2284	6.4383	5.61109	8.20241	8.00489	8.63794	7.82781	179.618	-0.796225	1	179.618	0.96053	1	179.618	-1.39623	0.465768	179.618	-1.75676	0.0625085	179.618	0.600008	1	179.618	-2.35676	3.50906e-05	2
LOC111987395	XP_023874883	AT1G55260	Bifunctional inhibitor/lipid-transfer protein/seed storage 2S albumin superfamily protein	Fatty Acid Elongation & Wax Biosynthesis	7.84245	7.72741	8.45928	8.20777	10.7249	10.2329	10.4289	9.91187	8.86169	8.88905	8.40061	8.55761	11.7139	10.9273	10.3033	11.201	1129.38	-2.50441	2.96469e-05	1129.38	-0.669406	1	1129.38	-3.34927	3.10289e-12	1129.38	-1.83501	0.0586145	1129.38	0.844856	1	1129.38	-2.67986	1.85922e-06	2
LOC112037446	XP_023926036	AT4G33550	Bifunctional inhibitor/lipid-transfer protein/seed storage 2S albumin superfamily protein	Fatty Acid Elongation & Wax Biosynthesis	7.4421	7.02976	7.36711	7.25988	6.18676	6.07268	5.69052	7.51228	4.90257	5.02681	4.89755	4.5454	6.29604	6.28376	8.76016	8.10449	134.803	0.816353	1	134.803	2.82666	0.0326521	134.803	-0.573287	1	134.803	-2.01031	0.403224	134.803	1.38964	1	134.803	-3.39995	0.000491825	2
LOC111994437	XP_023882083	AT5G59770	Protein-tyrosine phosphatase-like, PTPLA	Fatty Acid Elongation & Wax Biosynthesis	6.81735	6.9243	6.58983	6.37944	7.29266	7.18111	6.8778	6.77483	5.32122	4.94889	4.73213	5.21242	7.60105	6.8453	7.2459	7.21879	109.745	-0.412101	1	109.745	1.9108	0.019922	109.745	-0.643662	1	109.745	-2.32291	3.50305e-05	109.745	0.231561	1	109.745	-2.55447	3.341e-07	2
LOC112025861	XP_023914310	AT2G38040	acetyl Co-enzyme a carboxylase carboxyltransferase alpha subunit	Fatty Acid Synthesis	1.9782	1.30176	2.25779	1.67669	1.88747	2.68994	3.55423	3.64003	3.2189	3.31266	3.52809	3.50646	4.40337	3.54065	3.86863	4.78004	12.6338	-2.62919	0.2074	12.6338	-3.06495	0.166253	12.6338	-4.27863	0.000709573	12.6338	0.435759	1	12.6338	1.64945	1	12.6338	-1.21369	1	2
LOC112015415	XP_023903588	AT3G55290	NAD(P)-binding Rossmann-fold superfamily protein	Fatty Acid Synthesis	8.73888	8.75364	7.97882	7.9967	9.74061	9.73693	10.0443	9.56682	9.01442	9.13739	8.92943	8.915	10.1934	11.0674	10.561	11.8319	1021.39	-1.51118	0.416842	1021.39	-0.648157	1	1021.39	-2.91509	4.21341e-07	1021.39	-0.863024	1	1021.39	1.40391	1	1021.39	-2.26693	0.0023054	2
LOC111989449	XP_023876997	AT1G08510	fatty acyl-ACP thioesterases B	Fatty Acid Synthesis Fatty Acid Elongation, Desaturation & Export From Plastid Prokaryotic Galactolipid, Sulfolipid, & Phospholipid Synthesis 1	1.38161	0.941261	2.59856	0.899926	3.41538	4.46175	3.56522	3.32325	1.42397	1.84814	1.374	0.917575	4.05822	4.04182	5.36792	2.98554	14.319	-3.54049	0.0505232	14.319	0.759328	1	14.319	-4.36928	0.00388137	14.319	-4.29982	0.0221735	14.319	0.828788	1	14.319	-5.12861	0.00148054	2
LOC112006371	XP_023894422	AT1G54350	ABC transporter family protein	Fatty Acid Synthesis Fatty Acid Elongation, Desaturation & Export From Plastid Prokaryotic Galactolipid, Sulfolipid, & Phospholipid Synthesis 1	4.26059	4.42708	4.52313	4.18716	6.59122	7.73866	7.35132	6.13338	6.20571	6.56718	5.69497	5.75283	6.90072	6.22679	6.57242	5.83673	83.6641	-3.28081	3.48102e-06	83.6641	-2.12403	0.12939	83.6641	-2.52328	0.00356438	83.6641	-1.15678	1	83.6641	-0.757528	1	83.6641	-0.399254	1	2
LOC111992805	XP_023880434	AT3G02630	Plant stearoyl-acyl-carrier-protein desaturase family protein	Fatty Acid Synthesis Fatty Acid Elongation, Desaturation & Export From Plastid Prokaryotic Galactolipid, Sulfolipid, & Phospholipid Synthesis 1	3.93723	3.38338	2.84773	4.0952	3.59255	7.93125	4.03826	7.41975	4.81997	5.55853	5.63894	5.69771	7.05568	7.70879	7.31644	7.88365	102.68	-3.8511	0.0033671	102.68	-2.25119	0.693798	102.68	-4.60072	7.4605e-05	102.68	-1.59992	1	102.68	0.749616	1	102.68	-2.34953	0.340133	2
LOC111990533	XP_023878090	AT3G45140	lipoxygenase 2	Oxylipin Metabolism 1 Oxylipin Metabolism 2	9.38449	9.0291	9.61111	8.99063	11.4811	11.9906	12.2935	12.7224	7.19263	9.54992	10.4608	8.56253	12.2846	13.1506	12.7312	13.189	3742.41	-3.20576	0.000455602	3742.41	-0.161612	1	3742.41	-3.95579	5.53008e-07	3742.41	-3.04415	0.00199884	3742.41	0.750026	1	3742.41	-3.79418	3.79178e-06	1
LOC112014190	XP_023902338	AT3G20480	tetraacyldisaccharide 4'-kinase family protein	Mitochondrial Phospholipid Synthesis Mitochondrial Lipopolysaccharide Synthesis	7.33674	7.41348	6.14015	7.42745	8.47717	8.76177	8.39337	9.06764	8.32989	8.50658	8.37612	8.26009	9.62198	9.97256	9.50786	10.3897	487.947	-1.70472	0.103497	487.947	-1.33915	1	487.947	-3.0469	1.14361e-09	487.947	-0.365566	1	487.947	1.34218	1	487.947	-1.70774	0.113986	2
LOC111985500	XP_023872915	AT2G06050	oxophytodienoate-reductase 3	Oxylipin Metabolism 1	10.6665	10.676	10.683	10.6739	11.194	11.4663	11.477	11.7927	11.1284	11.0563	11.0064	11.0154	11.9899	12.1026	12.0982	12.7839	2966.33	-0.908396	1	2966.33	-0.417517	1	2966.33	-1.76967	0.000840644	2966.33	-0.49088	1	2966.33	0.861276	1	2966.33	-1.35216	0.317614	2
LOC112017480	XP_023905698	AT4G13550	triglyceride lipases;triglyceride lipases	Oxylipin Metabolism 1 Oxylipin Metabolism 2	10.5179	10.3096	10.3317	10.4993	10.3856	11.266	10.7681	11.2005	9.4954	9.63407	9.95015	9.64577	10.9392	11.734	11.0975	11.8765	1790.24	-0.585188	1	1790.24	0.801678	1	1790.24	-1.15532	1	1790.24	-1.38687	0.614142	1790.24	0.570136	1	1790.24	-1.957	0.00318548	2
LOC112013633	XP_023901791	AT3G18860	transducin family protein / WD-40 repeat family protein	Oxylipin Metabolism 1 Oxylipin Metabolism 2 Phospholipid Signaling	8.03398	4.2107	4.53781	3.51084	5.7445	4.52218	6.22984	5.55679	3.06068	2.99805	3.38637	2.42106	4.07528	3.48085	5.59991	8.39221	76.4102	0.889995	1	76.4102	4.20119	0.0647112	76.4102	-0.436632	1	76.4102	-3.31119	0.220174	76.4102	1.32663	1	76.4102	-4.63782	0.00982448	2
LOC112027093	XP_023915529	AT1G73680	alpha dioxygenase	Oxylipin Metabolism 2	6.21629	5.56477	6.31133	7.83342	9.05908	8.82064	10.2964	8.92134	8.05015	9.0705	9.53104	8.73935	10.0773	9.63561	9.91937	10.2423	610.871	-2.95832	0.00159068	610.871	-2.43488	0.0806744	610.871	-3.5729	8.95687e-06	610.871	-0.523437	1	610.871	0.614575	1	610.871	-1.13801	1	2
LOC112038937	XP_023927540	AT1G73680	alpha dioxygenase	Oxylipin Metabolism 2	5.81956	5.31957	5.74054	6.55525	7.81301	7.36949	9.07525	8.23433	7.45679	8.15621	8.47914	7.55594	9.24579	8.39509	9.0241	8.93264	293.46	-2.64637	0.00126158	293.46	-2.31414	0.0390542	293.46	-3.3726	4.90164e-07	293.46	-0.332235	1	293.46	0.726229	1	293.46	-1.05846	1	2
LOC111997579	XP_023885457	AT1G08980	amidase 1	Phospholipid Signaling	6.68469	6.64543	6.7612	6.11998	8.27935	8.04675	8.3385	7.55013	7.70923	8.10023	7.87547	7.80933	7.36209	9.40234	10.4621	9.51805	363.2	-1.70099	0.422222	363.2	-1.47008	1	363.2	-3.33548	1.03057e-05	363.2	-0.230909	1	363.2	1.63449	0.820813	363.2	-1.8654	0.284459	2
LOC112006914	XP_023894996	AT1G08980	amidase 1	Phospholipid Signaling	10.3427	9.68161	10.424	9.57949	12.3453	12.2045	10.8946	11.3463	10.5101	10.8472	10.8045	10.5037	12.2266	12.841	12.448	13.0984	3402.28	-1.94337	0.0404201	3402.28	-0.680134	1	3402.28	-2.89275	1.1463e-06	3402.28	-1.26324	1	3402.28	0.949376	1	3402.28	-2.21262	0.00522012	2
LOC111996833	XP_023884631	AT2G03890	phosphoinositide 4-kinase gamma 7	Phospholipid Signaling	12.5261	12.0255	12.324	12.3807	13.0305	13.0608	13.4098	13.1628	12.4823	12.8038	13.5407	12.8365	14.5645	14.8458	14.8825	15.2148	13887.7	-0.933508	1	13887.7	-0.714928	1	13887.7	-2.81453	6.1932e-12	13887.7	-0.21858	1	13887.7	1.88103	0.00611727	13887.7	-2.09961	0.000116219	2
LOC112020819	XP_023909143	AT2G03890	phosphoinositide 4-kinase gamma 7	Phospholipid Signaling	12.7691	12.8056	12.6121	12.8656	13.3463	13.9981	13.9829	13.4153	13.8915	14.051	13.8756	14.0336	15.0379	15.235	15.0829	15.7879	20138.1	-1.05083	1	20138.1	-1.31915	0.780103	20138.1	-2.80018	1.17428e-14	20138.1	0.268319	1	20138.1	1.74934	0.0101105	20138.1	-1.48102	0.144332	2
LOC112027173	XP_023915612	AT5G20060	alpha/beta-Hydrolases superfamily protein	Phospholipid Signaling	9.05635	8.09099	8.82793	8.36203	8.89381	9.31868	8.57221	7.7578	6.92468	7.38858	7.38286	7.34758	9.30552	9.51586	10.0472	10.1086	485.692	-0.126045	1	485.692	1.52389	0.760083	485.692	-1.26804	1	485.692	-1.64994	0.331072	485.692	1.142	1	485.692	-2.79194	7.44601e-06	2
LOC111994529	XP_023882187	AT5G58700	phosphatidylinositol-speciwc phospholipase C4	Phospholipid Signaling	7.44755	7.48548	7.71759	7.88554	10.2431	10.1049	10.5698	10.0945	8.34269	8.58368	8.42988	8.4436	8.89806	10.001	9.93842	10.6632	740.097	-2.90185	3.73314e-08	740.097	-0.900797	1	740.097	-2.62226	2.81187e-06	740.097	-2.00105	0.012912	740.097	-0.279589	1	740.097	-1.72146	0.10903	2
LOC112002342	XP_023890261	AT3G02600	lipid phosphate phosphatase 3	Prokaryotic Galactolipid, Sulfolipid, & Phospholipid Synthesis 1 Eukaryotic Galactolipid & Sulfolipid Synthesis Mitochondrial Lipopolysaccharide Synthesis Phospholipid Signaling	7.90079	8.51259	8.13809	8.78613	8.67297	9.13065	8.90002	8.71516	7.57936	7.76096	7.86379	7.73346	9.71458	9.48147	9.53144	10.3807	496.502	-0.543519	1	496.502	0.71437	1	496.502	-1.60336	0.0957064	496.502	-1.25789	1	496.502	1.05984	1	496.502	-2.31773	1.36126e-05	2
LOC112019570	XP_023907858	AT3G11670	UDP-Glycosyltransferase superfamily protein	Prokaryotic Galactolipid, Sulfolipid, & Phospholipid Synthesis 2 Eukaryotic Galactolipid & Sulfolipid Synthesis	11.0411	11.1542	11.0789	11.1252	12.538	13.2979	13.7166	12.9757	11.6742	12.2359	12.5289	12.2372	12.879	14.3995	13.9763	14.2578	8561.32	-2.31112	0.00119386	8561.32	-1.21752	1	8561.32	-3.17362	3.96368e-09	8561.32	-1.0936	1	8561.32	0.862499	1	8561.32	-1.9561	0.0335761	2
LOC112009019	XP_023897136	AT5G23670	long chain base2	Sphingolipid Biosynthesis 1	9.17608	9.21133	8.91039	9.21387	9.92753	10.1185	9.66632	10.5766	8.76184	9.12636	9.00704	8.81516	10.1995	10.3737	10.7548	10.8851	945.065	-1.08133	1	945.065	0.219887	1	945.065	-1.59462	0.0513956	945.065	-1.30122	0.77662	945.065	0.513295	1	945.065	-1.81451	0.00462636	2
LOC111988167	XP_023875705	AT3G54020	Arabidopsis Inositol phosphorylceramide synthase 1	Sphingolipid Biosynthesis 2	11.3393	11.4246	11.3648	11.3351	12.2248	12.5116	12.7363	12.7845	11.3345	11.3694	11.394	11.256	13.1476	13.2076	12.7746	13.6307	5393.8	-1.33514	0.268453	5393.8	0.029774	1	5393.8	-2.03699	8.39677e-07	5393.8	-1.36491	0.289009	5393.8	0.70185	1	5393.8	-2.06676	5.63131e-07	2
LOC112006868	XP_023894940	AT1G14185	Glucose-methanol-choline (GMC) oxidoreductase family protein	Suberin Synthesis & Transport 1	2.76659	2.66948	2.8163	2.60011	4.79758	4.14222	4.52204	5.02412	3.31769	4.027	3.42826	3.38436	4.08913	3.86867	3.17233	3.1945	15.7895	-2.97779	0.00180113	15.7895	-1.44094	1	15.7895	-1.58462	0.760043	15.7895	-1.53686	0.899337	15.7895	-1.39318	1	15.7895	-0.143679	1	2
LOC112029324	XP_023917781	AT1G11090	alpha/beta-Hydrolases superfamily protein	Triacylglycerol & Fatty Acid Degradation	2.21688	2.65188	1.7063	2.41277	4.2541	4.40637	4.59939	4.27354	2.78463	2.72169	1.24747	2.24289	2.83127	3.96747	3.31372	4.123	13.379	-3.32646	0.00331441	13.379	-0.169616	1	13.379	-2.30646	0.188063	13.379	-3.15684	0.00908077	13.379	-1.02	1	13.379	-2.13684	0.348784	2
LOC111996487	XP_023884246	AT1G65520	delta(3), delta(2)-enoyl CoA isomerase 1	Triacylglycerol & Fatty Acid Degradation	9.19514	9.57304	8.38988	8.51891	7.62327	8.61316	7.58709	9.0846	8.11976	8.56428	8.66223	8.13266	10.9116	12.1209	11.1806	12.0601	1234.99	0.694367	1	1234.99	0.682274	1	1234.99	-2.91223	8.07996e-05	1234.99	0.0120931	1	1234.99	3.60659	1.09691e-07	1234.99	-3.5945	4.40974e-08	2
LOC112012088	XP_023900219	AT5G11650	alpha/beta-Hydrolases superfamily protein	Triacylglycerol & Fatty Acid Degradation	10.5732	10.7137	10.4805	10.4652	12.8579	13.4177	12.3721	12.5192	11.5213	12.1123	11.6453	11.4259	14.6089	13.3626	14.0207	13.4966	7539.83	-2.52494	3.24143e-05	7539.83	-1.26207	1	7539.83	-3.7352	8.51104e-16	7539.83	-1.26288	1	7539.83	1.21026	1	7539.83	-2.47314	6.53016e-05	2
LOC112029411	XP_023917860	AT5G42930	alpha/beta-Hydrolases superfamily protein	Triacylglycerol & Fatty Acid Degradation Oxylipin Metabolism 1 Oxylipin Metabolism 2	1.62426	2.75151	1.67113	1.97387	4.03509	4.40849	4.52369	5.06296	2.90108	3.95017	3.32403	2.86957	6.84186	5.85543	2.81689	4.26277	28.7894	-3.69331	0.0208691	28.7894	-2.09045	1	28.7894	-5.11377	6.69081e-05	28.7894	-1.60286	1	28.7894	1.42046	1	28.7894	-3.02332	0.0747719	2
LOC112033971	XP_023922524	AT5G35550	Duplicated homeodomain-like superfamily protein	Triacylglycerol Biosynthesis	1.97979	2.05612	2.23763	1.43451	0.943418	0.91277	0.446288	2.10066	0.508456	0.562643	0.466532	0.49163	4.35864	5.14601	5.22339	5.23725	16.9737	1.59304	1	16.9737	4.31203	0.0742565	16.9737	-4.11959	6.81045e-06	16.9737	-2.71899	0.729071	16.9737	5.71264	3.55757e-07	16.9737	-8.43163	1.82924e-09	2
LOC112015494	XP_023903661	AT3G12120	fatty acid desaturase 2	Triacylglycerol Biosynthesis Eukaryotic Phospholipid Synthesis & Editing	11.508	10.9932	11.0015	11.086	11.6662	11.3976	11.3594	11.8899	12.3612	12.2425	12.1144	12.5027	12.7736	12.5718	13.9171	13.4865	5311.04	-0.47531	1	5311.04	-1.26267	1	5311.04	-2.33802	5.57805e-05	5311.04	0.787363	1	5311.04	1.86271	0.0389357	5311.04	-1.07535	1	2
LOC112031054	XP_023919501	AT5G60620	glycerol-3-phosphate acyltransferase 9	Triacylglycerol Biosynthesis Eukaryotic Phospholipid Synthesis & Editing	11.0577	11.2103	11.0578	11.1994	11.34	11.5695	11.2077	11.553	11.8341	11.9318	11.7433	11.6116	12.6738	12.8627	12.585	13.1817	4064.74	-0.323337	1	4064.74	-0.718681	1	4064.74	-1.88154	9.23135e-07	4064.74	0.395344	1	4064.74	1.5582	0.00970202	4064.74	-1.16286	0.943784	2
LOC111987382	XP_023874864	AT1G55250	histone mono-ubiquitination 2	Triacylglycerol Biosynthesis Fatty Acid Elongation & Wax Biosynthesis	10.4786	10.1981	10.5011	10.855	12.0909	12.6278	12.5214	12.2257	9.95075	10.985	11.753	10.9092	12.8568	13.4042	13.3175	12.8585	4700.37	-2.03968	0.0134362	4700.37	-0.571303	1	4700.37	-2.85709	4.96626e-07	4700.37	-1.46838	0.667999	4700.37	0.81741	1	4700.37	-2.28579	0.00138257	2
LOC111992443	XP_023880073	AT1G31770	ATP-binding cassette 14	Fatty Acid Elongation & Wax Biosynthesis	3.10636	3.05987	3.51679	3.94015	4.52541	8.01282	5.75302	6.05413	2.50163	2.05897	1.88844	5.81047	2.60599	1.96657	2.58868	3.59332	47.1338	-3.89416	0.0252505	47.1338	-0.998666	1	47.1338	0.893204	1	47.1338	-2.89549	0.296252	47.1338	-4.78736	0.00467797	47.1338	1.89187	1	3
LOC111983987	XP_023871395	AT1G54570	Esterase/lipase/thioesterase family protein	Fatty Acid Elongation & Wax Biosynthesis	6.30166	6.90019	6.73223	6.0773	8.80495	8.60146	8.08717	7.16678	5.87256	5.52582	5.54574	5.78553	8.13261	7.39965	7.42113	6.83471	170.883	-1.98312	0.0595693	170.883	0.986322	1	170.883	-1.12015	1	170.883	-2.96945	2.15763e-05	170.883	-0.862972	1	170.883	-2.10647	0.0376446	3
LOC112028925	XP_023917385	AT3G06650	ATP-citrate lyase B-1	Fatty Acid Elongation & Wax Biosynthesis	7.69817	7.85538	7.51645	7.5824	10.1231	9.37946	9.55616	10.0421	7.71021	7.40688	7.4311	7.44745	8.2852	7.66347	8.60826	8.38292	419.382	-2.37262	6.38872e-07	419.382	0.184411	1	419.382	-0.6784	1	419.382	-2.55703	1.92458e-08	419.382	-1.69422	0.0506268	419.382	-0.862811	1	3
LOC112024077	XP_023912483	AT3G25620	ABC-2 type transporter family protein	Fatty Acid Elongation & Wax Biosynthesis	1.86281	2.25323	1.53634	1.86079	7.10068	7.82091	8.02391	5.41109	2.48489	2.994	1.85079	4.14868	7.26333	2.70129	3.28241	2.76354	76.7669	-6.95923	2.39188e-06	76.7669	-1.99124	1	76.7669	-4.92751	0.00334376	76.7669	-4.96798	0.00184358	76.7669	-2.03172	1	76.7669	-2.93626	0.272267	3
LOC111991111	XP_023878663	AT5G06530	ABC-2 type transporter family protein	Fatty Acid Elongation & Wax Biosynthesis	5.8507	5.60998	5.36349	5.93206	7.33436	8.63805	8.17414	7.98934	6.62394	6.33508	6.25701	6.67008	7.49248	6.15827	6.85302	5.78924	139.239	-2.74627	0.000196717	139.239	-0.899677	1	139.239	-1.19609	1	139.239	-1.84659	0.191079	139.239	-1.55018	0.783128	139.239	-0.296413	1	3
LOC112026941	XP_023915375	AT5G48490	Bifunctional inhibitor/lipid-transfer protein/seed storage 2S albumin superfamily protein	Fatty Acid Elongation & Wax Biosynthesis	1.44422	2.30825	1.48291	1.10901	3.66142	4.63924	2.9729	2.43166	0.658441	0.694788	0.63074	0.647279	3.66305	1.75216	0.688665	2.16467	9.12209	-3.26686	0.191986	9.12209	3.88397	0.441268	9.12209	-1.60702	1	9.12209	-7.15083	0.000590273	9.12209	-1.65984	1	9.12209	-5.49098	0.0200756	3
LOC111984915	XP_023872303	AT5G59320	lipid transfer protein 3	Fatty Acid Elongation & Wax Biosynthesis	4.89306	3.73411	1.84727	5.08673	8.25056	7.18627	5.29894	9.24495	1.45494	1.00515	0.851602	1.4246	5.27483	0.922259	0.990724	4.1156	111.336	-4.22288	0.0380867	111.336	5.45858	0.062613	111.336	0.468551	1	111.336	-9.68146	8.52266e-07	111.336	-4.69143	0.026567	111.336	-4.99003	0.0627731	3
LOC112012476	XP_023900622	AT5G59320	lipid transfer protein 3	Fatty Acid Elongation & Wax Biosynthesis	2.508	3.18524	1.17418	2.38792	3.95033	3.05109	2.2158	4.48749	0.697815	0.733802	0.670414	0.686771	2.85818	0.699255	0.727736	1.68569	9.07727	-1.76111	1	9.07727	5.36498	0.0735566	9.07727	1.1414	1	9.07727	-7.12609	0.00115198	9.07727	-2.90251	0.636021	9.07727	-4.22358	0.200556	3
LOC111989383	XP_023876937	AT1G17840	white-brown complex homolog protein 11	Fatty Acid Elongation & Wax Biosynthesis Cutin Synthesis & Transport 2 Suberin Synthesis & Transport 3	4.81937	5.98844	3.58411	4.38677	8.10232	8.61265	7.76654	6.97777	4.98963	4.82706	5.05359	6.18127	8.07108	6.68232	5.05009	7.19195	130.411	-3.44027	0.00251782	130.411	-0.474357	1	130.411	-2.4816	0.113663	130.411	-2.96591	0.0283763	130.411	-0.95867	1	130.411	-2.00724	0.490722	3
LOC112029276	XP_023917731	AT1G17840	white-brown complex homolog protein 11	Fatty Acid Elongation & Wax Biosynthesis Cutin Synthesis & Transport 2 Suberin Synthesis & Transport 3	11.4081	10.9416	10.5551	11.4606	13.4275	12.7584	14.3561	13.7284	11.4324	10.69	10.2257	11.2729	13.2105	11.7731	11.7286	13.4846	6520.35	-2.78899	0.00169665	6520.35	0.168638	1	6520.35	-1.80034	0.308779	6520.35	-2.95763	0.000696653	6520.35	-0.988652	1	6520.35	-1.96898	0.199619	3
LOC112021220	XP_023909554	AT1G34430	2-oxoacid dehydrogenases acyltransferase family protein	Fatty Acid Synthesis	2.1912	2.52345	2.70476	3.24091	6.04948	6.68541	8.13457	6.85425	2.71229	3.30521	2.42216	3.0151	4.38728	2.71669	3.14394	2.52209	57.3571	-5.37865	9.3479e-10	57.3571	-0.254016	1	57.3571	-0.979124	1	57.3571	-5.12463	9.42559e-09	57.3571	-4.39953	2.38233e-06	57.3571	-0.725108	1	3
LOC111996345	XP_023884068	AT2G43710	Plant stearoyl-acyl-carrier-protein desaturase family protein	Fatty Acid Synthesis Fatty Acid Elongation, Desaturation & Export From Plastid Prokaryotic Galactolipid, Sulfolipid, & Phospholipid Synthesis 1	0.218473	0.266448	0.252294	0.217329	2.12568	6.31491	2.75717	5.71491	1.33236	0.313656	0.834879	0.23838	1.83566	1.3358	2.41557	2.90552	20.1344	-8.71626	3.54222e-06	20.1344	-2.05346	1	20.1344	-4.96819	0.0412272	20.1344	-6.6628	0.000542313	20.1344	-3.74808	0.123997	20.1344	-2.91473	0.591394	3
LOC112003877	XP_023891870	AT1G30370	alpha/beta-Hydrolases superfamily protein	Mitochondrial Phospholipid Synthesis Oxylipin Metabolism 1 Oxylipin Metabolism 2	4.19115	6.45388	5.63252	5.98558	9.09891	9.52577	10.7365	11.3174	5.98929	5.21242	5.67582	5.85841	9.13072	6.42018	7.74684	5.8833	522.978	-5.15577	8.48024e-08	522.978	0.0852484	1	522.978	-2.35191	0.195739	522.978	-5.24102	7.42481e-08	522.978	-2.80387	0.0891229	522.978	-2.43715	0.192581	3
LOC112013851	XP_023901998	AT1G30370	alpha/beta-Hydrolases superfamily protein	Mitochondrial Phospholipid Synthesis Oxylipin Metabolism 1 Oxylipin Metabolism 2	1.42158	3.37879	3.35149	0.416234	2.96602	3.43041	5.71026	6.38554	0.456441	0.515806	0.998995	0.437965	2.34954	0.458841	0.505887	2.03013	21.2066	-3.33407	0.230873	21.2066	4.62888	0.241974	21.2066	1.67888	1	21.2066	-7.96295	0.000270501	21.2066	-5.01294	0.0316079	21.2066	-2.95	0.779843	3
LOC112033345	XP_023921896	AT1G30370	alpha/beta-Hydrolases superfamily protein	Mitochondrial Phospholipid Synthesis Oxylipin Metabolism 1 Oxylipin Metabolism 2	1.50501	3.06706	2.39298	3.30319	4.0745	4.31472	6.61337	8.12466	1.13104	0.594039	1.49357	1.53839	1.47701	1.13461	1.20456	0.706141	46.9477	-4.73045	0.000587333	46.9477	2.4756	0.920647	46.9477	2.73062	0.430198	46.9477	-7.20604	6.04802e-07	46.9477	-7.46106	1.1e-06	46.9477	0.25502	1	3
LOC112011027	XP_023899183	AT1G19640	jasmonic acid carboxyl methyltransferase	Oxylipin Metabolism 1	0.296179	0.87069	0.856788	0.295486	1.36264	5.76902	2.65848	3.45904	1.23232	0.917606	0.817275	0.843195	1.66432	0.862961	0.908015	0.410153	8.06074	-5.91635	0.00373954	8.06074	-1.35475	1	8.06074	-1.61882	1	8.06074	-4.5616	0.0211897	8.06074	-4.29753	0.0459866	8.06074	-0.26407	1	3
LOC111999205	XP_023887093	AT4G15440	hydroperoxide lyase 1	Oxylipin Metabolism 1	5.95237	7.46337	7.57191	7.36687	9.60907	9.07778	9.95165	10.0745	7.44008	7.90277	8.01398	7.73566	8.35262	8.34887	8.44625	9.09181	422.994	-2.78431	1.53797e-05	422.994	-0.636705	1	422.994	-1.53564	0.430745	422.994	-2.14761	0.0148595	422.994	-1.24867	1	422.994	-0.898939	1	3
LOC112015607	XP_023903795	AT1G13280	allene oxide cyclase 4	Oxylipin Metabolism 1 Oxylipin Metabolism 2	2.36475	1.83342	1.09868	2.93393	3.98609	3.36312	3.48987	4.19212	1.10105	1.13587	1.4801	2.03662	2.99504	3.37564	2.31474	3.0218	9.47385	-2.5214	0.182853	9.47385	2.03969	1	9.47385	-1.29895	1	9.47385	-4.56109	0.00437808	9.47385	-1.22246	1	9.47385	-3.33864	0.11238	3
LOC111985820	XP_023873245	AT1G17420	lipoxygenase 3	Oxylipin Metabolism 1 Oxylipin Metabolism 2	2.71009	3.18511	2.41034	1.85384	5.21252	4.81566	5.54495	5.77733	1.0518	2.27789	1.00537	1.52681	3.06998	3.96122	2.26296	4.45482	21.6985	-3.69043	0.001133	21.6985	2.33606	0.883633	21.6985	-1.54189	1	21.6985	-6.02649	3.54714e-06	21.6985	-2.14854	0.457889	21.6985	-3.87795	0.0198403	3
LOC112003190	XP_023891148	AT5G35550	Duplicated homeodomain-like superfamily protein	Triacylglycerol Biosynthesis	5.16464	2.25954	4.84288	3.1979	2.70801	5.93718	4.33214	6.64192	1.90007	4.47963	3.77369	2.20516	9.95886	11.2198	11.4451	11.2668	769.346	-1.45678	1	769.346	1.05121	1	769.346	-7.43778	1.44823e-11	769.346	-2.50799	0.4516	769.346	5.981	9.72807e-07	769.346	-8.48898	1.27012e-14	1
LOC112001646	XP_023889587	AT1G17420	lipoxygenase 3	Oxylipin Metabolism 1 Oxylipin Metabolism 2	7.48688	7.95769	8.34347	9.17888	10.6222	11.1037	12.3698	12.5898	6.28662	6.18499	7.31732	7.04585	7.72289	7.81179	7.9354	8.02973	1344.56	-3.83834	9.51531e-08	1344.56	1.77886	0.646101	1344.56	0.567746	1	1344.56	-5.6172	7.63454e-19	1344.56	-4.40609	2.24114e-10	1344.56	-1.21112	1	3
LOC112018950	XP_023907252	AT1G17420	lipoxygenase 3	Oxylipin Metabolism 1 Oxylipin Metabolism 2	3.0366	4.05644	3.09779	3.95999	6.26998	5.97862	6.66769	6.62477	3.96134	3.60696	3.79488	4.52607	4.06629	4.65875	2.83605	5.40043	40.2277	-3.4783	0.000158946	40.2277	-0.540686	1	40.2277	-1.20837	1	40.2277	-2.93762	0.00558386	40.2277	-2.26994	0.160095	40.2277	-0.66768	1	3
LOC112038306	XP_023926875	AT1G17840	white-brown complex homolog protein 11	Fatty Acid Elongation & Wax Biosynthesis Cutin Synthesis & Transport 2 Suberin Synthesis & Transport 3	4.09726	4.01899	4.82955	5.48922	10.1549	9.67	11.5763	10.4986	4.73006	4.21592	4.51392	4.50967	9.67729	8.29307	8.47076	9.83104	694.735	-6.59435	9.14932e-24	694.735	0.30199	1	694.735	-5.04039	6.07802e-13	694.735	-6.89634	1.85307e-25	694.735	-1.55396	1	694.735	-5.34238	2.56782e-14	1
LOC111990528	XP_023878081	AT3G45140	lipoxygenase 2	Oxylipin Metabolism 1 Oxylipin Metabolism 2	2.90469	1.83076	1.50032	0.478521	2.86221	5.13192	2.48555	6.40136	1.0993	1.90434	1.44214	1.07661	2.35319	0.518963	1.16032	2.04282	18.588	-4.21418	0.0242039	18.588	1.02674	1	18.588	0.465691	1	18.588	-5.24093	0.00421845	18.588	-4.67987	0.0188042	18.588	-0.561051	1	3
LOC111990529	XP_023878083	AT3G45140	lipoxygenase 2	Oxylipin Metabolism 1 Oxylipin Metabolism 2	2.17064	0.597608	0.576504	1.55124	5.56462	8.62461	4.90748	10.6214	2.85821	1.72942	1.88041	3.569	1.86133	1.97109	0.653638	1.43137	206.144	-9.17855	7.26084e-10	206.144	-2.11479	1	206.144	-0.332219	1	206.144	-7.06376	1.27967e-06	206.144	-8.84633	6.13389e-09	206.144	1.78257	1	3
LOC112036217	XP_023924797	AT4G16820	alpha/beta-Hydrolases superfamily protein	Oxylipin Metabolism 1 Oxylipin Metabolism 2	1.16451	0.72221	1.19738	2.42406	3.48604	2.90256	4.79864	3.96711	1.54215	1.25817	1.15793	0.703926	2.72474	2.19779	1.24858	1.34737	9.68217	-3.89599	0.02135	9.68217	1.0966	1	9.68217	-0.978458	1	9.68217	-4.99259	0.00462557	9.68217	-2.91753	0.280748	9.68217	-2.07506	1	3
LOC111994570	XP_023882227	AT3G08510	phospholipase C 2	Phospholipid Signaling	2.99965	3.08654	2.74482	2.68399	5.14216	6.90657	6.37708	5.16983	3.62158	3.5375	3.70215	3.39527	3.60329	2.33194	2.83574	2.27595	31.3491	-4.16057	1.86178e-06	31.3491	-0.973848	1	31.3491	-0.0105749	1	31.3491	-3.18672	0.00124438	31.3491	-4.14999	6.81636e-06	31.3491	0.963273	1	3
LOC111994327	XP_023881961	AT3G15730	phospholipase D alpha 1	Phospholipid Signaling	0.949919	1.01093	1.41204	1.67478	4.17301	6.55219	3.44298	3.39404	0.997941	1.50132	0.349028	1.95983	2.10832	0.394776	1.4873	0.534246	18.5159	-5.37065	0.000960259	18.5159	-0.0607367	1	18.5159	-0.0484707	1	18.5159	-5.30991	0.00167693	18.5159	-5.32218	0.00254008	18.5159	0.012266	1	3
LOC112041165	XP_023929872	AT3G15730	phospholipase D alpha 1	Phospholipid Signaling	8.12366	9.46724	7.94413	7.86391	10.7588	10.4432	10.8246	10.8083	7.15855	6.84381	6.7482	7.00051	9.6868	10.0793	9.74786	9.89526	837.292	-2.39898	0.000456933	837.292	1.77803	0.241537	837.292	-1.46232	0.510768	837.292	-4.17701	1.6507e-17	837.292	-0.936659	1	837.292	-3.24035	3.37343e-09	3
LOC111997715	XP_023885613	AT3G56960	phosphatidyl inositol monophosphate 5 kinase 4	Phospholipid Signaling	0.846159	1.40498	0.877373	0.845107	5.42996	5.43615	4.5415	3.7469	2.61788	2.98961	2.68748	2.0099	3.28364	2.45737	3.09013	1.01715	16.6486	-7.53633	1.89939e-06	16.6486	-4.35961	0.0963898	16.6486	-4.529	0.0249259	16.6486	-3.17672	0.0290034	16.6486	-3.00732	0.0679972	16.6486	-0.169391	1	3
LOC112022789	XP_023911183	AT4G35790	phospholipase D delta	Phospholipid Signaling	0.166432	1.61794	1.59596	1.21904	2.78904	6.2573	1.50002	3.05591	0.201867	0.910786	0.160029	0.815945	1.77408	2.082	1.94087	0.337756	17.5625	-5.05606	0.0109418	17.5625	1.97042	1	17.5625	-0.744301	1	17.5625	-7.02647	0.00144141	17.5625	-4.31176	0.0783482	17.5625	-2.71472	0.870125	3
LOC112030173	XP_023918630	AT5G05580	fatty acid desaturase 8	Prokaryotic Galactolipid, Sulfolipid, & Phospholipid Synthesis 2 Eukaryotic Galactolipid & Sulfolipid Synthesis	5.44099	5.65076	5.78652	5.54423	6.86011	7.23116	7.46686	8.40301	4.93765	5.40428	5.31107	5.39841	5.22811	5.70773	5.38348	5.66152	89.9851	-2.31658	0.00164243	89.9851	0.399873	1	89.9851	0.123556	1	89.9851	-2.71645	3.56391e-05	89.9851	-2.44014	0.00109534	89.9851	-0.276317	1	3
LOC112005607	XP_023893670	AT5G05580	fatty acid desaturase 8	Prokaryotic Galactolipid, Sulfolipid, & Phospholipid Synthesis 2 Eukaryotic Galactolipid & Sulfolipid Synthesis	6.12171	6.67158	6.14288	6.56158	7.40519	7.64211	8.45702	9.0803	5.84207	6.0815	5.89715	6.20059	6.30986	6.17512	5.63204	6.80285	146.473	-2.16591	0.0195311	146.473	0.443632	1	146.473	0.120117	1	146.473	-2.60954	0.000837608	146.473	-2.28602	0.0165753	146.473	-0.323515	1	3
LOC112007613	XP_023895755	AT3G12800	short-chain dehydrogenase-reductase B	Triacylglycerol & Fatty Acid Degradation	2.89412	0.799514	2.48546	0.742934	4.86721	7.21726	4.85116	3.03093	2.28584	3.07107	2.88155	2.01006	4.17482	2.2898	1.40676	1.54443	27.5428	-4.92969	0.00593208	27.5428	-0.889877	1	27.5428	-1.28487	1	27.5428	-4.03981	0.0561606	27.5428	-3.64482	0.158047	27.5428	-0.394994	1	3
LOC112013908	XP_023902053	AT3G12800	short-chain dehydrogenase-reductase B	Triacylglycerol & Fatty Acid Degradation	2.16622	-0.122689	-0.135165	-0.166031	2.41195	5.74656	3.79424	2.41686	-0.131663	-0.0811659	-0.171058	-0.147439	0.955897	1.03677	-0.0895823	-0.00466301	16.6103	-5.29285	0.0473187	16.6103	3.16683	1	16.6103	0.737851	1	16.6103	-8.45968	0.000913228	16.6103	-6.0307	0.0400186	16.6103	-2.42898	1	3
LOC111985784	XP_023873201	AT5G14930	senescence-associated gene 101	Triacylglycerol & Fatty Acid Degradation	5.3717	5.47892	6.62259	6.41411	10.6061	8.88994	11.2619	10.2396	5.61281	6.63431	6.52994	6.04017	8.55979	6.80341	7.46066	6.1861	522.146	-4.86726	8.41445e-10	522.146	-0.203338	1	522.146	-1.64697	0.70099	522.146	-4.66392	1.19473e-08	522.146	-3.22029	0.00209837	522.146	-1.44363	1	3
LOC111990928	XP_023878463	AT5G14930	senescence-associated gene 101	Triacylglycerol & Fatty Acid Degradation	6.78047	7.0548	9.09644	9.03257	8.82118	8.60754	8.95906	9.72448	6.10471	6.50058	7.07735	6.67599	8.46606	7.71727	7.67149	7.79577	322.537	-0.786418	1	322.537	1.96823	0.454472	322.537	0.482282	1	322.537	-2.75464	0.00847479	322.537	-1.2687	1	322.537	-1.48594	1	3
LOC112006993	XP_023895079	AT5G14930	senescence-associated gene 101	Triacylglycerol & Fatty Acid Degradation	2.17471	1.75028	2.7113	1.95494	1.84727	4.94077	5.43103	4.56433	1.38312	1.4487	1.33291	1.98439	2.75317	2.42023	2.07752	2.646	14.2996	-3.59662	0.0118818	14.2996	1.38074	1	14.2996	-0.50727	1	14.2996	-4.97735	0.00049615	14.2996	-3.08935	0.0938274	14.2996	-1.888	1	3
LOC112006994	XP_023895081	AT5G14930	senescence-associated gene 101	Triacylglycerol & Fatty Acid Degradation	1.84477	2.75301	3.58106	1.107	1.71276	2.85156	7.56573	4.98509	0.568101	1.24557	0.515474	1.13716	3.48022	3.66905	2.82401	1.37277	31.1145	-4.08689	0.0485532	31.1145	3.67996	0.548102	31.1145	-0.595053	1	31.1145	-7.76685	0.000191817	31.1145	-3.49184	0.248915	31.1145	-4.27501	0.166383	3
LOC112010950	XP_023899102	AT5G14930	senescence-associated gene 101	Triacylglycerol & Fatty Acid Degradation	7.59944	7.24288	8.36563	5.55084	6.99223	7.25414	7.64415	8.62595	2.69475	3.02803	2.8268	3.06822	6.12804	9.27302	6.16566	5.24938	177.161	-0.297183	1	177.161	5.71369	7.78785e-06	177.161	-0.228831	1	177.161	-6.01087	5.88668e-07	177.161	-0.0683523	1	177.161	-5.94252	5.18144e-07	3
LOC111994356	XP_023881997	AT5G13640	phospholipid:diacylglycerol acyltransferase	Triacylglycerol Biosynthesis	7.41396	8.92889	4.42712	6.47725	7.22939	7.2025	7.34966	6.78114	3.10481	3.02744	3.57982	3.63446	5.91277	6.18083	6.39557	7.08005	124.003	0.54915	1	124.003	5.16073	1.18282e-06	124.003	1.33058	1	124.003	-4.61158	2.06267e-05	124.003	-0.781435	1	124.003	-3.83015	0.00119238	3
LOC112018769	XP_023907068	AT3G12120	fatty acid desaturase 2	Triacylglycerol Biosynthesis Eukaryotic Phospholipid Synthesis & Editing	2.58724	0.920776	2.28737	0.873978	3.28248	3.16097	5.28095	6.08153	2.29356	2.57818	2.00013	3.7304	1.98563	2.0694	3.12395	2.52372	17.6503	-4.54349	0.00498479	17.6503	-1.63012	1	17.6503	-1.0991	1	17.6503	-2.91336	0.253831	17.6503	-3.44439	0.117088	17.6503	0.531023	1	3
LOC112010882	XP_023899027	AT5G35550	Duplicated homeodomain-like superfamily protein	Triacylglycerol Biosynthesis	6.80264	5.49957	5.21831	4.61889	9.45023	9.37057	8.61733	9.05865	4.0362	5.14227	5.37711	5.8509	9.25382	8.84408	10.6857	8.71945	418.838	-3.75171	3.26082e-05	418.838	0.638707	1	418.838	-4.27148	2.61264e-07	418.838	-4.39041	3.05511e-07	418.838	0.51977	1	418.838	-4.91018	8.79266e-10	1
LOC112013245	XP_023901400	AT2G20570	GBF's pro-rich region-interacting factor 1	Phospholipid Signaling	1.51446	2.01904	1.99334	2.25693	6.57839	7.86756	8.36675	6.7767	4.97201	7.36844	6.53133	6.13384	7.6949	5.99613	6.98635	10.7486	258.313	-7.86054	5.54853e-08	258.313	-6.64799	4.67291e-05	258.313	-9.53867	2.3721e-12	258.313	-1.21255	1	258.313	1.67813	1	258.313	-2.89068	0.164957	1
LOC112009212	XP_023897323	AT5G57800	Fatty acid hydroxylase superfamily	Fatty Acid Elongation & Wax Biosynthesis	0.626974	0.672872	0.659301	0.625883	5.09705	2.27469	3.00514	4.81336	2.14005	1.68553	0.620462	2.1117	2.05398	1.60757	5.48355	4.92039	17.5796	-7.47312	0.000347299	17.5796	-3.81865	0.528112	17.5796	-7.68693	0.000147774	17.5796	-3.65447	0.195911	17.5796	0.213809	1	17.5796	-3.86828	0.118026	1
LOC111982896	XP_023901772	#N/A	#N/A		1.05868	1.07362	1.06915	1.38049	2.43158	2.95687	2.49772	2.24353	1.85253	2.66517	2.33868	2.3723	1.60868	2.58944	2.07043	2.46821	5.26731	-4.91767	0.00766631	5.26731	-4.47275	0.0596024	5.26731	-4.27104	0.0344117	5.26731	-0.444922	1	5.26731	-0.646629	1	5.26731	0.201707	1	2
LOC111982897	XP_023873455	AT1G14810	semialdehyde dehydrogenase family protein	#N/A	8.20031	7.52355	1.82416	6.67822	5.74589	5.59127	6.01868	5.42608	6.35358	5.91765	6.63326	6.47905	5.67273	6.91126	6.08693	6.52112	98.023	1.76508	0.855587	98.023	0.999	1	98.023	0.989817	1	98.023	0.766082	1	98.023	0.775266	1	98.023	-0.00918308	1
LOC111982898	XP_023870287	AT2G44745	WRKY family transcription factor	#N/A	3.27141	4.31964	4.4261	3.26944	2.90793	2.7338	2.99141	3.57055	3.4386	3.63503	3.25968	3.94449	4.55714	4.35086	2.70347	6.39594	21.1784	1.26555	1	21.1784	0.490049	1	21.1784	-1.60448	1	21.1784	0.775501	1	21.1784	2.87003	0.148138	21.1784	-2.09453	0.55274
LOC112005619	XP_023893680	AT1G32900	UDP-Glycosyltransferase superfamily protein	#N/A	11.311	10.7994	10.3663	10.5378	15.3195	16.3969	16.2952	14.7191	11.4499	13.5173	14.2094	12.5147	16.7206	17.8566	17.9431	18.0838	86707.4	-5.5706	1.21803e-14	86707.4	-2.76781	0.0258088	86707.4	-7.61996	8.15372e-31	86707.4	-2.80278	0.0111777	86707.4	2.04937	0.360493	86707.4	-4.85215	1.22143e-10	1
LOC112008539	XP_023896634	AT1G01080	RNA-binding (RRM/RBD/RNP motifs) family protein	#N/A	6.7072	6.24048	6.5133	5.89471	6.49586	7.58406	6.96035	6.94029	6.18117	7.02201	7.0088	6.64303	8.21702	8.47431	7.91792	8.37118	163.845	-0.780097	1	163.845	-0.438304	1	163.845	-2.13733	0.00188332	163.845	-0.341793	1	163.845	1.35723	1	163.845	-1.69902	0.123346	2
LOC112009808	XP_023897914	AT1G01080	RNA-binding (RRM/RBD/RNP motifs) family protein	#N/A	6.70969	7.04545	6.67539	7.10119	7.35813	8.43344	8.12532	7.4966	5.27773	5.40482	5.70041	5.23835	7.89185	8.19606	9.31045	9.75275	249.46	-1.15643	1	249.46	1.70189	0.632101	249.46	-2.34583	0.00765496	249.46	-2.85832	0.000297468	249.46	1.18939	1	249.46	-4.04772	5.7626e-11	2
LOC112040970	#N/A	#N/A	#N/A	#N/A	12.3659	11.4109	12.4228	13.3227	14.6738	15.2879	15.9283	15.9012	14.7476	15.2034	15.0213	14.8825	16.5811	17.3736	17.0153	17.8202	67276.7	-3.29864	8.3131e-07	67276.7	-2.67977	0.0019184	67276.7	-5.18561	1.11555e-21	67276.7	-0.618864	1	67276.7	1.88698	0.24252	67276.7	-2.50584	0.00295145	1
LOC112032744	XP_023921272	AT4G15910	drought-induced 21	#N/A	10.8661	10.4156	10.6318	10.2157	12.0313	14.1774	12.8159	14.4886	11.9912	12.1419	11.984	12.2675	12.3023	16.2483	14.5847	16.1646	18660.6	-3.47722	0.00146666	18660.6	-1.71198	1	18660.6	-5.41237	3.79644e-10	18660.6	-1.76524	0.898767	18660.6	1.93515	0.738893	18660.6	-3.70039	0.000438437	1
LOC111982905	XP_023870293	AT4G27500	proton pump interactor 1	#N/A	12.8792	12.88	12.8954	12.9618	12.5796	12.6454	12.2512	12.324	10.8951	11.4464	12.377	11.6264	12.7536	12.8377	12.8764	12.7645	6014.59	0.486384	1	6014.59	1.32827	1	6014.59	0.104448	1	6014.59	-0.84189	1	6014.59	0.381936	1	6014.59	-1.22383	1
LOC112023845	XP_023912239	AT5G15780	Pollen Ole e 1 allergen and extensin family protein	#N/A	10.753	9.99676	10.0536	10.8018	13.4954	12.9281	14.2225	11.5448	9.68781	9.3305	10.0426	10.2059	16.2052	15.1823	14.4327	15.5435	17394	-3.19052	0.0001801	17394	0.663471	1	17394	-5.49793	3.02987e-17	17394	-3.85399	6.43185e-07	17394	2.30741	0.0901589	17394	-6.1614	3.1789e-22	1
LOC111982907	XP_023870297	AT1G53050	Protein kinase superfamily protein	#N/A	11.5196	11.3857	11.5394	11.7307	12.0878	12.3644	12.4526	12.0749	11.9733	12.0197	12.1134	12.1957	12.2696	12.2648	12.3523	12.5467	4389.92	-0.775822	1	4389.92	-0.581384	1	4389.92	-0.893684	1	4389.92	-0.194438	1	4389.92	0.117862	1	4389.92	-0.3123	1
LOC112039871	XP_023928550	AT5G09360	laccase 14	#N/A	7.96196	9.27945	8.4642	9.61684	14.1393	13.2681	14.9454	15.1639	7.79444	8.04053	8.05375	8.11996	14.687	14.7169	14.9425	14.9038	16263.1	-6.11674	2.97071e-31	16263.1	1.10388	1	16263.1	-6.38949	2.36363e-35	16263.1	-7.22062	1.33327e-45	16263.1	0.272754	1	16263.1	-7.49337	5.95125e-50	1
LOC112019642	XP_023907926	AT1G01140	CBL-interacting protein kinase 9	#N/A	-0.508154	-0.5055	-0.506301	-0.508215	-0.107074	-0.513379	-0.267634	0.28645	-0.24226	0.169932	0.227486	-0.507073	-0.50904	-0.505946	-0.0099324	-0.497094	1.0506	-3.20283	NA	1.0506	-3.48952	NA	1.0506	-1.6361	NA	1.0506	0.286685	NA	1.0506	-1.56673	NA	1.0506	1.85342	NA
LOC111982910	XP_023870300	#N/A	#N/A	#N/A	0	0	0	0	0	0	0	0	0	0	0	0	0	0	0	0	0	NA	NA	0	NA	NA	0	NA	NA	0	NA	NA	0	NA	NA	0	NA	NA
LOC112010934	XP_023899079	AT2G46240	BCL-2-associated athanogene 6	#N/A	11.2203	11.0693	10.8192	10.3821	14.4238	15.3504	14.8844	14.7976	8.78122	10.6824	12.0591	11.62	14.1214	14.4283	14.0752	15.0015	16039.7	-4.37948	3.51737e-09	16039.7	-0.370152	1	16039.7	-3.89715	4.14695e-07	16039.7	-4.00933	3.44306e-07	16039.7	-0.482331	1	16039.7	-3.52699	2.07427e-05	1
LOC111982912	XP_023870302	AT1G53130	Stigma-specific Stig1 family protein	#N/A	-0.196397	-0.17668	0.769415	0.31232	-0.0398759	-0.0541358	-0.462644	-0.443883	-0.458489	-0.156294	-0.199124	-0.459647	-0.461935	-0.458337	-0.455261	-0.44808	1.16548	2.01281	NA	1.16548	2.77978	NA	1.16548	4.11957	NA	1.16548	-0.76697	NA	1.16548	-2.10676	NA	1.16548	1.33979	NA
LOC111982913	XP_023870305	#N/A	#N/A	#N/A	-1.86024	-1.94077	-1.94183	-1.94443	-1.95022	-1.95209	-1.94646	-1.92664	-1.94153	-1.93723	-1.94486	-1.77465	-1.94559	-1.94136	-1.93795	-1.93061	0.177666	0.755895	NA	0.177666	-0.761024	NA	0.177666	0.58523	NA	0.177666	1.51692	NA	0.177666	0	NA	0.177666	1.34625	NA
LOC112027938	XP_023916348	AT1G01170	Protein of unknown function (DUF1138)	#N/A	11.6937	11.8485	11.4928	11.43	10.8695	11.5299	10.3437	11.9355	11.7779	11.9584	11.5665	11.4729	12.7965	13.9438	12.9387	13.9802	5450.7	0.354823	1	5450.7	-0.088726	1	5450.7	-2.07525	0.0208754	5450.7	0.443548	1	5450.7	2.43007	0.00251666	5450.7	-1.98652	0.0503453	2
LOC111983250	XP_023870687	AT1G01225	NC domain-containing protein-related	#N/A	11.7512	11.8981	11.9225	11.3662	9.57376	9.9591	10.0925	9.86131	11.4722	11.309	10.9158	11.3436	8.23249	8.2407	7.49791	8.20409	1905.35	2.04541	4.435e-05	1905.35	0.519824	1	1905.35	4.05422	2.10808e-38	1905.35	1.52558	0.119475	1905.35	-2.00881	0.000290252	1905.35	3.5344	3.27611e-26	4
LOC112005026	XP_023893046	AT1G01250	Integrase-type DNA-binding superfamily protein	#N/A	7.25302	7.12294	7.18627	5.52871	5.54975	5.45646	5.99691	5.40424	5.15456	4.42804	4.27946	4.13959	3.44681	2.30476	3.95442	2.1991	59.3081	1.51978	0.755606	59.3081	2.79956	0.0113965	59.3081	4.6513	4.64536e-09	59.3081	-1.27978	1	59.3081	-3.13152	0.00439364	59.3081	1.85175	0.539495	5
LOC111988481	XP_023876052	AT1G01340	cyclic nucleotide gated channel 10	#N/A	6.02897	7.1023	5.95056	5.82544	8.55736	8.96604	9.53466	8.31773	7.49141	7.77303	7.87761	7.81366	8.0782	8.17878	8.25331	8.19022	279.818	-2.91	6.55404e-07	279.818	-1.59618	0.55115	279.818	-2.07569	0.0106105	279.818	-1.31382	1	279.818	-0.834311	1	279.818	-0.479511	1	2
LOC111982919	XP_023870308	AT1G53040	Protein of unknown function (DUF616)	#N/A	10.2784	10.3282	10.4235	10.3158	9.98938	9.67851	9.61981	9.71168	9.9173	9.8354	9.9605	10.0714	9.29671	8.99037	9.18422	8.82034	931.743	0.637574	1	931.743	0.427206	1	931.743	1.37973	0.0344616	931.743	0.210368	1	931.743	-0.742152	1	931.743	0.95252	1
LOC112001749	XP_023889695	AT1G01340	cyclic nucleotide gated channel 10	#N/A	6.47413	6.49798	7.34341	6.41759	7.2835	6.3345	6.85425	7.26483	6.70744	6.48428	6.4591	6.15329	6.91708	6.39294	7.16356	6.02447	107.498	-0.2762	1	107.498	0.323872	1	107.498	0.0513042	1	107.498	-0.600072	1	107.498	-0.327504	1	107.498	-0.272568	1
LOC111982921	XP_023870312	AT1G53140	Dynamin related protein 5A	#N/A	9.10834	8.48713	8.8849	7.84714	8.98444	8.03928	8.17325	8.34427	8.16954	8.03014	8.11551	8.30731	7.05602	7.90902	8.41915	7.50149	319.107	0.248702	1	319.107	0.560407	1	319.107	0.943674	1	319.107	-0.311705	1	319.107	-0.694972	1	319.107	0.383267	1
LOC112010415	XP_023898524	AT1G01360	regulatory component of ABA receptor 1	#N/A	11.6665	11.6491	11.506	11.5372	11.6172	11.7338	12.2857	12.2431	12.3191	12.2101	11.904	12.1589	12.8999	13.4659	13.1481	13.655	5632.6	-0.453768	1	5632.6	-0.622925	1	5632.6	-1.90242	0.000322096	5632.6	0.169158	1	5632.6	1.44865	0.277416	5632.6	-1.27949	0.676647	2
LOC111982923	XP_023870313	AT1G53035	0	#N/A	0	0	0	0	0	0	0	0	0	0	0	0	0	0	0	0	0	NA	NA	0	NA	NA	0	NA	NA	0	NA	NA	0	NA	NA	0	NA	NA
LOC111982924	XP_023870314	AT1G53120	RNA-binding S4 domain-containing protein	#N/A	6.82544	7.27891	6.7419	7.66021	8.06988	8.0514	8.07658	6.88278	6.76285	6.55017	6.65111	6.81535	7.33743	7.10437	7.75205	6.93791	162.454	-0.766815	1	162.454	0.549406	1	162.454	-0.15905	1	162.454	-1.31622	1	162.454	-0.607765	1	162.454	-0.708457	1
LOC111986920	XP_023874385	AT1G01420	UDP-glucosyl transferase 72B3	#N/A	1.38583	1.83256	1.8112	0.864838	2.51896	7.00354	3.39808	3.6161	2.11107	3.54613	3.0489	3.57071	5.29028	3.95055	1.88964	3.2774	25.3361	-5.81043	0.00115561	25.3361	-2.95749	0.693941	25.3361	-4.22614	0.0479635	25.3361	-2.85295	0.425645	25.3361	-1.58429	1	25.3361	-1.26866	1	2
LOC112014198	XP_023902346	AT1G01430	TRICHOME BIREFRINGENCE-LIKE 25	#N/A	10.2145	10.3219	9.74154	10.6926	8.45738	7.61126	8.45959	8.46855	11.4584	11.3208	11.2447	11.3083	6.34807	6.94011	6.74297	6.16151	1178.99	2.19214	0.000148073	1178.99	-1.14492	1	1178.99	4.11461	2.55507e-26	1178.99	3.33706	1.8974e-15	1178.99	-1.92247	0.0161922	1178.99	5.25953	3.49146e-48	4
LOC111984784	XP_023872167	AT1G01470	Late embryogenesis abundant protein	#N/A	8.46732	8.45786	7.65121	8.22082	8.44315	8.18869	8.83809	10.0096	8.66426	8.31452	8.17993	8.34197	6.56575	6.50381	6.40246	6.58627	329.727	-0.923765	1	329.727	-0.166346	1	329.727	1.94001	0.0638976	329.727	-0.757418	1	329.727	-2.86377	4.15945e-05	329.727	2.10635	0.0269533	6
LOC111986755	XP_023874203	AT1G01490	Heavy metal transport/detoxification superfamily protein	#N/A	10.9004	9.88901	10.8356	10.7983	12.2436	12.2258	10.8835	12.2833	9.54901	9.99392	10.553	9.41901	13.7032	12.9131	13.0106	13.0395	4343.35	-1.48778	0.558725	4343.35	0.781695	1	4343.35	-2.78254	3.31371e-05	4343.35	-2.26947	0.00974417	4343.35	1.29477	1	4343.35	-3.56424	7.95996e-10	2
LOC111997190	XP_023885020	AT1G01490	Heavy metal transport/detoxification superfamily protein	#N/A	6.00719	8.79056	8.72462	8.03814	7.5915	7.55539	7.77563	8.54325	9.30534	9.19947	9.84709	9.06675	5.55681	3.79073	5.97212	6.21764	343.392	0.344458	1	343.392	-1.26661	1	343.392	2.94188	0.00574422	343.392	1.61107	1	343.392	-2.59743	0.0659589	343.392	4.2085	9.13192e-07	6
LOC112032867	XP_023921402	AT1G01490	Heavy metal transport/detoxification superfamily protein	#N/A	10.1609	9.88415	10.1033	10.5481	11.9977	12.0852	12.9912	13.8526	11.7794	12.4121	12.322	11.9609	13.431	12.543	12.6992	14.0113	6241.39	-3.036	5.85189e-05	6241.39	-2.14931	0.115038	6241.39	-3.41756	6.40136e-07	6241.39	-0.886692	1	6241.39	0.381557	1	6241.39	-1.26825	1	2
LOC111986765	XP_023874213	AT1G01540	Protein kinase superfamily protein	#N/A	10.0716	9.96579	10.2324	10.0053	10.375	9.81507	10.1801	9.62491	9.02553	8.92994	9.05473	8.93524	7.96913	8.92012	7.85899	8.32248	757.186	0.0446572	1	757.186	1.19683	1	757.186	1.92061	0.00226336	757.186	-1.15217	1	757.186	-1.87595	0.0097144	757.186	0.723782	1	5
LOC112027412	XP_023915851	AT1G01540	Protein kinase superfamily protein	#N/A	-0.272937	-0.523317	-0.524121	-0.273375	-0.302005	-0.531232	-0.283667	-0.510715	0.252166	0.429769	-0.275543	0.0982071	-0.526873	-0.523765	-0.521105	-0.514877	1.04767	0.0272445	NA	1.04767	-2.7894	NA	1.04767	1.29637	NA	1.04767	2.81664	NA	1.04767	-1.26913	NA	1.04767	4.08577	NA
LOC112037865	XP_023926455	AT1G01540	Protein kinase superfamily protein	#N/A	3.12297	2.46561	4.16545	1.83301	1.11736	1.93963	1.80476	2.55303	3.50955	3.71536	3.25319	3.77519	1.53498	2.29453	2.51674	2.28037	9.17062	2.49027	0.330908	9.17062	-0.524947	1	9.17062	1.85279	0.839081	9.17062	3.01522	0.159597	9.17062	0.637482	1	9.17062	2.37774	0.442012
LOC112004918	XP_023892929	AT1G01550	Protein of unknown function (DUF793)	#N/A	2.42289	3.33173	3.72943	3.10104	3.27229	2.77647	3.57767	3.46304	2.61934	3.60849	3.00577	2.06255	3.42987	2.47131	1.85449	2.65097	9.14131	-0.110393	1	9.14131	0.478324	1	9.14131	0.859178	1	9.14131	-0.588718	1	9.14131	-0.969571	1	9.14131	0.380854	1
LOC112004920	XP_023892932	AT1G01550	Protein of unknown function (DUF793)	#N/A	9.40938	9.34013	8.96381	8.82867	10.9398	10.5257	11.7134	11.1532	8.79005	8.73902	8.65938	8.60307	9.16131	9.04854	9.01267	9.43692	1012.75	-2.18959	4.55079e-05	1012.75	0.507836	1	1012.75	-0.0189779	1	1012.75	-2.69742	2.2294e-09	1012.75	-2.17061	0.00014115	1012.75	-0.526814	1	3
LOC111982945	XP_023870330	#N/A	#N/A	#N/A	-2.28957	-2.25701	-2.28864	-2.2896	-2.29175	-2.29245	-2.29036	-2.283	-2.28853	-2.28693	-2.28976	-2.28902	-2.29003	-2.28846	-2.2872	-2.28447	0.0629743	0.755881	NA	0.0629743	0.679342	NA	0.0629743	0.585216	NA	0.0629743	0	NA	0.0629743	0	NA	0.0629743	0	NA
LOC111987095	XP_023874570	AT2G02850	plantacyanin	#N/A	9.19533	8.41149	9.68238	9.09233	12.6692	12.3337	12.2642	11.15	10.0538	11.7132	11.7799	11.0592	13.8222	15.8997	14.833	15.9547	15051.9	-3.36383	7.25083e-05	15051.9	-2.37424	0.103238	15051.9	-6.79881	7.3512e-27	15051.9	-0.989591	1	15051.9	3.43498	8.68204e-05	15051.9	-4.42458	1.3183e-09	1
LOC111986563	XP_023873997	AT1G01690	putative recombination initiation defects 3	#N/A	4.88005	4.53279	6.71406	4.29547	5.37071	4.1455	3.90009	4.71016	4.31987	3.99249	3.94076	4.33626	2.80273	2.23839	2.30591	3.80727	28.056	1.08818	1	28.056	1.7504	1	28.056	3.53124	0.00523	28.056	-0.662215	1	28.056	-2.44306	0.367083	28.056	1.78085	0.93025	5
LOC112025104	XP_023913535	AT1G01690	putative recombination initiation defects 3	#N/A	1.68003	1.87023	3.39231	1.14438	0.484669	1.89222	0.498387	1.04166	0.901591	1.22958	1.52366	1.70364	0.50164	1.18024	0.933927	0.562158	4.26204	2.56793	0.597417	4.26204	1.9747	1	4.26204	3.88182	0.171313	4.26204	0.593232	1	4.26204	-1.31389	1	4.26204	1.90713	1
LOC111982951	XP_023870335	AT1G05600	Tetratricopeptide repeat (TPR)-like superfamily protein	#N/A	4.78713	4.92154	4.85475	4.13409	5.46177	4.99829	5.74707	5.92605	3.72507	4.38572	4.56249	3.58907	5.39997	4.60807	6.00223	5.86085	36.6718	-1.08688	1	36.6718	0.762056	1	36.6718	-1.08418	1	36.6718	-1.84893	0.317046	36.6718	-0.00269549	1	36.6718	-1.84624	0.279946
LOC112030573	XP_023919018	AT1G01690	putative recombination initiation defects 3	#N/A	4.63148	4.51722	5.14241	4.39113	2.06208	2.02826	2.79259	2.50328	3.4067	3.86253	3.89751	3.29083	2.14644	1.63815	1.68954	1.30599	15.1718	3.45853	8.70967e-05	15.1718	1.43299	1	15.1718	4.97844	2.56685e-06	15.1718	2.02554	0.338478	15.1718	-1.51991	1	15.1718	3.54545	0.00892144	5
LOC112000489	XP_023888397	AT1G01720	NAC (No Apical Meristem) domain transcriptional regulator superfamily protein	#N/A	0	0	0	0	0	0	0	0	0	0	0	0	0	0	0	0	0	NA	NA	0	NA	NA	0	NA	NA	0	NA	NA	0	NA	NA	0	NA	NA
LOC112035443	XP_023924037	AT1G01720	NAC (No Apical Meristem) domain transcriptional regulator superfamily protein	#N/A	9.77409	9.84909	9.38839	9.83278	10.1862	10.0853	10.7647	10.8392	8.50009	8.70602	9.37877	8.66972	8.38225	7.29444	7.53284	8.77625	793.863	-0.863315	1	793.863	0.953818	1	793.863	1.76298	0.129592	793.863	-1.81713	0.133742	793.863	-2.62629	0.000165112	793.863	0.809159	1	6
LOC111982957	XP_023870347	AT5G03730	Protein kinase superfamily protein	#N/A	8.4102	8.58575	8.3229	8.10841	9.22849	8.9935	8.34865	8.69975	8.06252	8.04935	7.80506	7.95632	8.66976	9.00796	8.45425	7.64158	356.71	-0.545597	1	356.71	0.442202	1	356.71	-0.183412	1	356.71	-0.987799	1	356.71	-0.362185	1	356.71	-0.625615	1
LOC112035692	XP_023924292	AT1G01720	NAC (No Apical Meristem) domain transcriptional regulator superfamily protein	#N/A	12.1143	11.9593	11.7999	11.4322	11.0865	10.606	10.9145	11.5239	10.0565	10.8852	11.8465	10.5516	10.2002	9.88258	9.85269	10.4674	2302.47	0.848763	1	2302.47	0.925338	1	2302.47	1.89512	0.067462	2302.47	-0.0765747	1	2302.47	-1.04635	1	2302.47	0.969779	1
LOC111982960	XP_023870346	AT3G48880	RNI-like superfamily protein	#N/A	0	0	0	0	0	0	0	0	0	0	0	0	0	0	0	0	0	NA	NA	0	NA	NA	0	NA	NA	0	NA	NA	0	NA	NA	0	NA	NA
LOC111982961	XP_023870348	#N/A	#N/A	#N/A	-0.0476127	-0.0209902	-0.0288602	-0.0482458	10.0913	-0.105215	-0.0633333	0.0841455	-0.0266532	0.00536211	-0.0513914	-0.0365835	-0.056866	-0.0253621	0.625952	0.0546408	2.58268	-5.83499	NA	2.58268	0	NA	2.58268	-0.857377	NA	2.58268	-5.79308	NA	2.58268	-4.97762	NA	2.58268	-0.815467	NA
LOC111982962	XP_023870349	AT5G57090	Auxin efflux carrier family protein	#N/A	-1.77839	-1.65679	-1.65826	-1.77851	-1.78653	-1.78913	-1.78132	-1.75384	-1.77449	-1.76852	-1.7791	-1.77634	-1.78012	-1.6576	-1.65288	-1.75934	0.253828	1.51764	NA	0.253828	1.4411	NA	0.253828	-0.129768	NA	0.253828	0	NA	0.253828	1.6474	NA	0.253828	-1.57086	NA
LOC112020643	XP_023908960	AT1G01920	SET domain-containing protein	#N/A	8.62605	8.19306	8.30401	8.58526	10.1505	9.03166	9.48425	9.29235	7.60402	7.76461	8.03367	7.66136	10.0088	10.9471	10.1512	10.2854	700.996	-1.23677	0.976605	700.996	0.740163	1	700.996	-2.16066	0.000583719	700.996	-1.97693	0.00971457	700.996	0.923888	1	700.996	-2.90082	3.46959e-09	2
LOC112008860	XP_023896981	AT1G01950	armadillo repeat kinesin 2	#N/A	11.3687	11.4628	11.6588	11.7068	9.94656	9.39837	9.19065	9.33873	9.57609	9.74605	10.223	9.8448	9.92716	9.32352	9.35707	8.37401	1394.66	2.25443	0.000528471	1394.66	1.84868	0.0809783	1394.66	2.41712	4.58443e-05	1394.66	0.405748	1	1394.66	-0.162687	1	1394.66	0.568436	1	5
LOC112027824	XP_023916239	AT1G02010	secretory 1A	#N/A	7.4821	7.81172	7.89153	8.1581	5.92793	5.39188	6.09052	3.94786	6.75688	6.71736	6.53961	6.67105	5.85632	5.13766	6.75852	7.10738	123.618	2.62405	0.00630985	123.618	1.34309	1	123.618	1.6315	0.540589	123.618	1.28096	1	123.618	0.99255	1	123.618	0.288406	1	5
LOC111982967	XP_023870352	AT4G04885	PCF11P-similar protein 4	#N/A	7.93368	7.88784	7.69834	8.06085	8.66269	8.80123	8.9926	8.64902	7.94728	7.75951	8.17429	8.20603	8.5376	8.9032	8.70339	9.03123	350.909	-0.984079	1	350.909	-0.149321	1	350.909	-1.00726	1	350.909	-0.834758	1	350.909	0.0231818	1	350.909	-0.85794	1
LOC112035060	XP_023923672	AT1G02065	squamosa promoter binding protein-like 8	#N/A	3.50546	3.08269	3.05605	3.1392	7.08703	7.05822	6.39497	6.46653	2.89417	3.45879	3.59341	4.57308	6.33618	4.61509	4.50593	2.72737	51.2441	-4.41591	2.20104e-05	51.2441	-0.788477	1	51.2441	-2.48243	0.146247	51.2441	-3.62743	0.0018417	51.2441	-1.93348	0.76397	51.2441	-1.69395	0.943784	3
LOC111982969	XP_023870355	AT5G15700	DNA/RNA polymerases superfamily protein	#N/A	8.81389	8.60901	8.50826	9.07218	9.69832	9.69862	9.46892	8.33226	8.76495	9.00354	9.06134	9.09571	9.69491	9.9938	9.92884	9.20872	625.13	-0.702897	1	625.13	-0.24241	1	625.13	-1.07421	1	625.13	-0.460487	1	625.13	0.371315	1	625.13	-0.831801	1
LOC111994407	XP_023882049	AT1G02070	0	#N/A	9.95378	10.0192	9.57747	8.97039	9.05479	7.6628	6.87911	9.37905	11.2268	11.0147	10.5802	10.7657	4.95426	6.27033	5.0785	5.6209	894.454	1.20796	1	894.454	-1.34074	1	894.454	4.61236	9.6793e-11	894.454	2.5487	0.0203191	894.454	-3.40441	0.000124868	894.454	5.9531	2.19308e-19	4
LOC111993315	XP_023880926	AT1G02145	homolog of asparagine-linked glycosylation 12	#N/A	8.64469	8.65756	8.68161	8.58432	6.44919	5.60929	4.40129	3.54083	8.08846	7.87588	7.76189	7.884	7.4096	7.13351	7.72783	7.39543	228.186	3.61676	6.75826e-07	228.186	0.816615	1	228.186	1.34721	1	228.186	2.80014	0.00196732	228.186	2.26955	0.0734045	228.186	0.530591	1	8
LOC111982972	XP_023870358	AT1G33250	Protein of unknown function (DUF604)	#N/A	8.9873	8.69278	8.97231	8.97392	7.24807	6.93675	7.30535	6.50326	8.15136	7.77224	7.86903	8.15694	5.89154	6.01804	8.66433	5.76009	267.307	2.09458	NA	267.307	1.01471	NA	267.307	1.84969	NA	267.307	1.07987	NA	267.307	0.244887	NA	267.307	0.834984	NA
LOC111982973	XP_023870361	AT4G04850	K+ efflux antiporter 3	#N/A	7.77718	7.43304	7.65038	8.92159	8.16081	7.87121	7.39362	8.28712	8.43915	8.49047	8.30403	8.47794	7.65896	7.19308	9.94663	6.63426	316.883	0.131499	NA	316.883	-0.380768	NA	316.883	-0.511022	NA	316.883	0.512267	NA	316.883	0.64252	NA	316.883	-0.130253	NA
LOC111982974	XP_023870362	AT4G29390	Ribosomal protein S30 family protein	#N/A	11.7857	11.8321	11.489	11.5994	11.865	11.7052	11.6805	11.628	12.003	12.0404	11.6268	11.5941	11.725	12.2081	11.8931	12.4061	3672.3	-0.0428677	1	3672.3	-0.162764	1	3672.3	-0.439614	1	3672.3	0.119897	1	3672.3	0.396746	1	3672.3	-0.27685	1
LOC111986002	XP_023873408	AT1G02170	metacaspase 1	#N/A	-1.16219	-1.38924	-1.38984	-1.39132	-1.18691	-0.527898	-1.39245	-1.35218	-1.38967	-1.12867	-1.39156	-1.39043	-1.39197	-1.38957	-1.38761	-1.36521	0.70593	-3.00383	NA	0.70593	-0.0419646	NA	0.70593	0.585251	NA	0.70593	-2.96186	NA	0.70593	-3.58908	NA	0.70593	0.627216	NA
LOC111982976	XP_023870364	AT5G57090	Auxin efflux carrier family protein	#N/A	0.40933	0.41261	0.411618	0.619505	1.01025	0.875678	0.60971	0.42778	0.97297	0.854261	1.25287	0.960185	0.613871	0.63495	1.32516	0.911031	1.98615	-2.55143	0.730368	1.98615	-3.54664	0.488789	1.98615	-3.21177	NA	1.98615	0.995207	NA	1.98615	0.660344	NA	1.98615	0.334863	NA
LOC111982977	XP_023870365	AT4G32630	ArfGap/RecO-like zinc finger domain-containing protein	#N/A	2.39496	1.38724	2.44015	3.14383	2.1801	2.25927	1.59153	1.84708	1.86708	2.26816	1.61109	2.02385	2.57011	1.00642	3.86574	1.0668	6.27892	1.01202	1	6.27892	1.1008	1	6.27892	-0.463882	1	6.27892	-0.0887771	1	6.27892	1.47591	1	6.27892	-1.56468	1
LOC111993971	XP_023881579	AT1G02170	metacaspase 1	#N/A	1.31242	0.267663	0.907469	0.857001	4.85513	7.61654	4.514	4.57445	0.255857	0.322299	0.204032	0.887371	0.192508	2.0026	1.45047	2.26078	33.2724	-7.08858	NA	33.2724	1.66511	NA	33.2724	-1.53481	NA	33.2724	-8.7537	NA	33.2724	-5.55378	NA	33.2724	-3.19992	NA
LOC112000993	XP_023888930	AT1G02170	metacaspase 1	#N/A	7.69336	7.77412	7.79766	8.0446	7.04468	6.91431	7.72041	7.93955	7.89122	7.53805	7.4065	7.57863	6.8066	6.84533	6.1896	6.90133	179.053	0.410541	1	179.053	0.245825	1	179.053	1.27013	0.845761	179.053	0.164715	1	179.053	-0.859588	1	179.053	1.0243	1
LOC112002928	XP_023890858	AT1G02170	metacaspase 1	#N/A	0.45791	1.06161	1.04545	0.456972	0.918427	1.53204	0.434636	2.66502	1.43843	1.11595	1.66922	1.41485	4.97635	4.03622	2.69695	5.23551	13.2369	-2.45064	0.737072	13.2369	-2.01616	1	13.2369	-6.62516	0.000159233	13.2369	-0.43448	1	13.2369	4.17451	0.011753	13.2369	-4.60899	0.0024207	2
LOC111982981	XP_023870378	#N/A	#N/A	#N/A	1.55842	1.16846	1.59252	2.62579	3.03592	3.51753	2.71412	2.98994	2.16065	2.90497	2.61735	2.50919	5.08832	4.21015	2.60524	4.31812	12.3399	-2.34006	0.391655	12.3399	-1.46242	1	12.3399	-4.1176	0.00210984	12.3399	-0.877635	1	12.3399	1.77754	1	12.3399	-2.65517	0.148399	2
LOC112002929	XP_023890859	AT1G02170	metacaspase 1	#N/A	10.2077	10.4616	10.2944	9.84987	9.85079	9.61349	9.45569	9.50168	10.5354	10.324	10.2582	10.3816	9.71757	9.35885	10.3158	10.6884	1111.85	0.669393	1	1111.85	-0.172944	1	1111.85	0.113977	1	1111.85	0.842337	1	1111.85	0.555416	1	1111.85	0.286921	1
LOC112018959	XP_023907263	AT1G02170	metacaspase 1	#N/A	-0.521839	-0.145979	-0.517454	-0.521985	0.0201389	1.14021	0.496772	0.455528	-0.516931	-0.509167	-0.17379	-0.519274	-0.523961	-0.516624	-0.51049	-0.496621	2.29983	-4.91173	0.175022	2.29983	-0.0419817	1	2.29983	0.585237	1	2.29983	-4.86975	NA	2.29983	-5.49697	NA	2.29983	0.627219	NA
LOC111997845	XP_023885745	AT1G02180	ferredoxin-related	#N/A	10.2964	10.088	10.1799	10.771	8.54272	7.38271	8.01033	7.39083	10.171	9.83727	9.41447	9.85328	7.36181	6.31881	6.44074	5.71305	699.238	2.68393	0.000138481	699.238	0.564122	1	699.238	4.17508	1.25202e-14	699.238	2.11981	0.0291944	699.238	-1.49115	0.912695	699.238	3.61096	6.74478e-10	4
LOC112036415	XP_023924985	AT1G02180	ferredoxin-related	#N/A	-1.10646	-1.09648	-1.09961	-1.1065	-0.732153	-0.744804	-0.321914	-1.05456	-1.09873	-1.08597	-1.10667	-1.10269	-1.10695	-1.09822	-0.842499	-0.816791	0.619405	-3.43115	NA	0.619405	0	NA	0.619405	-1.6655	NA	0.619405	-3.38919	NA	0.619405	-1.76565	NA	0.619405	-1.62354	NA
LOC111985789	XP_023873210	AT1G02260	Divalent ion symporter	#N/A	5.9899	6.03747	6.63922	5.599	5.79973	5.707	6.25424	6.61828	7.53818	7.05321	7.06136	7.34685	6.23589	4.76545	5.65376	6.96051	94.1418	-0.0242994	1	94.1418	-1.32236	1	94.1418	-0.016394	1	94.1418	1.29806	1	94.1418	-0.00790532	1	94.1418	1.30597	1
LOC111998961	XP_023886858	AT1G02260	Divalent ion symporter	#N/A	6.25807	7.14124	6.95959	6.72343	6.49366	6.39035	7.22576	6.629	7.85414	7.50417	7.51781	7.50379	7.07353	6.26334	6.52634	6.87583	131.362	0.0937958	1	131.362	-0.904685	1	131.362	0.10077	1	131.362	0.998481	1	131.362	-0.00697437	1	131.362	1.00546	1
LOC111982988	XP_023870387	AT5G25520	SPOC domain / Transcription elongation factor S-II protein	#N/A	11.111	11.1155	11.3384	11.1157	11.4803	11.5503	11.7853	11.5162	11.1999	11.3238	11.6306	11.6104	11.8853	11.9356	11.8219	12.236	3072.37	-0.456089	1	3072.37	-0.308269	1	3072.37	-0.884538	1	3072.37	-0.14782	1	3072.37	0.428448	1	3072.37	-0.576269	1
LOC111982989	XP_023870388	AT5G41560	0	#N/A	8.69348	8.84676	8.60161	8.38254	8.38826	7.9888	8.58115	9.22681	8.381	8.37708	8.22679	8.20378	9.15846	8.86998	9.14605	9.26146	418.818	0.0240748	1	418.818	0.380815	1	418.818	-0.526599	1	418.818	-0.35674	1	418.818	0.550674	1	418.818	-0.907414	1
LOC111982990	XP_023870389	AT1G63980	D111/G-patch domain-containing protein	#N/A	10.1647	10.4899	10.4357	10.3423	10.648	10.9395	10.0969	10.4283	10.1455	10.4932	10.5891	10.2699	10.3724	11.3771	10.866	10.223	1490.41	-0.220138	1	1490.41	-0.0244864	1	1490.41	-0.468503	1	1490.41	-0.195652	1	1490.41	0.248365	1	1490.41	-0.444017	1
LOC111982992	XP_023870391	#N/A	#N/A	#N/A	-1.30826	-1.29894	-1.3017	-1.30848	-1.32354	-1.325	-1.10004	-1.26216	-1.30092	-1.28972	-1.30958	-1.3044	-0.429016	-1.30047	-0.859607	-1.27248	0.526615	-0.686736	NA	0.526615	0	NA	0.526615	-3.42373	NA	0.526615	-0.644802	NA	0.526615	2.737	NA	0.526615	-3.3818	NA
LOC112028216	XP_023916650	AT1G02260	Divalent ion symporter	#N/A	9.27571	9.52341	10.0216	9.22884	7.46925	7.57091	7.73163	7.64744	9.25481	9.07684	8.98792	9.10871	9.30884	8.9039	9.44198	9.06143	532.853	2.16144	1.25857e-06	532.853	0.486792	1	532.853	0.392556	1	532.853	1.67465	0.0161583	532.853	1.76889	0.00590151	532.853	-0.094236	1	8
LOC111982994	XP_023870393	#N/A	#N/A	#N/A	0	0	0	0	0	0	0	0	0	0	0	0	0	0	0	0	0	NA	NA	0	NA	NA	0	NA	NA	0	NA	NA	0	NA	NA	0	NA	NA
LOC111982995	XP_023870394	#N/A	#N/A	#N/A	0	0	0	0	0	0	0	0	0	0	0	0	0	0	0	0	0	NA	NA	0	NA	NA	0	NA	NA	0	NA	NA	0	NA	NA	0	NA	NA
LOC112029835	XP_023918282	AT1G02260	Divalent ion symporter	#N/A	9.26695	10.1527	10.1106	9.58173	9.48679	9.55407	9.98462	9.82984	10.6885	10.4802	10.4342	10.3906	10.0952	9.62778	9.70304	9.81248	1035.52	0.109374	1	1035.52	-0.743355	1	1035.52	0.00646607	1	1035.52	0.852729	1	1035.52	0.102908	1	1035.52	0.749821	1
LOC111990580	XP_023878137	AT1G02305	Cysteine proteinases superfamily protein	#N/A	2.96809	2.86816	3.88539	1.97967	5.72382	6.52713	5.23858	6.87265	6.41316	5.99168	6.17757	5.98511	5.48607	4.88955	4.90101	5.1903	53.1702	-4.06188	3.83842e-07	53.1702	-3.9595	4.10016e-06	53.1702	-2.75058	0.00872356	53.1702	-0.102385	1	53.1702	-1.3113	1	53.1702	1.20892	1	7
LOC112003320	XP_023891276	AT1G02305	Cysteine proteinases superfamily protein	#N/A	14.2882	14.5279	14.3699	14.1333	12.8733	12.8937	12.3842	13.6119	14.1544	14.0404	13.8297	13.9215	12.862	13.0022	12.9193	13.6362	13803	1.44908	0.319207	13803	0.37738	1	13803	1.3073	0.693112	13803	1.0717	1	13803	0.141777	1	13803	0.929923	1
LOC111983000	XP_023870398	AT1G15550	gibberellin 3-oxidase 1	#N/A	0.411722	0.604409	0.593738	-0.0231096	-0.0282717	-0.029835	0.395156	0.324075	-0.0203233	0.470429	-0.0235044	0.423579	0.800974	-0.0201525	-0.0166969	0.711935	1.46513	1.37572	NA	1.46513	0.941653	NA	1.46513	-0.0954472	NA	1.46513	0.434068	NA	1.46513	1.47117	NA	1.46513	-1.0371	NA
LOC111983001	XP_023870399	#N/A	#N/A	#N/A	-2.11484	-2.11252	-2.1132	-2.1149	-2.06402	-2.11987	-2.11621	-2.10334	-2.11301	-2.11022	-2.11517	-2.11388	-2.11565	-2.05827	-2.11069	-2.10592	0.112407	-0.68676	NA	0.112407	0	NA	0.112407	-0.857425	NA	0.112407	-0.644802	NA	0.112407	0.170665	NA	0.112407	-0.815467	NA
LOC111988488	XP_023876055	AT1G02360	Chitinase family protein	#N/A	1.93108	2.65581	2.45624	2.46496	0.357175	0.694245	1.01001	1.87313	0.784583	0.823639	0.755279	0.383882	0.373745	0.389607	0.402844	0.432706	4.04506	2.58947	0.406866	4.04506	4.13207	0.147479	4.04506	6.0703	0.00191644	4.04506	-1.54259	1	4.04506	-3.48083	0.498973	4.04506	1.93823	1	5
LOC111983004	XP_023870401	AT2G02150	Tetratricopeptide repeat (TPR)-like superfamily protein	#N/A	1.0315	0.576598	1.2243	1.19631	1.73589	1.24745	1.71577	0.603832	0.575285	0.582912	1.02707	1.3556	1.02071	0.84755	1.41652	1.15992	2.51645	-1.22638	1	2.51645	0.398295	1	2.51645	-0.334453	1	2.51645	-1.62467	NA	2.51645	-0.891923	NA	2.51645	-0.732748	NA
LOC111983005	XP_023870403	AT5G11440	CTC-interacting domain 5	#N/A	5.7555	3.75785	5.90856	3.95463	6.42009	6.5811	5.90481	5.5106	6.14868	6.48357	6.16132	6.14215	6.39533	5.68629	6.4346	5.60858	65.0249	-1.17114	1	65.0249	-1.24934	1	65.0249	-1.07002	1	65.0249	0.0782019	1	65.0249	-0.101115	1	65.0249	0.179317	1
LOC112038701	XP_023927311	AT1G02380	0	#N/A	8.18714	9.10443	8.76198	9.09172	6.04809	3.65944	6.16103	4.14492	6.84656	6.91952	7.00088	7.30624	8.29587	7.45594	7.81814	7.95905	235.621	3.84549	5.21058e-07	235.621	2.01113	0.345976	235.621	1.01849	1	235.621	1.83436	0.463851	235.621	2.827	0.00579763	235.621	-0.99264	1	8
LOC111983008	XP_023870409	AT1G64000	WRKY DNA-binding protein 56	#N/A	0	0	0	0	0	0	0	0	0	0	0	0	0	0	0	0	0	NA	NA	0	NA	NA	0	NA	NA	0	NA	NA	0	NA	NA	0	NA	NA
LOC111983009	XP_023870410	AT4G32600	RING/U-box superfamily protein	#N/A	10.5771	10.8235	10.7524	10.6386	10.0836	10.2026	10.2875	10.0796	10.4614	10.2779	10.2836	10.4478	9.90269	10.1271	10.2009	10.4453	1328.82	0.588112	1	1328.82	0.36354	1	1328.82	0.571352	1	1328.82	0.224572	1	1328.82	0.0167597	1	1328.82	0.207813	1
LOC111983010	XP_023870417	AT1G45150	0	#N/A	10.8099	10.7484	10.619	10.647	10.7503	10.6555	10.4143	10.1114	10.6938	10.6451	10.483	10.663	10.6154	10.7874	10.6199	10.5809	1579.94	0.221609	1	1579.94	0.0931233	1	1579.94	0.0602323	1	1579.94	0.128486	1	1579.94	0.161377	1	1579.94	-0.032891	1
LOC111983011	XP_023870413	AT2G25660	embryo defective 2410	#N/A	12.6301	12.5496	12.7175	12.5973	12.2449	12.4696	12.1929	11.7558	11.9222	12.0332	12.5614	12.352	12.3372	12.4266	12.3312	11.7963	5185.33	0.476777	1	5185.33	0.420329	1	5185.33	0.416988	1	5185.33	0.0564487	1	5185.33	0.0597892	1	5185.33	-0.00334045	1
LOC111988356	XP_023875907	AT1G02400	gibberellin 2-oxidase 6	#N/A	-1.78417	-1.77834	-1.78006	-1.78431	-1.79375	-1.65954	-1.78762	-1.48075	-1.77958	-1.77256	-1.785	-1.78176	-1.7862	-1.77929	-1.77373	-1.62449	0.304536	-2.31759	NA	0.304536	0	NA	0.304536	-0.85741	NA	0.304536	-2.27565	NA	0.304536	-1.46018	NA	0.304536	-0.815467	NA
LOC111983014	XP_023870422	AT5G11350	DNAse I-like superfamily protein	#N/A	10.578	10.4224	10.4042	10.5993	11.0745	11.1417	10.4274	10.3093	10.8386	10.715	10.9642	10.7553	11.1355	11.2638	11.0368	11.2038	1837.93	-0.315875	1	1837.93	-0.349799	1	1837.93	-0.724058	1	1837.93	0.0339239	1	1837.93	0.408183	1	1837.93	-0.374259	1
LOC111983015	XP_023870424	AT4G32570	TIFY domain protein 8	#N/A	10.6808	10.2768	10.1179	10.56	10.1379	9.66296	10.1249	10.3583	10.0123	9.98041	10.0537	10.0524	10.461	10.4749	10.4953	10.8401	1264.45	0.368642	1	1264.45	0.443343	1	1264.45	-0.16443	1	1264.45	-0.0747013	1	1264.45	0.533072	1	1264.45	-0.607773	1
LOC112011730	XP_023899845	AT1G02400	gibberellin 2-oxidase 6	#N/A	8.33341	8.13566	7.66102	7.07733	6.74313	6.32131	6.34637	7.45933	8.02035	7.95149	7.61833	7.79376	3.25578	4.06597	3.11361	4.27432	162.709	1.22206	1	162.709	0.034211	1	162.709	4.92421	1.05002e-16	162.709	1.18784	1	162.709	-3.70215	1.56862e-07	162.709	4.89	3.48513e-16	6
LOC111983017	XP_023870431	AT1G63970	isoprenoid F	#N/A	9.84883	10.1001	9.66843	9.8767	9.54007	9.49668	10.0916	10.2324	10.1098	10.1561	10.1564	9.94883	10.6916	10.7841	10.6001	11.4144	1241.55	0.00384043	1	1241.55	-0.234864	1	1241.55	-1.13358	1	1241.55	0.238704	1	1241.55	1.13742	1	1241.55	-0.898715	1
LOC111983018	XP_023870432	AT5G11340	Acyl-CoA N-acyltransferases (NAT) superfamily protein	#N/A	10.1898	10.1404	9.91476	9.92342	9.92313	10.0664	10.0062	10.2867	9.6853	9.86235	9.94549	9.50804	10.9293	11.1489	11.0181	11.7719	1391.97	-0.0319648	1	1391.97	0.316809	1	1391.97	-1.3311	0.366574	1391.97	-0.348774	1	1391.97	1.29913	0.747857	1391.97	-1.64791	0.0160896
LOC112036060	XP_023924655	AT1G02400	gibberellin 2-oxidase 6	#N/A	5.15789	5.56475	4.8838	4.47356	3.29977	2.91085	2.5567	3.37315	6.25086	5.37942	5.26248	5.88788	2.09368	2.18006	2.52309	3.6793	31.0544	2.70715	0.0108852	31.0544	-0.827139	1	31.0544	3.2209	0.00102517	31.0544	3.53429	5.17591e-05	31.0544	-0.51374	1	31.0544	4.04803	2.50543e-06	4
LOC111983020	XP_023870434	AT4G32560	paramyosin-related	#N/A	9.86731	10.0968	9.73263	9.91635	9.28096	9.65707	9.72349	9.12802	9.75688	9.90411	9.97537	9.76236	9.64849	9.84624	10.0743	9.57468	873.883	0.482615	1	873.883	0.0624643	1	873.883	0.120305	1	873.883	0.420151	1	873.883	0.362311	1	873.883	0.0578402	1
LOC111989876	XP_023877432	AT1G02520	P-glycoprotein 11	#N/A	-0.531041	-0.526116	-0.527596	-0.200997	-0.538613	-0.540897	-0.214104	1.05948	-0.527183	-0.15211	-0.203753	-0.529029	-0.532698	-0.526941	1.06143	-0.104033	1.54146	-3.16486	NA	1.54146	-0.751907	NA	1.54146	-3.23438	NA	1.54146	-2.41295	NA	1.54146	0.0695255	NA	1.54146	-2.48247	NA
LOC111983022	XP_023870436	AT5G25510	Protein phosphatase 2A regulatory B subunit family protein	#N/A	10.3815	10.4161	10.3623	10.2238	9.72886	9.76978	9.80221	9.66053	10.4164	10.1874	10.1162	10.3309	9.48882	9.22942	9.42259	8.95714	1013.31	0.667094	1	1013.31	0.0878296	1	1013.31	1.16464	0.642906	1013.31	0.579264	1	1013.31	-0.497551	1	1013.31	1.07682	1
LOC111983023	XP_023870437	AT5G11320	Flavin-binding monooxygenase family protein	#N/A	-1.6444	-1.64298	-1.6434	-1.64443	-1.46823	-1.64742	-1.64523	-1.62223	-1.64328	-1.64157	-1.6446	-0.990859	-1.64488	-1.64321	-1.64186	-1.63444	0.649443	-0.686732	NA	0.649443	-3.76494	NA	0.649443	0	NA	0.649443	3.07821	NA	0.649443	-0.550676	NA	0.649443	3.62888	NA
LOC111983024	XP_023870439	AT3G24350	syntaxin of plants 32	#N/A	11.8487	11.9106	11.8129	11.7589	11.5113	11.3411	11.2874	11.1779	11.9738	11.8328	11.6447	11.8343	11.0729	10.9952	10.9385	11.2219	3016.24	0.54693	1	3016.24	0.00817429	1	3016.24	0.84917	1	3016.24	0.538756	1	3016.24	-0.30224	1	3016.24	0.840996	1
LOC111990689	XP_023878241	AT1G02520	P-glycoprotein 11	#N/A	-0.378519	-0.375627	-0.376499	-0.378586	-0.156927	-0.384216	-0.138517	0.417514	0.255276	-0.372596	-0.378916	0.0788459	-0.379485	0.0911244	0.438377	-0.0502004	1.14878	-2.98759	NA	1.14878	-2.79513	NA	1.14878	-3.41873	NA	1.14878	-0.192461	NA	1.14878	0.431139	NA	1.14878	-0.6236	NA
LOC111996618	XP_023884374	AT1G02520	P-glycoprotein 11	#N/A	2.67428	1.93966	1.92138	1.54823	4.19268	5.07323	3.49087	4.03664	1.9265	2.66719	2.66361	5.45082	2.90348	2.18983	2.47003	2.96756	15.2268	-3.50168	0.0636119	15.2268	-3.1433	0.297946	15.2268	-1.0768	1	15.2268	-0.35838	1	15.2268	-2.42488	0.691804	15.2268	2.0665	0.839327
LOC111997738	XP_023885640	AT1G02520	P-glycoprotein 11	#N/A	0.0749418	0.113375	0.102017	0.0740276	1.93611	1.27809	3.0631	2.05602	0.105203	1.24321	1.10499	1.14087	0.0615797	0.73972	1.81475	6.95611	11.9238	-5.25	NA	11.9238	-3.07096	NA	11.9238	-7.80302	NA	11.9238	-2.17904	NA	11.9238	2.55302	NA	11.9238	-4.73205	NA
LOC111983028	XP_023870444	AT2G25670	0	#N/A	11.4229	11.5817	11.586	11.4467	11.6323	11.3447	11.2276	11.3137	10.9893	11.1364	11.2685	11.1665	10.8751	10.5831	10.9101	11.036	2438.68	0.134438	1	2438.68	0.403351	1	2438.68	0.715076	1	2438.68	-0.268913	1	2438.68	-0.580638	1	2438.68	0.311725	1
LOC111983029	XP_023870445	AT2G25680	molybdate transporter 1	#N/A	-1.86215	-1.94034	-1.94137	-1.9439	-1.94951	-1.95133	-1.94587	-1.92663	-1.94108	-1.9369	-1.78098	-1.94238	-1.94502	-1.94091	-1.9376	-1.93047	0.172129	0.755894	NA	0.172129	-0.719604	NA	0.172129	0.585229	NA	0.172129	1.4755	NA	0.172129	0	NA	0.172129	1.30483	NA
LOC111983030	XP_023870446	AT4G32590	2Fe-2S ferredoxin-like superfamily protein	#N/A	5.39026	4.54346	6.52052	4.84782	4.93809	3.98969	4.29706	5.57635	4.47502	4.17441	4.17333	4.09945	4.03054	4.06992	3.83653	4.19162	30.0872	0.923791	1	30.0872	1.71844	0.939167	30.0872	1.99656	0.264548	30.0872	-0.794649	1	30.0872	-1.07276	1	30.0872	0.278116	1
LOC112000602	XP_023888521	AT1G02520	P-glycoprotein 11	#N/A	-0.29726	-0.293387	-0.294554	-0.0202022	-0.0520363	-0.304934	0.340921	0.735003	-0.294228	0.84606	0.357636	-0.295681	-0.298557	-0.294037	0.432353	-0.281219	1.41001	-2.93173	NA	1.41001	-2.99463	NA	1.41001	-1.46799	NA	1.41001	0.0628947	NA	1.41001	-1.46375	NA	1.41001	1.52664	NA
LOC112005047	XP_023893063	AT1G02520	P-glycoprotein 11	#N/A	15.5722	15.2487	16.0767	15.7383	12.6637	11.6376	11.7205	12.4701	15.033	15.3153	15.6042	15.3395	12.7012	13.0127	13.0801	11.9632	28722.7	3.83123	3.1359e-16	28722.7	0.384873	1	28722.7	3.2142	2.11589e-10	28722.7	3.44635	5.57037e-12	28722.7	0.617025	1	28722.7	2.82933	3.89818e-07	4
LOC112005051	XP_023893066	AT1G02520	P-glycoprotein 11	#N/A	10.9589	10.7404	10.0357	10.6164	10.2606	9.87267	9.14974	8.36097	8.44463	8.5735	8.6425	9.0581	9.12667	8.25565	8.84357	7.99802	824.126	1.13555	1	824.126	2.12357	0.0768575	824.126	2.19937	0.016755	824.126	-0.988024	1	824.126	-1.06383	1	824.126	0.0758016	1
LOC111983035	XP_023870451	AT2G25680	molybdate transporter 1	#N/A	0	0	0	0	0	0	0	0	0	0	0	0	0	0	0	0	0	NA	NA	0	NA	NA	0	NA	NA	0	NA	NA	0	NA	NA	0	NA	NA
LOC111983036	XP_023870452	AT1G08610	Pentatricopeptide repeat (PPR) superfamily protein	#N/A	9.34915	9.55122	9.35295	9.45082	8.81974	8.5368	8.99125	7.70585	9.3736	9.17391	9.40039	9.2995	8.92462	8.82854	8.9932	8.56923	546.751	0.918161	1	546.751	0.125634	1	546.751	0.652463	1	546.751	0.792527	1	546.751	0.265698	1	546.751	0.526828	1
LOC111983037	XP_023870453	AT3G04760	Pentatricopeptide repeat (PPR-like) superfamily protein	#N/A	7.02802	6.77245	6.87705	6.3535	7.47027	7.44122	7.74693	7.12227	6.13217	6.56809	6.82858	6.93941	7.44968	7.45828	7.96556	7.50451	147.66	-0.781682	1	147.66	0.145867	1	147.66	-0.947006	1	147.66	-0.927549	1	147.66	0.165324	1	147.66	-1.09287	1
LOC111983038	XP_023870454	AT4G37560	Acetamidase/Formamidase family protein	#N/A	10.3359	10.3107	11.025	10.4781	10.8247	12.1863	11.3193	10.9929	10.3068	11.0379	11.1904	10.668	11.8981	12.1692	12.2114	12.7369	2858.76	-0.960077	1	2858.76	-0.300536	1	2858.76	-1.88551	0.049893	2858.76	-0.659541	1	2858.76	0.925435	1	2858.76	-1.58498	0.367975
LOC111983039	XP_023870456	#N/A	#N/A	#N/A	7.23439	7.37535	7.53177	7.62951	8.53526	8.79619	8.32045	7.80544	7.74239	7.64342	7.74503	7.66499	8.41442	8.30409	8.31905	7.81637	258.65	-1.08237	1	258.65	-0.280205	1	258.65	-0.879254	1	258.65	-0.802166	1	258.65	-0.203117	1	258.65	-0.599049	1
LOC111983041	XP_023870460	AT1G75140	0	#N/A	10.7002	10.871	11.0035	10.8675	10.2813	10.36	10.4922	10.2276	10.7131	10.6178	10.7594	10.7866	10.598	10.7949	10.7012	11.0134	1657.95	0.572279	1	1657.95	0.158144	1	1657.95	0.0874932	1	1657.95	0.414135	1	1657.95	0.484785	1	1657.95	-0.0706508	1
LOC112019697	XP_023907978	AT1G02520	P-glycoprotein 11	#N/A	-1.62436	-1.61704	-1.61921	-1.62454	-1.46426	-1.6402	-1.62868	-1.07182	-1.6186	-1.6098	-1.6254	-1.62133	-1.62691	-1.61824	-1.61127	-1.42414	0.394842	-2.81074	NA	0.394842	0	NA	0.394842	-0.857405	NA	0.394842	-2.7688	NA	0.394842	-1.95334	NA	0.394842	-0.815467	NA
LOC111983043	XP_023870459	AT1G74270	Ribosomal protein L35Ae family protein	#N/A	13.2857	13.2578	12.7771	13.0586	13.5254	13.1043	13.1602	13.4982	13.5579	13.5518	13.2083	13.08	14.0314	14.1462	14.2242	14.3251	12208.7	-0.248163	1	12208.7	-0.281449	1	12208.7	-1.17947	0.832257	12208.7	0.0332861	1	12208.7	0.931305	1	12208.7	-0.898019	1
LOC112028097	XP_023916520	AT1G02520	P-glycoprotein 11	#N/A	-0.346966	-0.0362949	-0.344094	-0.347061	0.275125	-0.355127	-0.0701608	0.864923	-0.343749	0.936791	-0.347532	0.173627	-0.348344	-0.343546	0.218574	-0.329983	1.44354	-3.11953	NA	1.44354	-3.03236	NA	1.44354	-0.917272	NA	1.44354	-0.0871669	NA	1.44354	-2.20225	NA	1.44354	2.11509	NA
LOC111983046	XP_023870462	#N/A	#N/A	#N/A	0	0	0	0	0	0	0	0	0	0	0	0	0	0	0	0	0	NA	NA	0	NA	NA	0	NA	NA	0	NA	NA	0	NA	NA	0	NA	NA
LOC111983047	XP_023870463	AT1G10095	Protein prenylyltransferase superfamily protein	#N/A	7.37336	7.95997	4.60972	7.49789	7.76522	8.99468	7.22953	7.72297	7.69045	7.39257	7.18538	7.42543	7.40398	6.32342	6.99309	5.60899	184.314	-0.902724	1	184.314	-0.149727	1	184.314	0.627966	1	184.314	-0.752998	1	184.314	-1.53069	1	184.314	0.777692	1
LOC111983048	XP_023870464	AT2G06105	#N/A	#N/A	-1.77755	-1.43176	-1.77415	-1.66401	-1.78548	-1.78801	-1.78041	-1.75363	-1.77375	-1.76794	-1.77824	-1.77555	-1.77923	-1.77351	-1.76891	-1.75899	0.246645	2.51549	NA	0.246645	2.43895	NA	0.246645	2.34482	NA	0.246645	0	NA	0.246645	0	NA	0.246645	0	NA
LOC111987447	XP_023874928	AT3G22550	Protein of unknown function (DUF581)	#N/A	9.65489	9.04412	9.634	10.3845	14.0189	14.4381	15.0164	13.9037	11.7829	12.2435	11.7001	12.0353	14.6962	14.5753	14.6524	14.983	14999	-5.12484	3.03952e-34	14999	-2.4341	0.000395443	14999	-5.46911	6.37986e-41	14999	-2.69074	4.76247e-06	14999	0.344267	1	14999	-3.03501	8.092e-09	1
LOC112005655	XP_023893722	AT1G02630	Nucleoside transporter family protein	#N/A	1.84752	1.92758	1.9039	3.60024	2.62489	3.39411	5.24084	2.56276	1.52593	1.07995	2.377	3.7271	6.34969	7.39987	6.19132	6.71318	46.3933	-1.90137	0.840101	46.3933	-0.0241031	1	46.3933	-5.15799	9.51324e-05	46.3933	-1.87726	1	46.3933	3.25662	0.107576	46.3933	-5.13389	0.000152391	2
LOC111983051	XP_023870467	AT3G04490	0	#N/A	10.3391	10.372	10.5173	10.7286	10.5347	10.7398	10.4961	10.4255	10.4079	10.3891	10.3457	10.39	10.468	10.4171	10.3472	9.76729	1383.53	-0.0620053	1	1383.53	0.126633	1	1383.53	0.242129	1	1383.53	-0.188639	1	1383.53	-0.304135	1	1383.53	0.115496	1
LOC111983052	#N/A	#N/A	#N/A	#N/A	11.7326	11.9766	11.989	11.9131	10.5527	10.6029	10.9204	10.294	11.1103	11.0239	10.9582	11.1881	11.5547	11.5353	11.5423	12.1402	2767.23	1.42258	0.108664	2767.23	0.914672	1	2767.23	0.204691	1	2767.23	0.507905	1	2767.23	1.21789	1	2767.23	-0.709981	1
LOC111983053	#N/A	#N/A	#N/A	#N/A	10.8392	10.5695	10.6363	10.8425	10.8077	10.5781	10.4498	10.5722	10.5966	10.75	10.788	10.6322	10.7266	10.9166	10.9898	11.174	1728.92	0.13109	1	1728.92	0.0368154	1	1728.92	-0.256612	1	1728.92	0.0942751	1	1728.92	0.387703	1	1728.92	-0.293427	1
LOC111983055	XP_023870475	AT2G23070	Protein kinase superfamily protein	#N/A	11.415	11.5772	11.5155	11.3287	10.9085	11.0821	11.1064	11.0919	11.342	11.1584	11.0244	11.3087	11.4874	10.7659	10.7413	10.7067	2336.67	0.453371	1	2336.67	0.272284	1	2336.67	0.541751	1	2336.67	0.181087	1	2336.67	-0.0883802	1	2336.67	0.269467	1
LOC111983608	XP_023871039	AT1G02640	beta-xylosidase 2	#N/A	1.33445	0.73474	0.730357	1.98224	1.02489	1.24814	1.0565	2.28954	2.24969	2.80711	1.70296	3.01469	0.715135	0.732299	2.2091	1.49974	4.70473	-0.565466	1	4.70473	-2.6246	1	4.70473	-0.415198	1	4.70473	2.05914	1	4.70473	-0.150268	1	4.70473	2.20941	1
LOC111997088	XP_023884910	AT1G02640	beta-xylosidase 2	#N/A	0.266219	-0.162907	-0.166954	0.265449	0.214041	0.197816	0.247208	1.04734	-0.165822	0.332079	-0.178387	0.587115	-0.18113	-0.165158	2.38975	1.77856	4.06973	-1.74256	1	4.06973	-0.652405	1	4.06973	-4.81188	0.145303	4.06973	-1.09016	1	4.06973	3.06932	0.901662	4.06973	-4.15948	0.295261
LOC111983059	XP_023870481	AT2G39890	proline transporter 1	#N/A	11.3582	11.5267	11.5311	11.0954	12.1206	11.824	11.3122	12.4935	10.2175	10.2242	9.91658	10.0949	9.54751	9.47766	10.8786	11.1503	2402.52	-0.673647	1	2402.52	1.39737	1	2402.52	1.00865	1	2402.52	-2.07102	0.0449968	2402.52	-1.68229	0.457583	2402.52	-0.388725	1
LOC111983060	XP_023870482	AT1G16770	0	#N/A	1.94313	1.70104	3.00467	6.0914	0.515308	2.01203	0.585574	1.57773	7.46086	7.21015	7.19553	7.08727	0.601769	0.680295	1.33631	0.876754	65.3398	4.58379	NA	65.3398	-3.11089	NA	65.3398	6.39889	NA	65.3398	7.69469	NA	65.3398	-1.8151	NA	65.3398	9.50979	NA
LOC111983061	XP_023870484	AT2G37975	Yos1-like protein	#N/A	8.72567	8.7288	9.14176	9.22566	9.54234	8.86009	8.8363	9.14622	9.87185	9.78198	9.25604	9.48216	9.17154	9.26979	9.29354	9.02346	611.639	-0.169171	1	611.639	-0.712448	1	611.639	-0.242033	1	611.639	0.543277	1	611.639	0.0728612	1	611.639	0.470416	1
LOC112006849	XP_023894920	AT1G02640	beta-xylosidase 2	#N/A	12.3526	12.4924	12.4307	12.5715	9.60637	9.46085	8.82918	9.26224	10.8479	10.8273	10.9048	10.7156	7.68028	7.24175	7.37622	6.49128	2321.21	3.43574	2.82387e-22	2321.21	1.78317	0.0184855	2321.21	5.72833	2.66948e-79	2321.21	1.65257	0.0464569	2321.21	-2.2926	7.31936e-06	2321.21	3.94517	1.32477e-30	4
LOC111983064	XP_023870493	AT1G45160	Protein kinase superfamily protein	#N/A	10.215	10.3219	10.4681	9.92438	9.38872	9.70508	9.05059	9.29951	8.70244	9.27043	9.35465	9.16195	8.79285	9.43541	9.44389	8.69448	763.1	0.952057	1	763.1	1.21466	1	763.1	1.22273	0.918776	763.1	-0.262603	1	763.1	-0.270677	1	763.1	0.00807421	1
LOC112007757	XP_023895886	AT1G02640	beta-xylosidase 2	#N/A	-1.77387	-1.7696	-1.77086	-1.77397	-1.68036	-1.6826	-1.67587	-1.75271	-1.77051	-1.76536	-1.77448	-1.7721	-1.77536	-1.66978	-1.76623	-1.75745	0.215529	-1.84919	NA	0.215529	0	NA	0.215529	-0.857414	NA	0.215529	-1.80724	NA	0.215529	-0.991777	NA	0.215529	-0.815467	NA
LOC112012801	XP_023900947	AT1G02640	beta-xylosidase 2	#N/A	-2.11599	-2.11335	-2.11413	-2.11605	-2.12031	-2.12169	-2.11755	-2.10294	-2.11391	-2.04874	-2.11636	-2.05289	-2.11691	-2.11378	-2.11127	-2.10586	0.12842	0	NA	0.12842	-1.50405	NA	0.12842	0	NA	0.12842	1.53864	NA	0.12842	0	NA	0.12842	1.36797	NA
LOC112018981	XP_023907285	AT1G02640	beta-xylosidase 2	#N/A	0.460133	0.463597	0.873782	0.852936	0.454923	0.453378	0.662295	1.59472	1.03471	1.07846	1.13069	0.680251	0.45898	0.463013	1.40842	1.28936	2.31444	-1.41184	1	2.31444	-1.5087	1	2.31444	-1.58316	1	2.31444	0.0968643	NA	2.31444	0.171323	NA	2.31444	-0.0744582	NA
LOC112027730	XP_023916143	AT1G02640	beta-xylosidase 2	#N/A	0.141636	0.147848	0.14598	0.141492	0.609419	0.593182	0.818955	1.99452	0.688799	0.730573	0.435464	0.85923	0.430789	0.146807	0.916257	0.533666	2.16709	-4.857	0.0562248	2.16709	-3.49176	0.66452	2.16709	-2.92024	NA	2.16709	-1.36524	NA	2.16709	-1.93676	NA	2.16709	0.571523	NA
LOC112008682	XP_023896784	AT4G27670	heat shock protein 21	#N/A	10.701	10.7838	10.4293	10.1517	12.7138	14.0847	13.7023	13.765	9.6817	10.8138	11.745	10.352	14.205	14.2783	14.3892	15.477	11963	-3.422	2.64244e-06	11963	-0.360506	1	11963	-4.55802	3.2822e-13	11963	-3.0615	0.000144575	11963	1.13602	1	11963	-4.19751	1.33447e-10	1
LOC112019297	XP_023907601	AT5G14740	carbonic anhydrase 2	#N/A	7.24116	7.95531	7.18899	7.35461	14.5227	12.6887	13.9512	15.0514	11.5335	11.8332	11.6765	11.5809	14.2775	13.8483	13.052	14.2699	11266.8	-7.56368	3.81938e-48	11266.8	-4.68727	1.04285e-14	11266.8	-7.17772	2.56113e-43	11266.8	-2.87641	0.000235779	11266.8	-0.385958	1	11266.8	-2.49045	0.00461791	1
LOC111983076	XP_023870499	AT2G04620	Cation efflux family protein	#N/A	2.27096	2.51824	2.31205	3.76874	4.21512	3.97448	4.33525	3.55224	2.80478	2.3882	2.26273	2.29507	3.51657	2.80811	3.11267	3.78556	11.3745	-1.78194	0.588349	11.3745	0.890062	1	11.3745	-0.735467	1	11.3745	-2.672	0.0957817	11.3745	-1.04647	1	11.3745	-1.62553	1
LOC111983077	XP_023870500	AT3G22170	far-red elongated hypocotyls 3	#N/A	11.42	11.5428	11.6395	11.5436	11.4732	11.6221	11.4224	11.4279	10.9202	11.2822	11.5444	11.4082	11.3772	11.2828	11.6533	11.5501	2809.81	0.0544867	1	2809.81	0.253034	1	2809.81	0.0715302	1	2809.81	-0.198547	1	2809.81	-0.0170436	1	2809.81	-0.181504	1
LOC111983078	#N/A	#N/A	#N/A	#N/A	-1.67075	-1.77046	-1.77176	-1.77499	-1.78215	-1.78447	-1.56924	-1.75297	-1.7714	-1.76607	-1.77551	-1.77305	-1.67229	-1.77118	-1.76696	-1.75787	0.224004	-0.733794	NA	0.224004	0.679363	NA	0.224004	-0.136104	NA	0.224004	-1.41316	NA	0.224004	-0.597691	NA	0.224004	-0.815467	NA
LOC111983079	XP_023870503	AT4G15090	FRS (FAR1 Related Sequences) transcription factor family	#N/A	10.9399	11.2476	11.38	11.1648	10.8708	10.7231	10.5516	9.95201	10.3744	10.7564	10.8666	10.8805	10.6011	10.482	10.6239	10.8619	1799.49	0.686361	1	1799.49	0.502911	1	1799.49	0.596706	1	1799.49	0.18345	1	1799.49	0.0896545	1	1799.49	0.0937957	1
LOC112037338	XP_023925917	AT3G04730	indoleacetic acid-induced protein 16	#N/A	10.4488	10.3691	11.0648	10.9636	12.9027	13.3554	13.4241	13.5192	9.62485	11.0999	11.5455	10.6563	14.1914	14.5069	14.6759	14.804	10506.9	-2.82803	6.96218e-06	10506.9	-0.172444	1	10506.9	-4.1798	5.7749e-17	10506.9	-2.65558	9.22416e-05	10506.9	1.35177	1	10506.9	-4.00735	5.22485e-15	1
LOC111983081	XP_023870513	AT4G15080	DHHC-type zinc finger family protein	#N/A	8.92774	9.04612	9.28773	9.38071	9.8483	10.382	10.4085	9.76325	10.2085	10.0257	9.89162	10.1934	9.6957	10.4189	10.1968	10.1374	986.412	-1.06145	1	986.412	-1.00855	1	986.412	-1.0645	1	986.412	-0.0529071	1	986.412	0.003047	1	986.412	-0.0559541	1
LOC111983082	XP_023870517	AT1G15980	NDH-dependent cyclic electron flow 1	#N/A	0.579511	0.298034	0.296099	0.578971	0.543466	0.890921	0.287958	0.703315	1.00568	0.30472	0.576293	0.811308	1.62146	0.825428	1.04699	1.87583	2.31415	-1.24459	1	2.31415	-1.61679	1	2.31415	-3.69244	0.195739	2.31415	0.372191	NA	2.31415	2.44784	NA	2.31415	-2.07565	NA
LOC111983083	XP_023870515	AT2G32250	FAR1-related sequence 2	#N/A	9.51528	9.48083	9.54795	9.48072	9.60749	9.79871	9.53635	9.34396	9.77095	9.99399	10.0754	9.94354	9.11222	9.75572	9.56842	8.76702	787.489	-0.0841101	1	787.489	-0.489797	1	787.489	0.165858	1	787.489	0.405687	1	787.489	-0.249968	1	787.489	0.655655	1
LOC111983086	XP_023870516	AT2G35720	DNAJ heat shock N-terminal domain-containing protein	#N/A	9.79185	9.74667	9.57445	9.94121	9.87086	9.98629	9.64744	9.95253	9.47321	9.57663	9.71172	9.49174	10.0578	9.84885	10.2178	9.74564	895.893	-0.110484	1	895.893	0.224472	1	895.893	-0.232203	1	895.893	-0.334956	1	895.893	0.121719	1	895.893	-0.456676	1
LOC111983087	#N/A	#N/A	#N/A	#N/A	6.19403	6.00854	6.72702	5.44204	6.77036	6.94447	6.82676	6.9407	6.51332	6.58519	6.5187	6.69625	6.99496	6.8806	6.73548	5.92654	98.0169	-0.812142	1	98.0169	-0.475187	1	98.0169	-0.613546	1	98.0169	-0.336954	1	98.0169	-0.198596	1	98.0169	-0.138358	1
LOC111983088	XP_023870519	AT4G16566	histidine triad nucleotide-binding 4	#N/A	8.07743	8.2664	7.73112	8.052	8.389	8.43574	8.64324	8.75606	8.82588	8.67903	8.30864	8.50522	8.16843	8.44598	7.8742	8.8138	341.48	-0.577479	1	341.48	-0.611303	1	341.48	-0.362268	1	341.48	0.0338242	1	341.48	-0.215211	1	341.48	0.249036	1
LOC111983089	XP_023870520	AT3G49340	Cysteine proteinases superfamily protein	#N/A	-2.11662	-2.11381	-2.11464	-2.11669	-2.12123	-2.1227	-2.11828	-2.10271	-2.11441	-2.11103	-2.05095	-2.11546	-2.1176	-2.11427	-2.1116	-2.03976	0.137333	0	NA	0.137333	-0.763299	NA	0.137333	-0.857425	NA	0.137333	0.79788	NA	0.137333	0.892006	NA	0.137333	-0.0941259	NA
LOC112034947	XP_023923539	AT1G02700	0	#N/A	-0.171769	-0.152542	0.365246	-0.172223	0.276457	0.257115	-0.182998	0.928622	-0.156653	-0.133279	-0.174477	-0.163834	0.324993	2.6714	2.36613	2.73716	5.49781	-1.79817	1	5.49781	0.679366	1	5.49781	-6.14631	0.00808907	5.49781	-2.47754	1	5.49781	4.34813	0.153969	5.49781	-6.82567	0.00275616	2
LOC111983094	XP_023870522	#N/A	#N/A	#N/A	0	0	0	0	0	0	0	0	0	0	0	0	0	0	0	0	0	NA	NA	0	NA	NA	0	NA	NA	0	NA	NA	0	NA	NA	0	NA	NA
LOC112024806	XP_023913220	AT1G02730	cellulose synthase-like D5	#N/A	10.2789	10.1632	10.7411	9.48713	8.99636	8.34628	8.43022	7.74121	8.961	8.60825	8.87267	9.11075	6.95757	6.62758	5.76297	6.86144	572.559	1.96467	0.0342767	572.559	1.47083	0.891486	572.559	4.0152	2.27893e-15	572.559	0.493846	1	572.559	-2.05053	0.0409399	572.559	2.54437	0.000232081	5
LOC112029433	XP_023917884	AT1G02800	cellulase 2	#N/A	9.6783	10.1479	9.93184	9.7734	14.3851	13.8193	12.6576	13.6417	11.2593	11.6271	11.3112	11.3312	11.1022	10.5422	10.8838	11.0424	5349.31	-4.23274	3.04789e-23	5349.31	-1.65025	0.30169	5349.31	-1.12192	1	5349.31	-2.58249	7.68411e-06	5349.31	-3.11082	8.78765e-10	5349.31	0.528337	1	3
LOC112011070	XP_023899232	AT1G02810	Plant invertase/pectin methylesterase inhibitor superfamily	#N/A	0.386712	0.559185	0.0563029	0.230911	0.0148192	0.314734	0.0328083	-0.180846	-0.195142	0.600251	0.0407828	0.0509127	-0.19849	-0.194994	-0.191998	-0.184972	1.24301	1.18145	NA	1.24301	0.648019	NA	1.24301	3.63347	NA	1.24301	0.533428	NA	1.24301	-2.45202	NA	1.24301	2.98545	NA
LOC112016366	XP_023904693	AT1G02810	Plant invertase/pectin methylesterase inhibitor superfamily	#N/A	2.61297	3.65752	2.44645	4.03236	6.83294	4.93746	5.41515	6.30075	5.46994	4.75042	5.50018	4.71844	3.08146	2.18404	3.40127	2.41318	36.4493	-3.43308	0.00104291	36.4493	-2.33377	0.303562	36.4493	0.769004	1	36.4493	-1.09931	1	36.4493	-4.20208	5.7474e-05	36.4493	3.10278	0.0135524	7
LOC112016367	XP_023904696	AT1G02810	Plant invertase/pectin methylesterase inhibitor superfamily	#N/A	2.5637	1.7812	3.50032	4.01006	6.9164	4.87358	5.76401	6.55059	5.46552	4.93815	5.34909	5.07519	3.50384	1.29271	3.23327	1.4804	39.8796	-3.76415	0.00424672	39.8796	-2.55544	0.397533	39.8796	0.764048	1	39.8796	-1.20871	1	39.8796	-4.5282	0.000564136	39.8796	3.31949	0.0360327	7
LOC112016370	XP_023904699	AT1G02810	Plant invertase/pectin methylesterase inhibitor superfamily	#N/A	0.387157	0.400266	0.396343	0.386851	2.72582	1.31089	1.53924	2.76396	1.28521	1.34464	1.91411	1.26708	0.38271	0.398082	0.819275	0.439933	3.95346	-6.00401	0.00285171	3.95346	-4.54841	0.144408	3.95346	-0.857449	1	3.95346	-1.4556	1	3.95346	-5.14656	0.034495	3.95346	3.69096	0.257678	7
LOC112016386	XP_023904720	AT1G02810	Plant invertase/pectin methylesterase inhibitor superfamily	#N/A	-0.498312	0.541282	0.392738	0.887081	-0.504506	-0.506367	-0.500605	-0.0797773	-0.495141	-0.490047	-0.49887	-0.49666	-0.499671	-0.494942	0.281385	-0.481608	1.37016	3.92704	NA	1.37016	4.57185	NA	1.37016	2.4227	NA	1.37016	-0.644805	NA	1.37016	1.50434	NA	1.37016	-2.14914	NA
LOC111983103	XP_023870533	#N/A	#N/A	#N/A	-1.78239	-1.77682	-1.77846	-1.78252	-1.66063	-1.79443	-1.78567	-1.49307	-1.778	-1.77131	-1.78318	-1.78008	-1.78432	-1.64685	-1.77243	-1.761	0.288639	-2.33156	NA	0.288639	0	NA	0.288639	-0.857409	NA	0.288639	-2.28962	NA	0.288639	-1.47415	NA	0.288639	-0.815467	NA
LOC111983105	XP_023870535	#N/A	#N/A	#N/A	-1.33454	-1.32637	-1.32879	-1.33473	-1.34793	-1.35037	-1.33936	-1.29412	-1.13609	-0.772069	-1.3357	-0.964751	-1.33738	-1.13569	-1.31993	-1.30317	0.449292	0	NA	0.449292	-3.13097	NA	0.449292	-0.857411	NA	0.449292	3.16556	NA	0.449292	0.892007	NA	0.449292	2.27356	NA
LOC111983107	XP_023870536	AT5G05130	DNA/RNA helicase protein	#N/A	-1.77946	-1.77434	-1.77585	-1.77959	-1.6674	-1.79055	-1.78249	-1.63364	-1.77543	-1.6488	-1.78019	-1.77734	-1.66078	-1.77518	-1.7703	-1.75978	0.263083	-1.46527	NA	0.263083	-0.763285	NA	0.263083	-0.857411	NA	0.263083	-0.701983	NA	0.263083	-0.607857	NA	0.263083	-0.0941259	NA
LOC111983108	XP_023870537	AT1G10385	Vps51/Vps67 family (components of vesicular transport) protein	#N/A	0.559809	0.569007	0.886327	1.09825	2.15941	1.02477	2.09593	1.97557	0.888505	1.53685	0.86446	0.878755	0.859249	0.567467	1.1645	1.90976	3.18573	-3.3939	0.236927	3.18573	-1.31586	1	3.18573	-1.85217	1	3.18573	-2.07804	1	3.18573	-1.54172	NA	3.18573	-0.536318	1
LOC111983110	XP_023870538	AT3G15690	Single hybrid motif superfamily protein	#N/A	9.27765	8.92997	9.1401	9.16476	7.63329	7.15562	6.98486	7.88695	8.70951	8.66923	8.25394	8.48505	8.04082	7.6916	6.64409	8.11461	340.015	1.86363	0.0371074	340.015	0.656727	1	340.015	1.55611	0.27259	340.015	1.2069	1	340.015	0.307514	1	340.015	0.899388	1
LOC111983111	XP_023870542	AT5G04560	HhH-GPD base excision DNA repair family protein	#N/A	10.7251	10.9235	10.9209	10.6913	10.6858	11.2031	10.7151	10.6362	9.32291	9.76302	10.7245	10.3123	9.63225	9.92003	9.94931	8.94318	1410.96	-0.0127323	1	1410.96	0.751897	1	1410.96	1.2684	0.963546	1410.96	-0.764629	1	1410.96	-1.28114	1	1410.96	0.516507	1
LOC111983112	XP_023870540	AT3G15680	Ran BP2/NZF zinc finger-like superfamily protein	#N/A	2.31139	1.92531	1.90838	2.11019	4.77243	4.23117	3.88734	4.27897	1.5956	2.44432	1.86026	3.01111	3.90827	1.59797	2.22395	3.55783	12.3223	-3.62882	0.0117127	12.3223	-0.591508	1	12.3223	-1.97449	0.687817	12.3223	-3.03731	0.0769352	12.3223	-1.65432	1	12.3223	-1.38299	1
LOC111983113	XP_023870541	AT3G15680	Ran BP2/NZF zinc finger-like superfamily protein	#N/A	0.71312	1.11514	0.724397	1.56073	2.9953	2.82131	2.45675	2.93317	0.725742	1.14882	1.07737	1.3681	2.21347	0.72653	1.42809	1.95153	5.06969	-3.94782	0.0340187	5.06969	-0.0457151	1	5.06969	-1.92678	0.976979	5.06969	-3.9021	0.0522237	5.06969	-2.02104	1	5.06969	-1.88106	1
LOC112023340	XP_023911726	AT1G02810	Plant invertase/pectin methylesterase inhibitor superfamily	#N/A	1.51506	0.793125	0.785256	1.20291	4.29975	2.70808	3.15888	3.8833	2.00255	2.0783	2.69427	2.29312	1.49727	1.23937	0.814315	1.37101	8.14854	-5.13162	0.000970061	8.14854	-3.03378	0.445937	8.14854	-0.539244	1	8.14854	-2.09785	0.548267	8.14854	-4.59238	0.00423547	8.14854	2.49453	0.507074	7
LOC111994635	XP_023882295	AT1G02850	beta glucosidase 11	#N/A	7.67579	8.51275	6.58752	7.7151	8.81605	10.9553	9.37715	10.6519	5.12077	5.85727	5.6283	5.94673	10.8762	8.30595	9.07923	9.42134	650.577	-2.67459	0.0313958	650.577	2.39913	0.223493	650.577	-2.18144	0.184764	650.577	-5.07372	2.0344e-09	650.577	-0.493153	1	650.577	-4.58057	1.29438e-07	3
LOC111983120	XP_023870545	#N/A	#N/A	#N/A	-2.2907	-2.28886	-2.2894	-2.29074	-2.29372	-2.29468	-2.29179	-2.23835	-2.28925	-2.28704	-2.29096	-2.28994	-2.29134	-2.28916	-2.28741	-2.28363	0.0881156	-0.686767	NA	0.0881156	0	NA	0.0881156	0	NA	0.0881156	-0.644802	NA	0.0881156	-0.550676	NA	0.0881156	0	NA
LOC111994637	XP_023882297	AT1G02850	beta glucosidase 11	#N/A	4.7444	1.68717	1.67141	1.87413	3.46487	3.32593	2.87732	3.6953	1.36292	1.9946	0.91957	0.933248	2.80822	1.92511	1.7296	1.49891	9.66906	0.0985207	1	9.66906	4.08258	0.184607	9.66906	2.15623	0.803659	9.66906	-3.98406	0.132763	9.66906	-2.05771	1	9.66906	-1.92635	1
LOC111983122	XP_023870547	AT3G48460	GDSL-like Lipase/Acylhydrolase superfamily protein	#N/A	-0.489728	-0.476525	-0.480451	-0.490039	-0.510856	-0.0812544	-0.0311876	-0.422623	0.0139502	0.0542633	-0.491583	-0.484286	0.525232	-0.478709	2.16418	1.58327	3.97771	-1.39072	1	3.97771	-1.51051	1	3.97771	-6.40558	0.0260973	3.97771	0.119793	1	3.97771	5.01486	0.249963	3.97771	-4.89507	0.198353
LOC111994641	XP_023882303	AT1G02850	beta glucosidase 11	#N/A	10.7704	10.6535	10.6754	10.0853	10.0486	9.7255	9.62941	10.8777	10.1014	10.1908	10.3574	9.95792	11.4911	11.4046	11.2819	10.842	1596.07	0.444062	1	1596.07	0.453395	1	1596.07	-0.774036	1	1596.07	-0.00933331	1	1596.07	1.2181	1	1596.07	-1.22743	1
LOC112024795	XP_023913203	AT1G02850	beta glucosidase 11	#N/A	3.67554	2.9661	2.80805	3.106	5.98559	3.27033	6.10113	1.07387	0.86616	0.926276	1.33688	1.3714	3.57746	3.28102	3.90348	1.58559	21.1681	-2.65421	0.371197	21.1681	4.34943	0.217316	21.1681	-0.209473	1	21.1681	-7.00364	0.000557571	21.1681	-2.44474	0.809149	21.1681	-4.55891	0.0828812	3
LOC112032601	XP_023921135	AT1G02850	beta glucosidase 11	#N/A	7.34135	4.31769	3.65572	3.08545	3.79384	4.01698	4.06365	4.20772	2.28154	3.49271	1.93134	1.97202	4.13898	3.1606	3.36478	2.76024	28.8914	2.20402	0.532565	28.8914	4.2419	0.0168237	28.8914	2.94792	0.142007	28.8914	-2.03787	1	28.8914	-0.743892	1	28.8914	-1.29398	1
LOC112039037	XP_023927647	AT1G02850	beta glucosidase 11	#N/A	0.606208	-0.205517	-0.207923	-0.213735	1.47761	0.330423	0.133837	1.70133	-0.207251	-0.197271	0.145492	0.160177	-0.216268	0.171474	0.197539	-0.181092	2.59729	-3.61085	0.352661	2.59729	0.527882	1	2.59729	0.401095	1	2.59729	-4.13874	NA	2.59729	-4.01195	NA	2.59729	-0.126786	NA
LOC112008491	XP_023896585	AT1G02860	SPX (SYG1/Pho81/XPR1) domain-containing protein	#N/A	6.83496	7.88282	7.83688	6.99351	4.88632	4.38229	5.20451	5.90403	5.9959	6.12241	6.13006	5.85492	7.35402	6.55023	5.4174	5.84654	98.2814	2.64204	0.00587889	98.2814	1.65704	0.864899	98.2814	1.10245	1	98.2814	0.985003	1	98.2814	1.53959	1	98.2814	-0.554588	1	5
LOC112039318	XP_023927950	AT1G02860	SPX (SYG1/Pho81/XPR1) domain-containing protein	#N/A	7.35016	6.24491	6.40605	6.11637	8.881	8.91454	7.6248	8.84502	8.37097	8.24578	8.47426	8.45516	7.17083	7.0635	7.06333	6.99673	253.552	-2.28005	0.00168109	253.552	-1.97901	0.0627875	253.552	-0.505928	1	253.552	-0.301043	1	253.552	-1.77412	0.179481	253.552	1.47308	0.578726	7
LOC111992557	XP_023880207	AT1G02900	rapid alkalinization factor 1	#N/A	12.8548	12.393	12.9808	12.4076	11.809	11.3091	11.761	11.4374	13.4891	13.2911	13.0746	13.1944	11.7957	12.1536	11.9768	12.2256	6065.61	1.19676	0.81187	6065.61	-0.640668	1	6065.61	0.69881	1	6065.61	1.83743	0.000579203	6065.61	0.497949	1	6065.61	1.33948	0.371434	8
LOC111983133	XP_023870558	AT3G06580	Mevalonate/galactokinase family protein	#N/A	11.0865	11.2098	11.0624	11.3166	11.0688	10.4871	10.6532	10.7721	10.5856	10.5583	10.5658	10.5096	10.3046	9.94892	10.0474	10.3807	1689.23	0.450188	1	1689.23	0.678385	1	1689.23	1.09001	1	1689.23	-0.228196	1	1689.23	-0.639827	1	1689.23	0.41163	1
LOC111983134	XP_023870559	AT4G16280	RNA binding;abscisic acid binding	#N/A	11.5657	11.4191	11.6415	11.6395	11.834	12.0954	11.9563	11.9441	11.8248	11.6303	11.9134	11.8331	11.9586	11.6963	11.8539	11.1632	3488.6	-0.429479	1	3488.6	-0.258042	1	3488.6	-0.144719	1	3488.6	-0.171437	1	3488.6	-0.28476	1	3488.6	0.113324	1
LOC111998529	XP_023886393	AT1G03060	Beige/BEACH domain ;WD domain, G-beta repeat protein	#N/A	0.0709454	0.0787806	0.0764283	0.0707633	1.28784	0.0551811	0.630986	1.98268	0.0770849	0.726212	1.71971	0.667204	0.396938	0.0774702	0.927021	0.10291	2.48693	-4.90641	0.183252	2.48693	-4.3329	0.595767	2.48693	-2.55714	1	2.48693	-0.573507	NA	2.48693	-2.34927	NA	2.48693	1.77577	NA
LOC111983136	XP_023870562	AT2G13980	Polynucleotidyl transferase, ribonuclease H-like superfamily protein	#N/A	-1.77259	-1.76851	-1.76972	-1.77269	-1.58737	-1.68547	-1.775	-1.75239	-1.76938	-1.76447	-1.77317	-1.7709	-1.67805	-1.76918	-1.76529	-1.75692	0.204884	-1.81574	NA	0.204884	0	NA	0.204884	-0.857414	NA	0.204884	-1.7738	NA	0.204884	-0.95833	NA	0.204884	-0.815467	NA
LOC111983137	XP_023870563	ATMG00310	RNA-directed DNA polymerase (reverse transcriptase)-related family protein	#N/A	-2.28931	-2.2881	-2.28846	-2.28933	-2.29129	-2.29192	-2.29002	-2.28333	-2.28835	-2.2869	-2.26107	-2.28881	-2.28973	-2.2883	-2.28715	-2.28467	0.057145	0	NA	0.057145	-0.763306	NA	0.057145	0	NA	0.057145	0.79788	NA	0.057145	0	NA	0.057145	0.627215	NA
LOC112026825	XP_023915264	AT1G03060	Beige/BEACH domain ;WD domain, G-beta repeat protein	#N/A	0.0258058	0.0296868	0.0285164	0.471932	0.0199102	0.237762	0.266162	0.986347	0.495837	0.706647	0.627732	0.905987	0.270741	0.293797	0.313268	0.0419504	1.55684	-1.78537	NA	1.55684	-2.74763	NA	1.55684	-0.685023	NA	1.55684	0.962259	NA	1.55684	-1.10035	NA	1.55684	2.06261	NA
LOC111983140	XP_023870565	AT5G49010	DNA replication protein-related	#N/A	8.11767	8.2137	8.16754	8.08323	8.66245	8.66787	8.36751	9.62596	8.72615	8.50953	8.29044	8.5508	9.42401	9.23317	9.147	9.81462	463.803	-0.862733	1	463.803	-0.426072	1	463.803	-1.4259	0.40035	463.803	-0.436661	1	463.803	0.563169	1	463.803	-0.999831	1
LOC111983141	XP_023870567	AT4G21800	P-loop containing nucleoside triphosphate hydrolases superfamily protein	#N/A	10.7153	10.7277	10.6801	10.6453	11.5762	11.8224	11.5268	11.5528	11.162	11.4252	11.5844	11.3542	11.6344	12.12	11.854	12.1335	2891.56	-1.02606	1	2891.56	-0.768059	1	2891.56	-1.38297	0.0537906	2891.56	-0.258	1	2891.56	0.356907	1	2891.56	-0.614907	1
LOC111983142	XP_023870572	AT3G06590	basic helix-loop-helix (bHLH) DNA-binding superfamily protein	#N/A	3.36811	3.86875	3.70458	2.98617	3.69996	2.41074	3.25831	1.94858	2.83993	2.66418	2.8828	3.18633	3.05079	1.77919	2.0944	2.62031	9.05304	0.782316	1	9.05304	1.03112	1	9.05304	1.83125	0.714082	9.05304	-0.248804	1	9.05304	-1.04893	1	9.05304	0.800129	1
LOC111983143	XP_023870573	AT5G49520	WRKY DNA-binding protein 48	#N/A	11.3081	10.8805	11.2722	11.1971	11.0209	11.2701	11.5757	10.9911	11.7448	11.4906	11.6583	11.5418	11.0155	11.8452	10.9392	11.0827	2591.09	-0.0674043	1	2591.09	-0.480654	1	2591.09	-0.110529	1	2591.09	0.41325	1	2591.09	0.0431243	1	2591.09	0.370126	1
LOC111983145	XP_023870577	AT5G04660	cytochrome P450, family 77, subfamily A, polypeptide 4	#N/A	-0.501779	-0.485223	-0.490133	-0.502171	-0.528541	-0.536955	0.792488	2.25804	-0.488757	-0.468697	0.618229	2.33526	-0.507495	-0.487952	-0.472069	0.166501	4.92305	-5.71737	NA	4.92305	-5.83013	NA	4.92305	-0.857399	NA	4.92305	0.112761	NA	4.92305	-4.85998	NA	4.92305	4.97274	NA
LOC111983146	XP_023870574	AT5G49510	prefoldin 3	#N/A	10.2724	10.206	10.096	10.1777	10.4715	10.4797	10.6601	10.6322	10.9499	10.8763	10.7051	10.6921	11.2311	11.4718	11.2971	12.3075	1957.23	-0.413097	1	1957.23	-0.684777	1	1957.23	-1.61092	0.0420703	1957.23	0.271679	1	1957.23	1.19783	1	1957.23	-0.926146	1
LOC111983147	XP_023870575	#N/A	#N/A	#N/A	-1.47431	-1.46759	-1.31159	-1.47446	-1.48533	-1.48884	-1.47827	-1.44105	-1.46902	-1.30295	-1.02471	-1.47152	-1.31866	-1.46869	-1.46229	-1.4485	0.357506	0.75591	NA	0.357506	-1.72439	NA	0.357506	-0.136095	NA	0.357506	2.4803	NA	0.357506	0.892006	NA	0.357506	1.58829	NA
LOC111983148	#N/A	#N/A	#N/A	#N/A	0.556797	0.266974	0.264947	0.260078	0.249893	0.246777	1.21309	1.85205	0.992491	0.605039	0.775476	0.566539	1.44101	0.994499	0.272523	1.29537	2.36617	-3.69949	0.378147	2.36617	-2.56058	1	2.36617	-3.63151	0.411473	2.36617	-1.13891	NA	2.36617	-0.0679859	NA	2.36617	-1.07092	NA
LOC112034235	XP_023922808	AT1G03060	Beige/BEACH domain ;WD domain, G-beta repeat protein	#N/A	12.4978	12.239	12.6169	12.4062	11.7509	11.5839	11.4038	11.16	11.5442	11.4467	12.2066	12.0388	10.9387	10.9994	10.761	10.3733	3540.74	1.04532	1	3540.74	0.655703	1	3540.74	1.81987	0.00266719	3540.74	0.389619	1	3540.74	-0.77455	1	3540.74	1.16417	1	5
LOC111983150	#N/A	#N/A	#N/A	#N/A	3.9369	3.81591	4.83466	1.62648	2.85856	3.16749	6.51499	6.67384	2.04223	2.65546	2.67352	3.40035	5.4097	5.44902	4.5004	1.37442	33.3923	-2.24579	0.68781	33.3923	1.66398	1	33.3923	-1.09932	1	33.3923	-3.90978	0.0786392	33.3923	-1.14647	1	33.3923	-2.7633	0.471505
LOC111983151	#N/A	#N/A	#N/A	#N/A	2.59774	3.15519	4.01798	4.53267	4.0812	4.40672	5.95931	5.76667	4.52914	4.41462	4.63133	4.5737	2.10481	2.66144	2.25154	2.66878	24.1776	-1.96431	0.389186	24.1776	-0.990949	1	24.1776	2.22322	0.343867	24.1776	-0.97336	1	24.1776	-4.18753	0.000459591	24.1776	3.21417	0.02188	6
LOC112037411	XP_023925994	AT1G03130	photosystem I subunit D-2	#N/A	2.19031	1.93647	1.91897	2.9664	4.08418	5.03587	4.39699	4.77708	4.30187	5.01298	4.8417	5.12707	3.86768	3.7595	4.17851	4.36245	21.3691	-3.62179	0.000202752	21.3691	-3.92763	7.73016e-05	21.3691	-2.86	0.0149801	21.3691	0.305838	1	21.3691	-0.76179	1	21.3691	1.06763	1	7
LOC111983153	XP_023870585	AT3G09030	BTB/POZ domain-containing protein	#N/A	-2.28957	-2.25701	-2.28864	-2.2896	-2.29175	-2.29245	-2.29036	-2.283	-2.28853	-2.28693	-2.28976	-2.28902	-2.29003	-2.28846	-2.2872	-2.28447	0.0629743	0.755881	NA	0.0629743	0.679342	NA	0.0629743	0.585216	NA	0.0629743	0	NA	0.0629743	0	NA	0.0629743	0	NA
LOC111985433	XP_023872850	AT1G03180	0	#N/A	6.18283	6.09469	6.16331	5.63751	5.14469	4.67603	3.91726	4.77271	5.52971	5.36962	5.241	5.39816	4.37808	3.70067	3.5651	2.29276	39.8353	1.64477	0.347292	39.8353	0.787519	1	39.8353	2.97455	8.62779e-05	39.8353	0.857255	1	39.8353	-1.32978	1	39.8353	2.18703	0.0511347	5
LOC111998752	XP_023886610	AT1G03220	Eukaryotic aspartyl protease family protein	#N/A	8.83969	9.29663	9.50068	8.49359	5.43469	5.7039	7.10544	6.33147	6.31622	5.94431	5.80148	6.29097	2.53882	2.38369	2.14095	3.52892	211.237	3.08255	1.3598e-05	211.237	3.30726	4.30929e-06	211.237	7.75064	1.08899e-28	211.237	-0.224712	1	211.237	-4.66809	4.11542e-08	211.237	4.44338	1.32439e-07	4
LOC111998763	XP_023886624	AT1G03220	Eukaryotic aspartyl protease family protein	#N/A	5.35359	5.39436	6.0812	6.27465	6.18901	6.23662	6.40068	6.73564	5.77012	5.84736	5.67473	6.03339	5.98981	6.36421	5.77845	7.00615	71.5007	-0.665268	1	71.5007	0.00448108	1	71.5007	-0.624645	1	71.5007	-0.669749	1	71.5007	-0.0406228	1	71.5007	-0.629126	1
LOC112023199	XP_023911587	AT1G03220	Eukaryotic aspartyl protease family protein	#N/A	0	0	0	0	0	0	0	0	0	0	0	0	0	0	0	0	0	NA	NA	0	NA	NA	0	NA	NA	0	NA	NA	0	NA	NA	0	NA	NA
LOC111983158	XP_023870591	AT5G17620	0	#N/A	9.63863	9.38769	9.37347	9.33504	10.6501	10.5495	10.1891	10.1127	10.2883	10.2973	10.1899	10.2218	10.1993	11.1585	10.4466	10.7296	1238.05	-1.0552	1	1238.05	-0.894963	1	1238.05	-1.36996	0.310314	1238.05	-0.160235	1	1238.05	0.314762	1	1238.05	-0.474996	1
LOC112023202	XP_023911593	AT1G03220	Eukaryotic aspartyl protease family protein	#N/A	-1.39154	-1.52659	-1.52836	-1.53273	-1.05255	-1.54557	-1.39508	-1.5029	-1.52787	-1.52065	-1.53344	-1.53011	-1.53468	-1.52758	-1.52186	-1.50955	0.314071	-1.82879	NA	0.314071	0.679366	NA	0.314071	0.58524	NA	0.314071	-2.50816	NA	0.314071	-2.41403	NA	0.314071	0	NA
LOC111983161	XP_023870593	AT2G37640	Barwin-like endoglucanases superfamily protein	#N/A	2.88674	3.95233	3.85879	4.58084	4.56879	4.15639	4.33724	4.06544	4.7237	4.5674	3.91952	4.68978	5.01554	3.54639	2.84674	2.7863	19.3603	-0.473655	1	19.3603	-0.768568	1	19.3603	0.0203811	1	19.3603	0.294913	1	19.3603	-0.494036	1	19.3603	0.788949	1
LOC112026392	XP_023914847	AT1G03220	Eukaryotic aspartyl protease family protein	#N/A	1.80534	1.95548	1.74983	1.60097	0.431553	0.427317	0.440385	0.494358	1.52396	0.816219	1.96515	1.36668	0.442492	0.784878	0.462056	0.482585	3.05663	5.38886	0.00752098	3.05663	0.589447	1	3.05663	4.49685	0.042368	3.05663	4.79941	0.0391653	3.05663	0.892013	NA	3.05663	3.9074	0.154964	5
LOC111983163	XP_023870594	AT5G02100	Oxysterol-binding family protein	#N/A	9.70175	10.4086	10.3794	10.4125	9.76749	9.91992	10.2888	9.82259	9.77115	9.71103	9.96464	9.92615	10.3022	10.3749	10.1663	10.5617	1118.12	0.320155	1	1118.12	0.451176	1	1118.12	-0.111973	1	1118.12	-0.131021	1	1118.12	0.432128	1	1118.12	-0.563148	1
LOC112008381	XP_023896479	AT1G03330	Small nuclear ribonucleoprotein family protein	#N/A	11.2	11.3402	11.1109	11.0628	11.7721	12.3096	12.2972	11.9147	12.0557	11.9373	11.5913	11.5606	12.6072	12.6565	12.8316	12.9468	4378.92	-1.00244	1	4378.92	-0.683486	1	4378.92	-1.73922	0.000506208	4378.92	-0.318957	1	4378.92	0.736772	1	4378.92	-1.05573	1	2
LOC112022493	XP_023910874	AT1G03330	Small nuclear ribonucleoprotein family protein	#N/A	0.413971	0.424183	0.42112	1.49882	0.398149	0.393344	0.734538	1.77805	1.23096	2.13606	1.35248	2.42726	0.741078	0.773729	1.59749	0.455479	3.29696	-0.653404	1	3.29696	-2.81787	1	3.29696	-0.64624	1	3.29696	2.16447	1	3.29696	-0.00716385	NA	3.29696	2.17163	1
LOC112022631	XP_023911019	AT1G03400	2-oxoglutarate (2OG) and Fe(II)-dependent oxygenase superfamily protein	#N/A	11.8345	12.6153	11.9945	11.8619	10.8871	9.25684	9.70861	10.737	11.3699	11.1648	11.1734	11.2715	7.71833	7.80671	8.42397	7.72409	2259.51	1.97113	0.0380956	2259.51	0.947974	1	2259.51	4.59418	4.20952e-21	2259.51	1.02316	1	2259.51	-2.62305	0.000240933	2259.51	3.64621	1.65309e-11	4
LOC111983167	XP_023870599	AT5G02250	Ribonuclease II/R family protein	#N/A	7.8165	7.92589	8.1452	8.00227	7.99774	8.31361	7.84451	7.95368	7.46278	7.4006	7.76312	7.685	8.44475	8.31319	8.40214	7.61908	253.195	-0.0706524	1	253.195	0.438611	1	253.195	-0.289266	1	253.195	-0.509263	1	253.195	0.218613	1	253.195	-0.727877	1
LOC111983169	XP_023870601	AT1G09900	Pentatricopeptide repeat (PPR-like) superfamily protein	#N/A	9.63893	10.2399	9.51457	9.56042	8.30806	8.34361	8.51071	7.82518	8.86102	8.90775	8.51748	8.87963	8.60686	9.0604	8.92071	9.40362	547.207	1.6609	0.0422551	547.207	1.07434	1	547.207	0.822339	1	547.207	0.586561	1	547.207	0.838561	1	547.207	-0.252	1
LOC111983170	XP_023870605	AT1G80860	phospholipid N-methyltransferase	Eukaryotic Phospholipid Synthesis & Editing	9.02275	9.05029	8.78298	8.98161	8.93483	8.95395	9.07083	9.31235	9.59173	9.4818	8.96363	9.02524	9.70017	10.1164	9.86876	10.5992	703.238	-0.12411	1	703.238	-0.365613	1	703.238	-1.27115	0.672379	703.238	0.241504	1	703.238	1.14704	1	703.238	-0.905533	1
LOC112033675	XP_023922227	AT1G03400	2-oxoglutarate (2OG) and Fe(II)-dependent oxygenase superfamily protein	#N/A	10.3524	10.0322	9.97395	9.81255	11.194	11.3618	10.9895	11.9451	11.3368	11.3284	11.1963	11.2744	9.74921	10.5198	10.4093	11.348	2004.62	-1.50111	0.374476	2004.62	-1.35064	1	2004.62	-0.630959	1	2004.62	-0.150468	1	2004.62	-0.870147	1	2004.62	0.719679	1
LOC112001573	XP_023889521	AT1G03440	Leucine-rich repeat (LRR) family protein	#N/A	11.7283	12.3496	12.2858	12.2934	9.9104	8.43481	9.25834	8.48646	11.158	10.8093	11.1381	11.1217	6.73148	7.03792	6.83367	7.1581	2100	3.30146	4.0009e-11	2100	1.22064	1	2100	5.78927	1.97685e-45	2100	2.08082	0.00825459	2100	-2.4878	0.000188694	2100	4.56862	4.16412e-25	4
LOC111986020	XP_023873427	AT1G03475	Coproporphyrinogen III oxidase	#N/A	-0.250773	-0.244259	-0.246215	-0.250925	0.283798	-0.263868	-0.254483	1.58548	0.110872	1.47704	0.335845	0.355794	-0.252969	-0.245348	0.406514	-0.224176	2.00937	-4.30275	0.425439	2.00937	-4.46964	0.695258	2.00937	-1.6375	NA	2.00937	0.166889	NA	2.00937	-2.66525	NA	2.00937	2.83214	NA
LOC111983174	XP_023870606	AT5G54740	seed storage albumin 5	#N/A	-2.28977	-2.28835	-2.28877	-2.2898	-2.2921	-2.29284	-2.29061	-2.28275	-2.28865	-2.28695	-2.28997	-2.28918	-2.29026	-2.28859	-2.2539	-2.28432	0.0673427	0	NA	0.0673427	0	NA	0.0673427	-0.857432	NA	0.0673427	0	NA	0.0673427	0.892006	NA	0.0673427	-0.815467	NA
LOC112010113	XP_023898220	AT1G03475	Coproporphyrinogen III oxidase	#N/A	-1.49725	-1.48938	-1.49171	-1.49744	-1.51015	-1.51427	-1.50189	-1.45832	-1.49106	-1.48159	-1.49836	-1.49399	-1.49998	-1.49067	-0.784159	-1.09711	0.429747	0	NA	0.429747	0	NA	0.429747	-3.2798	NA	0.429747	0	NA	0.429747	3.3144	NA	0.429747	-3.23786	NA
LOC111983176	XP_023870608	#N/A	#N/A	#N/A	0	0	0	0	0	0	0	0	0	0	0	0	0	0	0	0	0	NA	NA	0	NA	NA	0	NA	NA	0	NA	NA	0	NA	NA	0	NA	NA
LOC112010315	XP_023898423	AT1G03475	Coproporphyrinogen III oxidase	#N/A	0	0	0	0	0	0	0	0	0	0	0	0	0	0	0	0	0	NA	NA	0	NA	NA	0	NA	NA	0	NA	NA	0	NA	NA	0	NA	NA
LOC112015646	XP_023903849	AT1G03475	Coproporphyrinogen III oxidase	#N/A	11.5552	11.3209	11.6085	10.7541	10.3804	10.0597	10.4102	10.4693	10.5019	10.272	10.7236	10.4093	9.81277	9.77371	9.55838	10.0144	1584.35	1.11088	1	1584.35	0.947398	1	1584.35	1.70757	0.00587176	1584.35	0.163485	1	1584.35	-0.596684	1	1584.35	0.76017	1	5
LOC111983180	XP_023870613	AT1G75150	0	#N/A	6.88203	5.4854	6.24881	6.18838	6.53867	6.35611	6.14461	5.43492	5.88062	6.44369	6.70624	6.77485	5.65486	5.55292	4.93872	6.10965	73.8877	0.127279	1	73.8877	-0.235551	1	73.8877	0.795435	1	73.8877	0.36283	1	73.8877	-0.668155	1	73.8877	1.03099	1
LOC111998593	XP_023886453	AT1G03620	ELMO/CED-12 family protein	#N/A	5.9996	5.70446	5.92097	4.73829	5.90208	5.03379	4.64394	5.33676	5.27138	5.61426	4.41684	4.78061	3.9814	2.62423	3.75493	1.79654	37.0086	0.443501	1	37.0086	0.709038	1	37.0086	3.10561	0.00469438	37.0086	-0.265537	1	37.0086	-2.66211	0.0776321	37.0086	2.39657	0.134024	6
LOC111984264	XP_023871658	AT1G03670	ankyrin repeat family protein	#N/A	1.2279	1.27836	2.33536	1.68413	3.59317	5.28222	5.38657	1.99313	4.60181	4.82026	4.47774	5.06394	5.01416	3.29136	4.26189	3.15356	22.3868	-5.0821	0.00196614	22.3868	-5.19867	0.00404859	22.3868	-4.44219	0.0109386	22.3868	0.116574	1	22.3868	-0.639905	1	22.3868	0.756479	1	7
LOC111983185	XP_023870615	#N/A	#N/A	#N/A	-1.94958	-1.94498	-1.94634	-1.94968	-1.95712	-1.95952	-1.95229	-1.71064	-1.94596	-1.94043	-1.84213	-1.94767	-1.95117	-1.94573	-1.94135	-1.93192	0.233376	-1.82543	NA	0.233376	-0.763288	NA	0.233376	0	NA	0.233376	-1.06214	NA	0.233376	-1.68935	NA	0.233376	0.627215	NA
LOC111983186	XP_023870616	AT1G18700	DNAJ heat shock N-terminal domain-containing protein	#N/A	9.06755	9.2762	9.17242	9.38191	9.23393	9.91	9.21584	9.04194	8.66963	8.45366	8.81012	8.77034	9.15364	9.1892	9.40906	8.98739	570.12	-0.185103	1	570.12	0.605809	1	570.12	0.0397666	1	570.12	-0.790912	1	570.12	-0.224869	1	570.12	-0.566043	1
LOC111983187	XP_023870618	AT1G26550	FKBP-like peptidyl-prolyl cis-trans isomerase family protein	#N/A	12.3556	12.2623	12.2183	12.0835	12.1333	12.5122	12.3342	12.5889	12.227	12.2628	12.2111	12.0887	13.176	12.8817	12.6448	13.3184	5863.54	-0.186579	1	5863.54	0.0379757	1	5863.54	-0.873629	1	5863.54	-0.224555	1	5863.54	0.687049	1	5863.54	-0.911604	1
LOC111988906	XP_023876481	AT1G03670	ankyrin repeat family protein	#N/A	-1.26952	-1.26001	-1.26282	-1.26975	-1.28321	-0.78523	-0.609683	-0.774955	-1.26203	-1.25059	-1.27087	-1.26558	-1.27283	-1.26157	-1.2525	-1.23297	0.540602	-3.61318	NA	0.540602	0	NA	0.540602	0	NA	0.540602	-3.57125	NA	0.540602	-3.47712	NA	0.540602	0	NA
LOC111983190	XP_023870621	AT2G34520	mitochondrial ribosomal protein S14	#N/A	9.26137	8.81066	8.80535	9.05596	7.7187	7.66648	7.90309	7.96616	8.10644	8.17673	7.70883	7.89719	7.62075	7.66809	7.20044	8.5061	310.2	1.31319	0.663209	310.2	1.12691	1	310.2	1.29258	0.746326	310.2	0.186282	1	310.2	0.0206078	1	310.2	0.165674	1
LOC111983193	XP_023870620	AT5G54110	membrane-associated mannitol-induced	#N/A	11.9985	11.6781	11.6674	11.3091	11.4461	11.3274	11.6194	12.282	9.84788	10.0956	10.3718	9.88253	11.3339	10.9865	11.087	11.4833	2587.27	-0.0414532	1	2587.27	1.78199	0.0390542	2587.27	0.491469	1	2587.27	-1.82344	0.0131753	2587.27	-0.532923	1	2587.27	-1.29052	0.809889
LOC111983194	XP_023870622	AT1G52990	thioredoxin family protein	#N/A	-1.61235	-1.60652	-1.19702	-1.61249	-1.62191	-1.62497	-1.61579	-1.5835	-1.60776	-1.60075	-1.61318	-1.33579	-1.61438	-1.60748	-1.60193	-1.58996	0.304059	2.09443	NA	0.304059	0.577517	NA	0.304059	1.92377	NA	0.304059	1.51692	NA	0.304059	0	NA	0.304059	1.34625	NA
LOC111983195	XP_023870623	#N/A	#N/A	#N/A	0	0	0	0	0	0	0	0	0	0	0	0	0	0	0	0	0	NA	NA	0	NA	NA	0	NA	NA	0	NA	NA	0	NA	NA	0	NA	NA
LOC111983196	XP_023870624	AT4G27360	Dynein light chain type 1 family protein	#N/A	0.882279	1.55463	0.894589	3.03662	2.28702	3.19104	2.93942	2.34348	2.22199	2.16138	2.47799	2.42017	1.23335	0.896917	0.914097	0.952818	5.74851	-1.37769	1	5.74851	-0.619571	1	5.74851	3.79934	0.210678	5.74851	-0.758117	1	5.74851	-5.17703	0.0468023	5.74851	4.41892	0.107817
LOC111996783	XP_023884546	AT1G03670	ankyrin repeat family protein	#N/A	-1.22248	-1.21354	-1.21618	-1.2227	-1.23163	-0.77231	-0.863255	-1.1782	-1.21544	-1.20468	-1.22375	-0.694585	-1.22559	-1.215	-0.996096	-1.18812	0.501443	-2.54123	NA	0.501443	-2.03078	NA	0.501443	-0.857397	NA	0.501443	-0.510451	NA	0.501443	-1.68383	NA	0.501443	1.17338	NA
LOC111997505	XP_023885368	AT1G03670	ankyrin repeat family protein	#N/A	-1.94179	-1.93871	-1.93962	-1.94186	-1.94683	-1.80374	-1.87125	-1.92656	-1.93936	-1.93566	-1.94222	-1.94051	-1.94286	-1.93921	-1.93628	-1.92997	0.151238	-1.83354	NA	0.151238	0	NA	0.151238	0	NA	0.151238	-1.79159	NA	0.151238	-1.69746	NA	0.151238	0	NA
LOC112013162	XP_023901318	AT1G03670	ankyrin repeat family protein	#N/A	-0.628027	-0.604895	-0.611745	-0.628575	-0.665635	5.87043	1.97527	-0.490814	-0.609825	-0.581727	-0.631299	-0.618458	-0.636035	0.859023	0.107949	-0.529994	5.36785	-6.8581	0.469401	5.36785	0	1	5.36785	-2.52754	1	5.36785	-6.81622	0.66998	5.36785	-4.33056	1	5.36785	-2.48566	1
LOC111983201	XP_023870629	AT5G13090	0	#N/A	8.92253	9.28504	9.45293	8.54061	8.9094	8.89887	8.72885	9.18077	8.88667	8.86243	8.90932	8.775	9.22332	9.27505	9.31341	8.95405	523.599	0.174008	1	523.599	0.261122	1	523.599	-0.115484	1	523.599	-0.0871142	1	523.599	0.289491	1	523.599	-0.376606	1
LOC112016606	XP_023904912	AT1G03670	ankyrin repeat family protein	#N/A	-0.394204	-0.390101	-0.391337	-0.394299	0.235568	0.986919	0.548053	-0.371773	-0.390992	-0.0569674	-0.394769	-0.392531	0.67229	-0.0829806	-0.386714	-0.37726	1.42276	-4.44992	NA	1.42276	-0.763307	NA	1.42276	-3.20464	NA	1.42276	-3.68661	NA	1.42276	-1.24528	NA	1.42276	-2.44134	NA
LOC112032093	XP_023920575	AT1G03670	ankyrin repeat family protein	#N/A	3.94524	1.29801	2.63739	2.77237	3.85438	3.1589	4.09904	2.47629	5.88143	6.18439	6.19295	5.91396	7.997	5.18802	4.20223	8.9098	92.4874	-0.786639	1	92.4874	-3.7715	0.0497904	92.4874	-5.62319	9.14579e-06	92.4874	2.98486	0.17773	92.4874	4.83655	0.000700426	92.4874	-1.85168	0.988447	2
LOC111983204	XP_023870638	#N/A	#N/A	#N/A	-1.94334	-1.93996	-1.94095	-1.94342	-1.94888	-1.95065	-1.78641	-1.92661	-1.94067	-1.93661	-1.86435	-1.94194	-1.94451	-1.94051	-1.93729	-1.93035	0.167156	-1.45511	NA	0.167156	-0.763292	NA	0.167156	0	NA	0.167156	-0.691817	NA	0.167156	-1.31903	NA	0.167156	0.627215	NA
LOC111987831	XP_023875342	AT1G03700	Uncharacterised protein family (UPF0497)	#N/A	-1.77652	-1.77184	-1.77323	-1.77663	-1.78419	-1.78664	-1.77928	-1.75337	-1.66287	-1.76721	-1.77718	-1.55465	-1.66818	-1.77261	-1.76816	-1.75856	0.237826	0	NA	0.237826	-2.04459	NA	0.237826	-0.857413	NA	0.237826	2.07919	NA	0.237826	0.892006	NA	0.237826	1.18718	NA
LOC112016485	XP_023904817	AT1G03700	Uncharacterised protein family (UPF0497)	#N/A	-2.11565	-2.11311	-2.11386	-2.11571	-2.11983	-2.12116	-2.11715	-2.10306	-1.99398	-2.11059	-2.11601	-2.1146	-2.11654	-2.11352	-2.1111	-2.10588	0.12369	0	NA	0.12369	-1.51455	NA	0.12369	0	NA	0.12369	1.54913	NA	0.12369	0	NA	0.12369	1.37847	NA
LOC112023950	XP_023912350	AT1G03700	Uncharacterised protein family (UPF0497)	#N/A	15.5142	16.0473	15.9073	15.726	12.6491	12.1977	12.591	12.4397	16.0075	15.6098	15.2337	15.4822	9.96693	11.3363	11.1669	11.7931	32306.4	3.6461	2.18274e-13	32306.4	0.217246	1	32306.4	5.05132	2.65016e-31	32306.4	3.42885	4.19691e-11	32306.4	-1.40522	0.965718	32306.4	4.83407	9.97937e-28	4
LOC111983208	XP_023870644	AT1G24265	Protein of unknown function (DUF1664)	#N/A	10.9539	11.1402	10.972	10.8032	9.83343	9.93267	9.9437	10.4813	10.4666	10.4223	10.3155	10.3602	10.3511	10.5286	10.3679	10.5968	1469.76	0.991841	1	1469.76	0.637681	1	1469.76	0.557742	1	1469.76	0.35416	1	1469.76	0.434099	1	1469.76	-0.0799392	1
LOC112026501	XP_023914957	AT1G03700	Uncharacterised protein family (UPF0497)	#N/A	2.14706	5.94033	1.58399	1.23384	0.196235	1.38817	0.235921	4.34142	2.49418	1.92156	1.52574	1.56398	0.245124	0.290024	0.326219	0.404152	12.0484	1.56559	NA	12.0484	2.86205	NA	12.0484	7.3912	NA	12.0484	-1.29646	NA	12.0484	-5.8256	NA	12.0484	4.52915	NA
LOC112001649	XP_023889591	AT1G03780	targeting protein for XKLP2	#N/A	10.2318	9.9901	10.3752	9.02979	9.4321	8.66506	8.03112	8.36323	8.08532	7.95049	8.49637	8.25379	7.20403	6.97995	7.00232	6.22899	494.53	1.39351	0.738123	494.53	1.96811	0.118321	494.53	3.43657	2.61563e-09	494.53	-0.574598	1	494.53	-2.04305	0.0624599	494.53	1.46845	0.718488	5
LOC111983211	XP_023870648	AT1G09010	glycoside hydrolase family 2 protein	#N/A	10.7831	11.096	11.8202	11.7434	10.793	11.3917	11.3514	11.506	10.4487	10.3245	10.47	10.494	11.0395	12.174	12.401	11.4778	2641.38	0.156878	1	2641.38	1.09416	1	2641.38	-0.492041	1	2641.38	-0.937282	1	2641.38	0.648918	1	2641.38	-1.5862	0.324216
LOC111983212	XP_023870651	AT5G64700	nodulin MtN21 /EamA-like transporter family protein	#N/A	-0.361097	-0.357474	-0.358566	-0.361181	0.0754793	-0.127561	0.831329	-0.341183	-0.358261	-0.35369	-0.361595	0.582937	-0.36231	-0.0688873	0.179905	0.447103	1.32569	-3.75263	NA	1.32569	-2.77132	NA	1.32569	-3.28907	NA	1.32569	-0.981317	NA	1.32569	-0.463568	NA	1.32569	-0.51775	NA
LOC112001689	XP_023889635	AT1G03790	Zinc finger C-x8-C-x5-C-x3-H type family protein	#N/A	4.73377	4.4187	3.29405	2.48573	5.96114	8.27255	8.21083	7.46439	5.02076	4.38915	4.88583	5.09128	5.52282	3.78096	3.07394	6.92356	91.9714	-4.35045	0.000507365	91.9714	-1.06203	1	91.9714	-1.9533	0.671434	91.9714	-3.28842	0.0383304	91.9714	-2.39715	0.475989	91.9714	-0.891272	1	3
LOC111983214	XP_023870650	#N/A	#N/A	#N/A	0	0	0	0	0	0	0	0	0	0	0	0	0	0	0	0	0	NA	NA	0	NA	NA	0	NA	NA	0	NA	NA	0	NA	NA	0	NA	NA
LOC112026955	XP_023915392	AT2G22570	nicotinamidase 1	#N/A	10.633	10.7082	10.4171	10.6338	12.6399	13.0037	13.6409	14.1011	11.6429	12.0489	12.1065	11.5932	14.3855	14.1344	13.7047	14.8965	10098.7	-3.15026	6.80078e-09	10098.7	-1.40078	1	10098.7	-4.11401	1.89168e-18	10098.7	-1.74948	0.15647	10098.7	0.963752	1	10098.7	-2.71323	6.74124e-06	1
LOC111983216	XP_023870653	AT5G45500	RNI-like superfamily protein	#N/A	-0.974553	-0.972908	-0.973405	-0.974591	-0.765977	-0.47254	-0.749313	-0.410429	-0.973267	-0.334285	-0.974779	-0.973884	-0.745328	-0.973186	-0.965312	-0.941676	0.687565	-3.25895	NA	0.687565	-2.1905	NA	0.687565	-0.857435	NA	0.687565	-1.06845	NA	0.687565	-2.40151	NA	0.687565	1.33306	NA
LOC111983217	XP_023870654	#N/A	#N/A	#N/A	0	0	0	0	0	0	0	0	0	0	0	0	0	0	0	0	0	NA	NA	0	NA	NA	0	NA	NA	0	NA	NA	0	NA	NA	0	NA	NA
LOC111983218	XP_023870655	AT5G47310	PPPDE putative thiol peptidase family protein	#N/A	11.5807	11.2982	11.6105	11.4995	11.9139	12.0483	12.1655	12.2087	12.3915	12.2182	11.8666	12.052	12.5148	12.2731	12.4798	12.4255	4346.9	-0.644481	1	4346.9	-0.707544	1	4346.9	-1.01463	1	4346.9	0.063062	1	4346.9	0.370152	1	4346.9	-0.30709	1
LOC111983219	#N/A	#N/A	#N/A	#N/A	8.12692	7.95646	9.00141	9.11502	9.77499	6.44599	6.37545	6.78601	8.82651	8.84773	8.42217	8.80541	4.78179	4.62213	6.42571	4.56836	317.342	0.436919	1	317.342	-0.0986518	1	317.342	3.71655	0.00194054	317.342	0.535571	1	317.342	-3.27963	0.0280308	317.342	3.8152	0.0016462	6
LOC112005008	XP_023893018	AT3G61830	auxin response factor 18	#N/A	9.75988	8.22928	9.36892	8.77655	13.4969	14.5236	14.1895	13.667	11.2648	12.2253	12.6618	12.0036	12.8075	13.9759	13.9701	13.9409	9755.81	-5.37378	1.37902e-22	9755.81	-3.29719	4.60675e-06	9755.81	-5.07105	4.60908e-20	9755.81	-2.07658	0.0744235	9755.81	-0.302723	1	9755.81	-1.77386	0.283993	1
LOC111983222	XP_023870659	AT5G27600	long-chain acyl-CoA synthetase 7	Triacylglycerol & Fatty Acid Degradation	6.37852	6.24824	6.68434	6.93964	6.60452	6.25489	6.3819	6.26338	5.85403	6.4893	6.22234	6.15458	5.55168	5.228	5.9134	5.8497	76.9112	0.240008	1	76.9112	0.461502	1	76.9112	1.10479	1	76.9112	-0.221494	1	76.9112	-0.86478	1	76.9112	0.643287	1
LOC112014660	XP_023902819	AT1G03860	prohibitin 2	#N/A	0.733642	1.22338	0.752791	1.17905	2.00389	1.38597	2.07206	4.39071	2.442	3.8864	1.73367	2.6368	1.72174	0.756389	3.35379	1.70283	8.36295	-4.92754	0.0619011	8.36295	-4.67042	0.205337	8.36295	-3.6173	0.326725	8.36295	-0.257116	1	8.36295	-1.31024	1	8.36295	1.05312	1
LOC112021224	XP_023909559	AT1G03860	prohibitin 2	#N/A	0.727043	0.763213	0.752489	0.726187	3.19205	1.43871	2.47985	5.31402	3.0172	3.97809	2.74756	3.15363	0.714547	1.61466	3.18695	2.31646	11.8648	-7.28197	0.000571462	11.8648	-6.38274	0.0126723	11.8648	-4.81712	0.0700726	11.8648	-0.899222	1	11.8648	-2.46485	0.977076	11.8648	1.56563	1	7
LOC112039741	XP_023928413	AT1G03860	prohibitin 2	#N/A	11.2517	11.0785	11.1075	10.9896	10.7894	10.3618	10.5314	10.7116	11.3515	11.2306	11.116	11.0593	11.272	11.2408	10.8928	11.7535	2179.44	0.552318	1	2179.44	-0.0921034	1	2179.44	-0.236457	1	2179.44	0.644421	1	2179.44	0.788775	1	2179.44	-0.144354	1
LOC112015374	XP_023903545	AT1G03870	FASCICLIN-like arabinoogalactan 9	#N/A	3.82424	3.38881	3.56464	3.30067	5.36523	4.7306	4.27873	5.09478	5.17286	5.43084	5.65952	5.20832	1.29694	2.42478	2.22599	1.52426	26.3291	-1.83926	0.182187	26.3291	-2.40478	0.0177797	26.3291	3.01139	0.0401768	26.3291	0.56552	1	26.3291	-4.85064	9.39806e-06	26.3291	5.41616	5.72013e-08	6
LOC111983230	XP_023870671	AT3G06880	Transducin/WD40 repeat-like superfamily protein	#N/A	3.61092	4.38633	2.5423	4.57597	3.884	3.19566	4.0719	4.24296	3.43814	2.81497	3.2698	3.10594	2.26281	1.32692	5.79743	2.28059	17.5207	0.139974	1	17.5207	1.20239	1	17.5207	-0.403703	1	17.5207	-1.06242	1	17.5207	0.543678	1	17.5207	-1.6061	1
LOC111996004	XP_023883714	AT1G03905	P-loop containing nucleoside triphosphate hydrolases superfamily protein	#N/A	8.26298	9.20629	8.91696	8.08285	7.57627	7.9493	7.27221	7.43306	7.98607	8.19854	7.67904	7.81196	6.27097	6.18324	6.02748	6.4453	240.991	1.24137	0.94353	240.991	0.850772	1	240.991	2.77179	4.08319e-08	240.991	0.390602	1	240.991	-1.53042	0.446884	240.991	1.92102	0.0152227	5
LOC111983233	XP_023870673	AT5G58740	HSP20-like chaperones superfamily protein	#N/A	8.91291	8.4882	8.26759	8.68317	8.4321	8.54896	8.80468	9.02184	9.00998	8.89987	8.66123	8.83104	9.33137	9.24354	8.9721	9.2215	467.715	-0.120797	1	467.715	-0.273621	1	467.715	-0.653217	1	467.715	0.152824	1	467.715	0.532421	1	467.715	-0.379596	1
LOC111983235	XP_023870675	AT5G36225	#N/A	#N/A	-1.61516	-1.60898	-1.32026	-1.61531	-1.6253	-1.62853	-1.61881	-1.58458	-1.46502	-1.60287	-1.61604	-1.46733	-1.61731	-1.61	-1.60411	-1.44616	0.324768	1.51562	NA	0.324768	-0.0169923	NA	0.324768	0.623619	NA	0.324768	1.53262	NA	0.324768	0.892006	NA	0.324768	0.640611	NA
LOC111983239	#N/A	#N/A	#N/A	#N/A	6.93822	6.36273	6.67221	5.92768	8.58976	8.78099	9.58394	8.54787	6.9408	7.56535	6.61931	7.7049	6.98774	7.34024	6.87796	7.24004	233.088	-2.71413	1.79398e-05	233.088	-0.853385	1	233.088	-0.677446	1	233.088	-1.86074	0.0905285	233.088	-2.03668	0.0350274	233.088	0.175939	1	3
LOC111983240	XP_023870676	AT4G00910	Aluminium activated malate transporter family protein	#N/A	-0.821684	-1.03279	-1.03579	-1.03785	-1.03977	-0.57102	-0.830752	-0.992678	-1.03495	-1.02273	-0.82389	-1.03729	-1.03825	-0.627894	-0.792482	-0.765142	0.586071	-1.50942	NA	0.586071	-0.041981	NA	0.586071	-1.89131	NA	0.586071	-1.46744	NA	0.586071	0.381889	NA	0.586071	-1.84933	NA
LOC111983242	XP_023870677	AT4G09650	ATP synthase delta-subunit gene	#N/A	2.94228	2.50138	2.67932	2.79546	4.30449	4.1045	5.29405	3.68718	4.48309	4.18259	4.28127	4.5922	3.44808	3.35722	3.43273	3.59729	17.0389	-2.73447	0.0124817	17.0389	-2.57055	0.0708625	17.0389	-1.21521	1	17.0389	-0.163921	1	17.0389	-1.51925	1	17.0389	1.35533	1
LOC111983243	XP_023870678	AT4G00910	Aluminium activated malate transporter family protein	#N/A	-2.28977	-2.28835	-2.28877	-2.2898	-2.2921	-2.29284	-2.29061	-2.28275	-2.28865	-2.28695	-2.28997	-2.28918	-2.29026	-2.28859	-2.2539	-2.28432	0.0673427	0	NA	0.0673427	0	NA	0.0673427	-0.857432	NA	0.0673427	0	NA	0.0673427	0.892006	NA	0.0673427	-0.815467	NA
LOC112019249	XP_023907545	AT1G03905	P-loop containing nucleoside triphosphate hydrolases superfamily protein	#N/A	10.8548	11.2775	10.9515	10.8373	10.0353	10.2959	9.51632	9.82016	10.2963	10.168	9.69169	9.88292	8.47883	8.19301	8.42935	8.46221	1141.03	1.14561	1	1141.03	1.05499	1	1141.03	2.86645	3.26203e-16	1141.03	0.0906281	1	1141.03	-1.72083	0.0131951	1141.03	1.81146	0.00185695	5
LOC111995890	XP_023883606	AT4G25780	CAP (Cysteine-rich secretory proteins, Antigen 5, and Pathogenesis-related 1 protein) superfamily protein	#N/A	8.811	8.87841	9.29032	9.69965	12.8662	13.205	13.1272	11.7142	8.9101	9.01006	9.54277	9.05497	14.6752	14.4232	13.5034	14.6356	8702.34	-3.98396	5.92076e-14	8702.34	0.0739306	1	8702.34	-5.65455	5.71287e-34	8702.34	-4.05789	2.65285e-14	8702.34	1.67059	0.413272	8702.34	-5.72848	1.50905e-34	1
LOC111983246	XP_023870681	AT3G61860	RNA-binding (RRM/RBD/RNP motifs) family protein	#N/A	10.8598	10.7793	10.6675	10.7037	10.7633	10.9644	10.6196	10.9435	11.368	11.2339	11.0203	11.0171	11.462	11.7937	11.6308	11.0777	2206.37	-0.082832	1	2206.37	-0.454748	1	2206.37	-0.837372	1	2206.37	0.371916	1	2206.37	0.75454	1	2206.37	-0.382623	1
LOC111983247	XP_023870682	AT1G01200	RAB GTPase homolog A3	#N/A	0	0	0	0	0	0	0	0	0	0	0	0	0	0	0	0	0	NA	NA	0	NA	NA	0	NA	NA	0	NA	NA	0	NA	NA	0	NA	NA
LOC112022896	XP_023911290	AT1G03940	HXXXD-type acyl-transferase family protein	#N/A	3.98508	3.40746	3.26461	2.76773	2.93556	3.13058	5.19955	3.18094	6.14023	6.36447	5.7695	5.38637	3.95287	2.42747	3.22866	3.08806	30.3256	-0.817805	1	30.3256	-3.23089	0.0220763	30.3256	0.198821	1	30.3256	2.41308	0.194117	30.3256	-1.01663	1	30.3256	3.42971	0.00429978	7
LOC112030948	XP_023919382	AT1G03940	HXXXD-type acyl-transferase family protein	#N/A	-2.11748	-2.11443	-2.04375	-2.11755	-2.12247	-2.12407	-2.11928	-2.03083	-2.11508	-2.11142	-2.11791	-2.11622	-2.11854	-2.11493	-2.11203	-2.10579	0.149526	0.0345471	NA	0.149526	0.679349	NA	0.149526	0.585223	NA	0.149526	-0.644802	NA	0.149526	-0.550676	NA	0.149526	0	NA
LOC111983251	XP_023870688	AT2G46600	Calcium-binding EF-hand family protein	#N/A	7.06172	6.80606	6.77447	5.59972	7.92337	7.79794	7.28744	7.36617	6.19178	6.43612	5.82295	6.22033	6.90247	5.85925	5.20772	5.61005	113.64	-1.09194	1	113.64	0.555634	1	113.64	0.695286	1	113.64	-1.64757	0.545544	113.64	-1.78722	0.393696	113.64	0.139652	1
LOC111983253	XP_023870689	AT5G08510	Pentatricopeptide repeat (PPR) superfamily protein	#N/A	9.45396	9.31019	9.45686	9.50962	9.46307	9.2638	9.72995	9.53083	8.89194	9.20964	9.5255	9.3117	9.1102	9.30432	8.74125	8.81627	638.448	-0.0797601	1	638.448	0.199437	1	638.448	0.466019	1	638.448	-0.279197	1	638.448	-0.545779	1	638.448	0.266581	1
LOC112036458	XP_023925017	AT1G03940	HXXXD-type acyl-transferase family protein	#N/A	-2.28899	-2.28792	-2.28824	-2.28902	-2.26566	-2.2913	-2.28962	-2.28371	-2.28815	-2.28687	-2.28914	-2.28855	-2.28936	-2.2881	-2.28708	-2.28489	0.0503067	-0.686767	NA	0.0503067	0	NA	0.0503067	0	NA	0.0503067	-0.644802	NA	0.0503067	-0.550676	NA	0.0503067	0	NA
LOC111983255	XP_023870692	AT4G07950	DNA-directed RNA polymerase, subunit M, archaeal	#N/A	8.28527	8.03399	7.58978	7.79063	8.85305	8.59583	8.73556	8.69375	8.72341	8.72611	8.58084	8.34661	9.67814	8.81649	9.09915	9.63519	434.655	-0.860062	1	434.655	-0.726695	1	434.655	-1.5603	0.0822611	434.655	-0.133367	1	434.655	0.700238	1	434.655	-0.833605	1
LOC111983256	XP_023870694	AT5G16420	Pentatricopeptide repeat (PPR-like) superfamily protein	#N/A	-2.11662	-2.11381	-2.11464	-2.11669	-2.12123	-2.1227	-2.11828	-2.10271	-2.11441	-2.11103	-2.05095	-2.11546	-2.1176	-2.11427	-2.1116	-2.03976	0.137333	0	NA	0.137333	-0.763299	NA	0.137333	-0.857425	NA	0.137333	0.79788	NA	0.137333	0.892006	NA	0.137333	-0.0941259	NA
LOC111983257	XP_023870695	AT1G01220	L-fucokinase/GDP-L-fucose pyrophosphorylase	#N/A	10.4146	10.4895	10.4723	10.5667	9.63103	9.32929	9.69347	9.74496	10.2561	10.0044	10.1985	10.3031	9.57681	9.76549	9.5327	9.87161	1061.31	0.969085	1	1061.31	0.320279	1	1061.31	0.874343	1	1061.31	0.648805	1	1061.31	0.0947416	1	1061.31	0.554064	1
LOC112036511	XP_023925116	AT1G03940	HXXXD-type acyl-transferase family protein	#N/A	5.80723	5.86815	6.63931	5.80474	7.17457	5.29462	7.0696	5.95097	5.67944	5.87921	5.97255	5.76148	6.86116	5.46334	7.85847	8.04975	101.436	-0.590643	1	101.436	0.298692	1	101.436	-1.50051	0.906856	101.436	-0.889336	1	101.436	0.909866	1	101.436	-1.7992	0.550325
LOC111983259	XP_023870696	AT1G01230	ORMDL family protein	#N/A	11.2667	11.3429	11.2634	11.1662	10.8802	11.1308	11.3985	11.8769	11.4046	11.2399	11.1465	11.1022	11.8104	12.0138	11.8022	12.5488	2984.48	-0.123734	1	2984.48	0.0361057	1	2984.48	-0.89947	1	2984.48	-0.15984	1	2984.48	0.775736	1	2984.48	-0.935576	1
LOC112007389	XP_023895500	AT1G04030	0	#N/A	9.8691	9.35952	10.0785	9.55985	9.29306	9.36636	9.41967	8.94237	9.82683	9.55779	9.53415	9.84927	8.04238	8.39762	7.96897	8.3224	660.843	0.525217	1	660.843	0.0500374	1	660.843	1.71938	0.00356909	660.843	0.47518	1	660.843	-1.19417	1	660.843	1.66935	0.0103094	6
LOC111983262	XP_023870698	#N/A	#N/A	#N/A	0	0	0	0	0	0	0	0	0	0	0	0	0	0	0	0	0	NA	NA	0	NA	NA	0	NA	NA	0	NA	NA	0	NA	NA	0	NA	NA
LOC111983264	XP_023870701	#N/A	#N/A	#N/A	-1.32525	-1.31688	-1.31935	-1.32545	-0.754222	-1.34092	-1.3302	-1.2838	-1.31866	-1.30859	-0.962345	-1.32178	-1.32817	-1.31825	-1.11334	-1.09615	0.463048	-2.20674	NA	0.463048	-1.44103	NA	0.463048	-1.67935	NA	0.463048	-0.765708	NA	0.463048	-0.527392	NA	0.463048	-0.238316	NA
LOC112032448	XP_023920974	AT1G04030	0	#N/A	7.05992	6.14204	6.98969	6.10469	4.5233	3.7007	3.68388	3.89556	4.8033	4.70202	4.28557	4.49856	3.70648	3.51763	3.60452	3.02912	44.9416	3.22616	6.15465e-07	44.9416	2.4851	0.00327853	44.9416	3.92504	3.56538e-10	44.9416	0.741061	1	44.9416	-0.698883	1	44.9416	1.43994	0.972589	5
LOC111983266	XP_023870703	#N/A	#N/A	#N/A	-1.61123	-1.60579	-1.6074	-1.61136	-1.49227	-1.36874	-1.61444	-1.58431	-1.60695	-1.60041	-1.612	-1.60898	-1.61312	-1.60668	-1.34574	-1.59034	0.281224	-1.79971	NA	0.281224	0	NA	0.281224	-1.65454	NA	0.281224	-1.75777	NA	0.281224	-0.145164	NA	0.281224	-1.6126	NA
LOC112035275	XP_023923865	AT1G04030	0	#N/A	3.81265	5.84176	5.394	4.64387	5.78721	4.74059	5.84733	4.88047	5.42685	5.3327	5.86114	5.80054	4.32252	3.70331	3.14107	3.12629	37.5171	-0.344239	1	37.5171	-0.600943	1	37.5171	1.92521	0.351753	37.5171	0.256704	1	37.5171	-2.26945	0.210052	37.5171	2.52615	0.04961
LOC111992209	XP_023879843	AT1G04040	HAD superfamily, subfamily IIIB acid phosphatase	#N/A	7.52654	7.59554	7.88256	8.50984	5.77457	4.79944	6.69689	6.07577	5.58458	6.38442	5.46015	5.87349	5.59225	4.80482	2.83946	5.34118	110.759	2.20405	0.122325	110.759	2.35063	0.164012	110.759	3.41507	0.000169262	110.759	-0.146575	1	110.759	-1.21101	1	110.759	1.06444	1	5
LOC111983270	XP_023870709	AT3G42640	H(+)-ATPase 8	#N/A	-0.619755	-0.61616	-0.617242	-0.619838	-0.625247	-0.626895	-0.335282	-0.207875	-0.61694	-0.279298	-0.62025	-0.618288	-0.330263	-0.0732332	0.944728	0.0296222	1.22579	-1.48061	NA	1.22579	-0.763319	NA	1.22579	-4.51997	NA	1.22579	-0.717288	NA	1.22579	3.03937	NA	1.22579	-3.75666	NA
LOC111983271	XP_023870706	AT2G35330	RING/U-box superfamily protein	#N/A	9.12659	9.35547	8.96801	8.93864	8.3993	7.63989	7.78118	8.91207	6.63856	7.12639	7.32238	7.3753	7.56577	7.75118	7.1259	8.3893	316.429	0.917064	1	316.429	2.18924	0.0162247	316.429	1.46858	0.525613	316.429	-1.27217	1	316.429	-0.551512	1	316.429	-0.72066	1
LOC112041058	XP_023929733	AT1G04040	HAD superfamily, subfamily IIIB acid phosphatase	#N/A	8.45015	9.09242	5.61872	7.03726	8.37798	7.2485	8.23671	8.46312	4.21054	4.6836	3.52463	5.25086	6.37757	5.3636	5.8131	5.296	179.696	-0.0548572	1	179.696	4.07442	0.000130329	179.696	2.61716	0.0531555	179.696	-4.12928	4.01384e-05	179.696	-2.67202	0.086075	179.696	-1.45726	1	3
LOC112002668	XP_023890590	AT1G04120	multidrug resistance-associated protein 5	#N/A	-1.12047	-1.10803	-1.1117	-0.848235	-1.12431	-1.12526	-1.12232	-0.274931	-0.0547332	-1.09571	-1.12142	-1.11531	-1.12184	-1.11007	-0.812508	-1.07269	0.760482	-1.82039	NA	0.760482	-2.35129	NA	0.760482	-0.136072	NA	0.760482	0.530905	NA	0.760482	-1.68431	NA	0.760482	2.21522	NA
LOC112005712	XP_023893777	AT1G04120	multidrug resistance-associated protein 5	#N/A	12.6839	12.2611	13.4792	13.1214	11.6706	12.02	12.3631	11.7851	12.6258	12.294	12.5793	12.7147	10.3563	10.6158	11.0358	10.5688	5076.14	1.06856	1	5076.14	0.437995	1	5076.14	2.52292	8.78788e-07	5076.14	0.630567	1	5076.14	-1.45436	0.571265	5076.14	2.08492	0.00123354	6
LOC111983278	XP_023870711	#N/A	#N/A	#N/A	3.60665	3.25644	3.39632	4.28463	2.97611	2.34966	3.0506	3.10682	3.54374	4.16371	3.65251	3.3743	2.61061	2.5297	2.40112	1.97954	10.82	1.34364	1	10.82	-0.0107699	1	10.82	2.31344	0.143948	10.82	1.35441	1	10.82	-0.9698	1	10.82	2.32421	0.173744
LOC111983280	XP_023870713	AT1G18270	ketose-bisphosphate aldolase class-II family protein	#N/A	-2.11789	-2.11474	-2.11567	-2.11797	-2.12307	-2.12473	-2.11976	-2.02802	-2.11541	-2.11161	-2.11834	-2.11659	-2.11899	-2.11525	-2.038	-2.10576	0.155458	-0.68676	NA	0.155458	0	NA	0.155458	-0.857425	NA	0.155458	-0.644802	NA	0.155458	0.170665	NA	0.155458	-0.815467	NA
LOC111983281	XP_023870712	AT5G23710	DNA binding;DNA-directed RNA polymerases	#N/A	8.53583	8.4299	8.6298	8.29387	8.15857	8.77784	8.57122	8.6656	8.38314	8.67106	8.68278	8.46903	9.29352	9.16323	9.02289	8.9203	417.648	-0.0931586	1	417.648	-0.0885495	1	417.648	-0.699927	1	417.648	-0.00460917	1	417.648	0.606769	1	417.648	-0.611378	1
LOC111994546	XP_023882236	AT1G04130	Tetratricopeptide repeat (TPR)-like superfamily protein	#N/A	8.32661	8.09463	8.17537	8.38967	8.97063	9.80876	9.71645	9.88222	7.91868	8.2884	8.69924	8.03531	9.85808	10.4194	10.4293	10.7325	719.095	-1.53549	0.183786	719.095	-0.0211776	1	719.095	-2.36547	6.25553e-06	719.095	-1.51431	0.299784	719.095	0.829981	1	719.095	-2.34429	1.33014e-05	2
LOC112011910	XP_023900023	AT1G04130	Tetratricopeptide repeat (TPR)-like superfamily protein	#N/A	-1.33793	-1.32867	-1.33141	-1.33815	-1.3531	-1.15368	-1.34339	-0.449684	-1.11309	-1.31952	-1.33924	-1.11654	-1.34114	-1.33019	-1.32138	-1.30239	0.522337	-3.16054	NA	0.522337	-1.49786	NA	0.522337	0	NA	0.522337	-1.66267	NA	0.522337	-3.02448	NA	0.522337	1.3618	NA
LOC112037735	XP_023926329	AT1G04130	Tetratricopeptide repeat (TPR)-like superfamily protein	#N/A	-0.310834	-0.307891	-0.308779	-0.310902	0.469798	-0.316629	-0.0740784	0.282839	0.151827	-0.0250691	-0.311238	0.560149	-0.311817	-0.0477097	-0.0291049	0.0137041	1.18417	-3.43333	NA	1.18417	-3.47999	NA	1.18417	-2.21276	NA	1.18417	0.0466585	NA	1.18417	-1.22058	NA	1.18417	1.26723	NA
LOC111983287	XP_023870719	AT1G16180	Serinc-domain containing serine and sphingolipid biosynthesis protein	#N/A	14.0563	13.9202	13.9853	13.7099	13.8331	13.831	14.3292	13.9504	13.9008	13.6905	13.6388	13.7137	14.2812	14.5214	14.9288	15.3063	18817.9	-0.0859085	1	18817.9	0.202439	1	18817.9	-0.977796	1	18817.9	-0.288347	1	18817.9	0.891888	1	18817.9	-1.18023	1
LOC111983288	XP_023870716	AT3G24830	Ribosomal protein L13 family protein	#N/A	3.60253	1.60624	3.58054	1.9012	4.39803	2.01706	3.77772	7.7004	3.39059	4.67521	3.88885	5.211	2.16287	3.0239	4.47369	2.95719	35.7945	-3.90074	0.0499832	35.7945	-1.96251	1	35.7945	-0.648926	1	35.7945	-1.93823	1	35.7945	-3.25181	0.291704	35.7945	1.31358	1
LOC111983289	XP_023870717	AT4G39520	GTP-binding protein-related	#N/A	-0.873657	-0.637453	-0.872599	-0.873692	-0.678837	-0.876624	-0.354557	-0.568428	-0.640997	-0.427357	-0.656044	-0.647122	-0.874163	-0.872396	-0.870876	-0.850289	0.68233	-2.04054	NA	0.68233	-2.10998	NA	0.68233	0.585235	NA	0.68233	0.0694426	NA	0.68233	-2.62578	NA	0.68233	2.69522	NA
LOC112000328	XP_023888199	AT1G04220	3-ketoacyl-CoA synthase 2	Fatty Acid Elongation & Wax Biosynthesis Suberin Synthesis & Transport 1	-0.739368	-0.735458	-0.736632	-0.739459	-0.74541	-0.747241	-0.741597	-0.0610186	-0.192547	-0.15583	-0.220151	0.533246	-0.740687	-0.736112	-0.732255	-0.722061	1.62967	-1.66139	NA	1.62967	-5.0432	NA	1.62967	0	NA	1.62967	3.38181	NA	1.62967	-1.5253	NA	1.62967	4.90712	NA
LOC111983291	XP_023870720	AT4G17890	ARF-GAP domain 8	#N/A	-0.0498263	-0.0394006	-0.0425215	-0.0500697	0.554898	-0.0710765	-0.0558053	2.33471	0.364138	2.12599	1.15789	0.636026	-0.0533617	-0.0411383	0.394638	0.780761	2.98844	-4.88663	0.227056	2.98844	-5.01133	0.41755	2.98844	-2.30891	1	2.98844	0.1247	1	2.98844	-2.57772	NA	2.98844	2.70242	1
LOC112020953	XP_023909294	AT5G40450	0	#N/A	8.42916	8.61136	9.51977	8.78831	13.4118	14.2605	13.5254	13.8693	5.11388	7.33018	9.47466	6.85563	14.2498	14.1103	13.6	11.7782	8471.8	-5.36518	5.35789e-08	8471.8	0.940563	1	8471.8	-5.25912	7.38289e-08	8471.8	-6.30574	3.06739e-11	8471.8	-0.106051	1	8471.8	-6.19969	3.85978e-11	1
LOC111983293	XP_023870722	AT4G17890	ARF-GAP domain 8	#N/A	0.548298	0.551846	0.550773	0.548216	1.17592	0.541383	0.54631	2.30541	1.13439	0.798618	0.940608	0.767921	0.547119	0.551247	1.55121	1.64685	3.27697	-5.45633	0.148454	3.27697	-3.28095	1	3.27697	-4.31297	0.392296	3.27697	-2.17538	1	3.27697	-1.14336	NA	3.27697	-1.03203	1
LOC112005908	XP_023893980	AT3G29320	Glycosyl transferase, family 35	#N/A	9.09065	9.24807	8.7338	9.68606	10.7933	12.0731	12.7512	10.7616	7.8271	8.90309	9.7414	8.60747	12.9518	14.0286	15.3038	14.6445	8315.89	-2.89426	0.00695009	8315.89	0.321361	1	8315.89	-5.73429	5.83595e-15	8315.89	-3.21562	0.00158043	8315.89	2.84004	0.017756	8315.89	-6.05566	1.03702e-16	1
LOC111983295	XP_023870724	AT1G26520	Cobalamin biosynthesis CobW-like protein	#N/A	-1.46636	-1.45783	-1.46035	-1.46656	-1.48036	-1.48483	-1.4714	-1.02278	-1.45964	-1.04803	-1.46757	-1.46283	-1.46933	-1.45923	-1.4511	-1.03224	0.473621	-1.82541	NA	0.473621	-1.58667	NA	0.473621	-1.77395	NA	0.473621	-0.238734	NA	0.473621	-0.0514527	NA	0.473621	-0.187281	NA
LOC111983296	XP_023870725	AT4G30330	Small nuclear ribonucleoprotein family protein	#N/A	-2.28899	-2.28792	-2.28824	-2.28902	-2.26566	-2.2913	-2.28962	-2.28371	-2.28815	-2.28687	-2.28914	-2.28855	-2.28936	-2.2881	-2.28708	-2.28489	0.0503067	-0.686767	NA	0.0503067	0	NA	0.0503067	0	NA	0.0503067	-0.644802	NA	0.0503067	-0.550676	NA	0.0503067	0	NA
LOC111983297	XP_023870726	AT4G30330	Small nuclear ribonucleoprotein family protein	#N/A	-2.11751	-2.11446	-2.11536	-2.11758	-2.12252	-2.12412	-2.11931	-2.03062	-2.04333	-2.11143	-2.11794	-2.11624	-2.11857	-2.11496	-2.11205	-2.10578	0.149961	-0.68676	NA	0.149961	-0.763299	NA	0.149961	0	NA	0.149961	0.076539	NA	0.149961	-0.550676	NA	0.149961	0.627215	NA
LOC111983298	XP_023870728	AT2G40110	Yippee family putative zinc-binding protein	#N/A	0.385436	0.406166	0.399991	2.33916	0.352462	0.342227	1.12214	2.2392	2.48634	3.46993	2.33052	3.25796	0.37834	0.402731	0.904763	0.467329	5.88253	-0.0682997	1	5.88253	-2.9859	1	5.88253	2.86026	0.856612	5.88253	2.9176	0.935874	5.88253	-2.92856	1	5.88253	5.84616	0.0670099
LOC111983299	XP_023870729	AT1G48830	Ribosomal protein S7e family protein	#N/A	2.89492	2.65689	2.80473	1.47848	4.07638	2.70659	3.91088	7.37791	2.81187	3.4422	3.53063	5.20973	1.82409	1.91231	4.9802	2.89804	30.5659	-4.20443	0.0327559	30.5659	-2.12041	1	30.5659	-1.50881	1	30.5659	-2.08402	1	30.5659	-2.69562	0.677258	30.5659	0.611595	1
LOC112004724	XP_023892729	AT1G04260	CAMV movement protein interacting protein 7	#N/A	10.2747	10.292	10.3478	9.89245	8.78689	8.51303	9.04262	9.66907	10.3949	10.0832	10.0574	10.1452	8.44344	8.64067	8.52135	8.69339	836.115	1.25866	0.729074	836.115	0.0398065	1	836.115	1.80745	0.00586433	836.115	1.21885	1	836.115	-0.54879	1	836.115	1.76764	0.0130201	5
LOC111983301	XP_023870731	AT5G65205	NAD(P)-binding Rossmann-fold superfamily protein	#N/A	-0.555562	-0.553035	-0.553797	-0.55562	-0.157031	-0.560535	-0.128899	-0.538071	0.213387	-0.0544952	0.0413879	0.198129	-0.556405	-0.55346	-0.550937	-0.545025	1.00611	-2.29733	NA	1.00611	-4.17375	NA	1.00611	0	NA	1.00611	1.87641	NA	1.00611	-2.16124	NA	1.00611	4.03765	NA
LOC111990868	XP_023878410	AT1G04350	2-oxoglutarate (2OG) and Fe(II)-dependent oxygenase superfamily protein	#N/A	3.25235	2.26578	3.89672	3.94562	3.22072	3.7175	3.29993	2.49336	3.78219	3.88034	4.36231	4.41059	4.27116	2.67325	3.98644	3.73249	14.0241	0.377869	1	14.0241	-0.939957	1	14.0241	-0.444487	1	14.0241	1.31783	1	14.0241	0.822357	1	14.0241	0.49547	1
LOC111983303	XP_023870733	AT3G52940	Ergosterol biosynthesis ERG4/ERG24 family	#N/A	-2.11933	-2.11578	-2.11683	-2.11941	-2.12515	-2.12701	-2.12142	-1.93481	-2.11653	-2.11226	-2.11983	-2.11786	-2.12056	-2.11636	-2.11298	-2.10569	0.176231	-1.82544	NA	0.176231	0	NA	0.176231	0	NA	0.176231	-1.78348	NA	0.176231	-1.68936	NA	0.176231	0	NA
LOC111983304	XP_023870734	#N/A	#N/A	#N/A	-0.776924	-0.774909	-0.775517	-0.77697	-0.779972	-0.570685	-0.778057	-0.00442601	-0.775348	-0.498564	-0.7772	-0.175471	-0.355293	-0.775248	-0.5024	-0.461656	0.82055	-2.74231	NA	0.82055	-2.49078	NA	0.82055	-2.55882	NA	0.82055	-0.251532	NA	0.82055	-0.183494	NA	0.82055	-0.0680381	NA
LOC111983305	XP_023870736	AT5G62500	end binding protein 1B	#N/A	1.10661	1.14369	1.13264	2.33173	1.04766	0.661173	1.59141	2.88508	2.66348	3.41416	2.3237	3.41234	0.696024	0.719728	1.91241	0.783129	6.15229	-0.690412	1	6.15229	-2.67719	0.925948	6.15229	1.2769	1	6.15229	1.98678	1	6.15229	-1.96731	1	6.15229	3.95409	0.172111
LOC112002295	XP_023890219	AT1G04350	2-oxoglutarate (2OG) and Fe(II)-dependent oxygenase superfamily protein	#N/A	3.65958	3.98725	3.7733	3.132	5.08052	4.43779	3.88725	1.02373	1.35682	1.78119	1.30811	0.846771	1.29739	1.35938	1.4098	1.51986	13.1985	-0.767576	1	13.1985	4.23558	0.0525126	13.1985	4.16255	0.0224175	13.1985	-5.00316	0.00344308	13.1985	-4.93013	0.00617277	13.1985	-0.0730323	1	5
LOC111983307	XP_023870738	AT1G67690	Zincin-like metalloproteases family protein	#N/A	-0.739433	-0.737307	-0.737948	-0.739482	-0.202193	-0.743613	-0.320139	0.0377523	-0.480502	-0.247176	-0.739725	-0.738568	-0.740143	-0.737664	-0.253139	-0.722422	0.858821	-3.55397	NA	0.858821	-2.15105	NA	0.858821	-1.64199	NA	0.858821	-1.40292	NA	0.858821	-1.91197	NA	0.858821	0.509054	NA
LOC111983308	XP_023870739	AT1G25490	ARM repeat superfamily protein	#N/A	0.0930274	0.0990054	0.097207	0.612341	0.729051	0.3426	0.917833	1.86848	0.0977087	0.681084	0.78747	0.963213	0.381875	0.4091	0.103931	0.11763	2.08202	-3.40371	0.407685	2.08202	-2.20618	1	2.08202	-0.117948	NA	2.08202	-1.19753	NA	2.08202	-3.28576	NA	2.08202	2.08823	NA
LOC111983309	XP_023870740	AT1G15130	Endosomal targeting BRO1-like domain-containing protein	#N/A	-0.248394	-0.244719	-0.245826	-0.248479	0.17646	-0.255662	0.00739118	0.385932	0.420743	0.0601902	0.0161441	0.236528	-0.249624	-0.245336	1.05344	0.101728	1.38179	-2.85116	NA	1.38179	-3.28912	NA	1.38179	-3.80164	NA	1.38179	0.437962	NA	1.38179	0.950476	NA	1.38179	-0.512514	NA
LOC111983311	XP_023870741	AT5G64250	Aldolase-type TIM barrel family protein	#N/A	2.31398	1.03646	1.5115	3.41912	2.53389	2.15361	1.78042	6.333	4.05607	4.47628	3.23719	4.16308	2.06697	2.56634	3.98647	2.80231	19.0614	-3.29803	0.219766	19.0614	-2.3835	1	19.0614	-1.03955	1	19.0614	-0.914532	1	19.0614	-2.25848	1	19.0614	1.34395	1
LOC111983313	XP_023870742	#N/A	#N/A	#N/A	-1.38259	-1.37517	-1.37736	-1.38276	-1.39476	-0.971038	-1.38697	-1.34586	-1.37674	-1.01889	-1.38364	-1.03393	-1.38517	-1.37638	-1.36932	-1.35409	0.401189	-1.78349	NA	0.401189	-2.53829	NA	0.401189	0	NA	0.401189	0.754808	NA	0.401189	-1.64743	NA	0.401189	2.40224	NA
LOC111983314	#N/A	#N/A	#N/A	#N/A	-0.347006	-0.342868	-0.344114	-0.347102	0.832853	-0.100682	-0.0693034	0.869562	-0.343767	0.577703	-0.347576	-0.345318	-0.348394	-0.343563	-0.0176481	0.291533	1.4479	-4.41139	NA	1.4479	-2.60461	NA	1.4479	-2.31544	NA	1.4479	-1.80679	NA	1.4479	-2.09596	NA	1.4479	0.28917	NA
LOC111991581	XP_023879128	AT1G04410	Lactate/malate dehydrogenase family protein	#N/A	14.9659	14.872	14.5474	14.7146	14.0016	13.9034	14.1506	14.0038	14.602	14.3205	14.3037	14.3154	13.9356	13.7267	14.1947	14.2041	20866.8	0.840053	1	20866.8	0.430046	1	20866.8	0.826954	1	20866.8	0.410006	1	20866.8	0.0130985	1	20866.8	0.396908	1
LOC111983316	XP_023870745	AT5G43280	delta(3,5),delta(2,4)-dienoyl-CoA isomerase 1	Triacylglycerol & Fatty Acid Degradation	-0.574603	-0.571919	-0.572729	-0.118892	-0.578677	-0.579893	-0.327816	-0.554287	0.214832	0.117767	-0.12227	0.320857	-0.5755	-0.572371	-0.569693	-0.56343	1.03721	0.742784	NA	1.03721	-2.8665	NA	1.03721	1.29346	NA	1.03721	3.60929	NA	1.03721	-0.550679	NA	1.03721	4.15997	NA
LOC111983317	XP_023870746	AT1G01020	Arv1-like protein	#N/A	-1.31532	-1.30589	-1.30868	-1.31555	-1.33079	-1.33246	-1.32089	-0.82508	-1.08612	-1.29655	-1.31666	-1.31141	-1.10062	-1.30744	-1.29845	-0.622394	0.534795	-1.81316	NA	0.534795	-0.76327	NA	0.534795	-2.73845	NA	0.534795	-1.04989	NA	0.534795	0.925284	NA	0.534795	-1.97518	NA
LOC112005668	XP_023893732	AT1G04410	Lactate/malate dehydrogenase family protein	#N/A	8.1426	7.77466	7.92145	7.99927	8.5947	7.87483	8.61989	8.66162	8.42128	8.47713	8.54085	8.19673	8.49279	9.48137	9.08354	7.54809	354.065	-0.566131	1	354.065	-0.501237	1	354.065	-0.965749	1	354.065	-0.0648941	1	354.065	0.399618	1	354.065	-0.464512	1
LOC111983319	XP_023870749	AT4G16420	homolog of yeast ADA2 2B	#N/A	-1.61797	-1.61144	-1.61337	-1.61813	-1.47521	-1.63209	-1.62183	-1.27873	-1.61283	-1.60498	-1.46543	-1.61527	-1.62024	-1.45905	-1.6063	-1.5929	0.345784	-2.33155	NA	0.345784	-0.763277	NA	0.345784	-0.857403	NA	0.345784	-1.56828	NA	0.345784	-1.47415	NA	0.345784	-0.0941259	NA
LOC111983320	XP_023870750	AT1G48050	Ku80 family protein	#N/A	-2.1167	-2.11387	-2.1147	-2.11677	-2.05478	-2.12282	-2.11837	-2.03612	-2.11447	-2.11107	-2.1171	-2.11553	-2.11768	-2.11433	-2.11164	-2.10582	0.138422	-1.46528	NA	0.138422	0	NA	0.138422	0	NA	0.138422	-1.42332	NA	0.138422	-1.3292	NA	0.138422	0	NA
LOC111983321	XP_023870751	#N/A	#N/A	#N/A	-0.918607	-0.91679	-0.664946	-0.918648	-0.388127	-0.922173	-0.919628	-0.151319	-0.663466	-0.641331	-0.918856	-0.917867	-0.919212	-0.917096	-0.438888	-0.888528	0.741714	-2.48219	NA	0.741714	-0.799173	NA	0.741714	-0.922489	NA	0.741714	-1.68301	NA	0.741714	-1.5597	NA	0.741714	-0.123316	NA
LOC112012059	XP_023900185	AT1G04410	Lactate/malate dehydrogenase family protein	#N/A	0.527774	0.551355	0.544336	0.527219	0.49015	3.52134	2.95387	2.53765	0.5463	0.575136	0.524465	0.996115	2.71528	2.80712	3.49802	2.32008	6.88244	-6.1789	0.00563582	6.88244	-0.763316	1	6.88244	-6.36569	0.00311329	6.88244	-5.41558	0.0328576	6.88244	0.186795	1	6.88244	-5.60238	0.0192588	2
LOC111983323	XP_023870756	AT1G16880	uridylyltransferase-related	#N/A	8.75818	9.60511	8.61412	8.13188	8.41374	8.49942	8.10966	8.36318	9.29626	9.05746	8.70847	9.17487	8.10109	10.1666	10.4366	8.0057	542.934	0.594841	1	542.934	-0.207589	1	542.934	-0.804615	1	542.934	0.802429	1	542.934	1.39946	1	542.934	-0.597026	1
LOC111983324	XP_023870753	AT3G60330	H(+)-ATPase 7	#N/A	5.83509	4.31246	4.35174	6.5516	5.53599	4.30426	6.71185	8.62817	6.51808	7.33665	6.32731	7.92069	3.6644	3.88149	5.8976	4.85934	103.658	-1.84502	0.815039	103.658	-1.80291	1	103.658	0.8605	1	103.658	-0.0421065	1	103.658	-2.70552	0.335308	103.658	2.66341	0.256049
LOC111983325	XP_023870754	AT1G80380	P-loop containing nucleoside triphosphate hydrolases superfamily protein	#N/A	-2.11643	-2.11368	-2.11449	-2.1165	-2.12096	-2.1224	-2.11806	-2.10278	-2.11426	-2.11094	-2.11683	-2.11529	-2.11739	-2.11413	-1.98177	-2.10584	0.134685	0	NA	0.134685	0	NA	0.134685	-1.65456	NA	0.134685	0	NA	0.134685	1.68914	NA	0.134685	-1.6126	NA
LOC111983326	XP_023870755	AT1G80380	P-loop containing nucleoside triphosphate hydrolases superfamily protein	#N/A	-2.28943	-2.28817	-2.28854	-2.28946	-2.29151	-2.29217	-2.29018	-2.28317	-2.28844	-2.28691	-2.28961	-2.25916	-2.28987	-2.28838	-2.28717	-2.28457	0.0599137	0	NA	0.0599137	-0.763306	NA	0.0599137	0	NA	0.0599137	0.79788	NA	0.0599137	0	NA	0.0599137	0.627215	NA
LOC112037394	XP_023925974	#N/A	#N/A	#N/A	8.61822	7.8436	8.04946	7.57513	12.577	14.2171	13.8116	13.5277	8.36645	8.50304	8.68942	8.61251	13.8711	14.3205	12.5817	13.0052	7670.03	-6.1304	5.97537e-31	7670.03	-0.526579	1	7670.03	-6.08664	4.55971e-31	7670.03	-5.60382	9.38554e-25	7670.03	-0.0437622	1	7670.03	-5.56006	7.7675e-25	1
LOC111983328	XP_023870758	AT5G04430	binding to TOMV RNA 1L (long form)	#N/A	0.129747	0.136015	0.13413	0.428489	0.392401	0.750563	1.30432	1.82327	0.134655	0.476809	0.829323	0.438684	0.127641	0.134964	0.9091	0.998669	2.17291	-4.20814	0.196909	2.17291	-2.05641	1	2.17291	-2.55762	NA	2.17291	-2.15173	NA	2.17291	-1.65052	NA	2.17291	-0.501213	NA
LOC111983329	XP_023870759	AT3G26770	NAD(P)-binding Rossmann-fold superfamily protein	#N/A	-2.11518	-2.11276	-2.11347	-2.11523	-2.11914	-2.1204	-2.1166	-2.10322	-2.11327	-2.11037	-2.05874	-2.0574	-2.11601	-2.11316	-2.11086	-2.1059	0.117059	0	NA	0.117059	-1.46171	NA	0.117059	0	NA	0.117059	1.49629	NA	0.117059	0	NA	0.117059	1.32562	NA
LOC111983330	#N/A	#N/A	#N/A	#N/A	-1.33659	-1.3287	-1.33103	-1.33678	-1.17188	-1.17869	-1.00145	-1.11204	-1.33038	-1.32089	-1.33771	-1.33332	-1.33933	-1.32999	-0.951472	-1.30628	0.431235	-2.74408	NA	0.431235	0	NA	0.431235	-1.6494	NA	0.431235	-2.70212	NA	0.431235	-1.09468	NA	0.431235	-1.60744	NA
LOC111983331	XP_023870761	#N/A	#N/A	#N/A	-1.95061	-1.94581	-1.94723	-1.95073	-1.95849	-1.961	-1.95345	-1.70114	-1.94683	-1.8282	-1.95129	-1.94862	-1.95228	-1.9466	-1.94203	-1.93218	0.244738	-1.82543	NA	0.244738	-0.763288	NA	0.244738	0	NA	0.244738	-1.06214	NA	0.244738	-1.68935	NA	0.244738	0.627215	NA
LOC111983332	XP_023870762	AT1G72550	tRNA synthetase beta subunit family protein	#N/A	-0.665311	-0.663866	-0.664303	-0.665344	-0.484705	-0.668127	-0.666121	-0.170484	-0.664181	-0.248086	-0.170821	-0.155329	-0.665791	-0.66411	-0.25315	-0.65922	0.849412	-2.27832	NA	0.849412	-3.46949	NA	0.849412	-1.64223	NA	0.849412	1.19117	NA	0.849412	-0.636087	NA	0.849412	1.82725	NA
LOC112040570	XP_023929227	AT4G27460	Cystathionine beta-synthase (CBS) family protein	#N/A	9.46499	7.95151	8.356	9.94068	12.2607	13.3418	13.5452	11.1372	12.249	12.3236	12.2367	12.1768	13.0758	13.8896	13.7963	14.2843	7466.88	-4.08737	1.18838e-07	7466.88	-3.41043	0.000220413	7466.88	-5.13301	1.4655e-13	7466.88	-0.676934	1	7466.88	1.04564	1	7466.88	-1.72258	0.588712	1
LOC111997814	XP_023885722	AT1G04610	YUCCA 3	#N/A	7.89487	4.14914	8.50538	7.87494	6.2574	6.09117	6.16941	4.14737	6.934	7.40181	6.81441	7.13867	4.5542	4.61866	6.89948	4.73781	125.804	2.14101	0.425439	125.804	0.767247	1	125.804	2.42339	0.23661	125.804	1.37376	1	125.804	-0.28238	1	125.804	1.65614	1
LOC111983335	XP_023870764	#N/A	#N/A	#N/A	-1.4517	-1.44987	-1.45041	-1.45174	-0.62769	-1.11347	-1.45277	-1.41247	-1.45026	-1.44574	-1.45196	-1.45094	-1.45233	-1.45017	-1.20026	-1.42493	0.666642	-3.77024	NA	0.666642	0	NA	0.666642	-0.857396	NA	0.666642	-3.72831	NA	0.666642	-2.91285	NA	0.666642	-0.815467	NA
LOC111983336	XP_023870765	AT5G45380	solute:sodium symporters;urea transmembrane transporters	#N/A	-1.47439	-1.46709	-1.46925	-1.47456	-1.48636	-1.49018	-1.4787	-1.26666	-1.46864	-1.28826	-1.30382	-0.976594	-1.47693	-1.46829	-1.46134	-1.44636	0.393508	-0.686745	NA	0.393508	-2.79224	NA	0.393508	0	NA	0.393508	2.1055	NA	0.393508	-0.550676	NA	0.393508	2.65617	NA
LOC111983337	XP_023870766	AT1G32340	NDR1/HIN1-like 8	#N/A	-1.94871	-1.94428	-1.94559	-1.94881	-1.95597	-1.95829	-1.95132	-1.82268	-1.94522	-1.83578	-1.94934	-1.94687	-1.95025	-1.94501	-1.83667	-1.9317	0.223965	-0.686753	NA	0.223965	-0.763292	NA	0.223965	-0.857418	NA	0.223965	0.076539	NA	0.223965	0.170665	NA	0.223965	-0.0941259	NA
LOC111983338	XP_023870768	AT1G07705	NOT2 / NOT3 / NOT5 family	#N/A	0	0	0	0	0	0	0	0	0	0	0	0	0	0	0	0	0	NA	NA	0	NA	NA	0	NA	NA	0	NA	NA	0	NA	NA	0	NA	NA
LOC111983339	XP_023870769	#N/A	#N/A	#N/A	0	0	0	0	0	0	0	0	0	0	0	0	0	0	0	0	0	NA	NA	0	NA	NA	0	NA	NA	0	NA	NA	0	NA	NA	0	NA	NA
LOC111983340	XP_023870770	AT3G14390	Pyridoxal-dependent decarboxylase family protein	#N/A	-2.11933	-2.11578	-2.11683	-2.11941	-2.12515	-2.12701	-2.12142	-1.93481	-2.11653	-2.11226	-2.11983	-2.11786	-2.12056	-2.11636	-2.11298	-2.10569	0.176231	-1.82544	NA	0.176231	0	NA	0.176231	0	NA	0.176231	-1.78348	NA	0.176231	-1.68936	NA	0.176231	0	NA
LOC112020947	XP_023909290	AT1G04610	YUCCA 3	#N/A	3.5602	2.82838	3.61721	3.63653	1.33234	2.08603	1.63922	2.15388	2.39768	1.98904	2.20585	1.68552	2.04204	1.03325	1.75043	1.5399	7.07939	2.96533	0.0322771	7.07939	2.34516	0.356232	7.07939	3.46988	0.009839	7.07939	0.62017	1	7.07939	-0.504549	1	7.07939	1.12472	1	5
LOC111983342	XP_023870772	#N/A	#N/A	#N/A	-1.78045	-1.77518	-1.77674	-1.78058	-1.78911	-1.79187	-1.78357	-1.75435	-1.7763	-1.52196	-1.7812	-1.77827	-1.78229	-1.77605	-1.52302	-1.7602	0.271698	0	NA	0.271698	-1.58669	NA	0.271698	-1.65455	NA	0.271698	1.62129	NA	0.271698	1.68914	NA	0.271698	-0.0678573	NA
LOC111983343	XP_023870773	#N/A	#N/A	#N/A	0	0	0	0	0	0	0	0	0	0	0	0	0	0	0	0	0	NA	NA	0	NA	NA	0	NA	NA	0	NA	NA	0	NA	NA	0	NA	NA
LOC111983344	XP_023870774	AT2G47120	NAD(P)-binding Rossmann-fold superfamily protein	#N/A	-2.2907	-2.28886	-2.2894	-2.29074	-2.29372	-2.29468	-2.29179	-2.23835	-2.28925	-2.28704	-2.29096	-2.28994	-2.29134	-2.28916	-2.28741	-2.28363	0.0881156	-0.686767	NA	0.0881156	0	NA	0.0881156	0	NA	0.0881156	-0.644802	NA	0.0881156	-0.550676	NA	0.0881156	0	NA
LOC111983345	XP_023870778	AT4G38380	MATE efflux family protein	#N/A	8.71958	8.4934	8.35142	8.4092	8.83057	9.23857	8.73047	8.69112	8.53698	8.51646	8.4651	8.59196	8.16296	7.98535	8.29855	7.68527	369.996	-0.435938	1	369.996	-0.0302349	1	369.996	0.498668	1	369.996	-0.405703	1	369.996	-0.934606	1	369.996	0.528903	1
LOC111983346	XP_023870775	AT3G60750	Transketolase	#N/A	-1.46661	-1.25677	-1.46058	-1.46681	-1.48065	-1.48513	-1.47166	-0.619113	-1.45987	-1.44957	-1.46782	-1.26178	-1.46958	-1.45945	-1.4513	-1.43373	0.47535	-2.24946	NA	0.47535	-0.0419638	NA	0.47535	0.585251	NA	0.47535	-2.20749	NA	0.47535	-2.83471	NA	0.47535	0.627215	NA
LOC111983347	XP_023870776	#N/A	#N/A	#N/A	-1.94938	-1.94482	-1.94617	-1.94949	-1.95686	-1.95924	-1.84488	-1.71243	-1.94579	-1.94031	-1.95003	-1.94749	-1.95096	-1.94557	-1.94123	-1.93187	0.231237	-2.3609	NA	0.231237	0	NA	0.231237	0	NA	0.231237	-2.31895	NA	0.231237	-2.22482	NA	0.231237	0	NA
LOC111983349	XP_023870779	#N/A	#N/A	#N/A	-2.1167	-2.11387	-2.1147	-2.11677	-2.05478	-2.12282	-2.11837	-2.03612	-2.11447	-2.11107	-2.1171	-2.11553	-2.11768	-2.11433	-2.11164	-2.10582	0.138422	-1.46528	NA	0.138422	0	NA	0.138422	0	NA	0.138422	-1.42332	NA	0.138422	-1.3292	NA	0.138422	0	NA
LOC111983350	XP_023870780	AT5G40530	S-adenosyl-L-methionine-dependent methyltransferases superfamily protein	#N/A	-0.786561	-1.02873	-1.0322	-1.03431	-1.03696	-1.03776	-0.610076	-0.0876163	-1.03123	-1.01711	-0.789039	-0.779228	-1.03486	-1.03066	-0.75386	-0.995387	0.704714	-2.62744	NA	0.704714	-0.743132	NA	0.704714	-0.136102	NA	0.704714	-1.8843	NA	0.704714	-2.49133	NA	0.704714	0.607029	NA
LOC111983351	XP_023870781	AT5G16630	DNA repair protein Rad4 family	#N/A	0.0651843	0.0703724	0.0688104	0.0650643	0.672491	0.302268	0.334223	0.731283	0.765098	1.10492	0.343747	0.355811	0.339358	0.0695018	1.57782	0.436343	1.88517	-3.25107	0.521729	1.88517	-3.85677	0.562366	1.88517	-4.19258	NA	1.88517	0.605699	NA	1.88517	0.941515	NA	1.88517	-0.335816	NA
LOC111983352	#N/A	#N/A	#N/A	#N/A	-1.78171	-1.77625	-1.77786	-1.78184	-1.79068	-1.79354	-1.78494	-1.62618	-1.77741	-1.77084	-1.78249	-1.65096	-1.78361	-1.77715	-1.51496	-1.76072	0.282715	-0.686746	NA	0.282715	-0.763285	NA	0.282715	-1.65455	NA	0.282715	0.076539	NA	0.282715	0.967801	NA	0.282715	-0.891262	NA
LOC111983353	XP_023870783	AT1G07830	ribosomal protein L29 family protein	#N/A	-1.32953	-1.32116	-1.12683	-1.32973	-1.34326	-1.34589	-1.1401	-1.09129	-1.32294	-1.31288	-1.33072	-1.32607	-1.13651	-1.32254	-0.760957	-1.29738	0.462714	-0.801491	NA	0.462714	0.679368	NA	0.462714	-1.83122	NA	0.462714	-1.48086	NA	0.462714	1.02972	NA	0.462714	-2.51058	NA
LOC111983354	XP_023870784	#N/A	#N/A	#N/A	-1.94619	-1.94225	-1.94342	-1.94629	-1.95265	-1.95471	-1.85595	-1.92671	-1.85052	-1.93836	-1.94675	-1.94456	-1.94756	-1.9429	-1.93915	-1.8385	0.197039	-0.686753	NA	0.197039	-0.763292	NA	0.197039	-0.857418	NA	0.197039	0.076539	NA	0.197039	0.170665	NA	0.197039	-0.0941259	NA
LOC111983355	XP_023870786	AT5G50000	Protein kinase superfamily protein	#N/A	-1.45222	-1.44525	-1.44731	-1.28847	-1.30047	-1.46731	-1.45634	-1.41772	-1.28282	-1.27443	-1.45321	-1.44933	-1.45464	-1.4464	-1.11192	-1.42545	0.373066	0.034564	NA	0.373066	-0.804921	NA	0.373066	-0.929221	NA	0.373066	0.839485	NA	0.373066	0.963785	NA	0.373066	-0.1243	NA
LOC111983356	XP_023870787	AT3G29160	SNF1 kinase homolog 11	#N/A	-1.06879	-1.06086	-1.06415	-1.06883	-0.540343	-1.07195	-1.0697	-0.303494	-0.815207	-1.04983	-0.645085	-1.06738	-1.06933	-1.06269	-0.797076	-1.02921	0.658745	-3.21271	NA	0.658745	-2.008	NA	0.658745	-0.857421	NA	0.658745	-1.20471	NA	0.658745	-2.35529	NA	0.658745	1.15058	NA
LOC111983357	XP_023870788	AT4G35500	Protein kinase superfamily protein	#N/A	-1.78514	-1.77916	-1.78093	-1.78529	-1.79496	-1.79809	-1.78868	-1.47407	-1.78043	-1.49178	-1.78599	-1.78267	-1.78722	-1.78014	-1.77444	-1.76216	0.313244	-1.82542	NA	0.313244	-1.58669	NA	0.313244	0	NA	0.313244	-0.238734	NA	0.313244	-1.68935	NA	0.313244	1.45062	NA
LOC111983358	XP_023870789	AT3G46170	NAD(P)-binding Rossmann-fold superfamily protein	Fatty Acid Synthesis	-0.626269	-0.623292	-0.624189	-0.352742	-0.630798	-0.632154	-0.627949	-0.24435	-0.336549	0.507188	0.164236	0.187903	-0.627265	-0.623792	-0.620827	-0.613914	1.08696	0.0345559	NA	1.08696	-3.6918	NA	1.08696	0.585235	NA	1.08696	3.72635	NA	1.08696	-0.55068	NA	1.08696	4.27703	NA
LOC111983359	XP_023870790	AT5G08110	nucleic acid binding;ATP-dependent helicases;ATP binding;helicases;ATP-dependent helicases	#N/A	-0.451177	-0.447706	-0.448752	-0.451257	-0.456464	-0.458048	0.452099	0.727702	-0.44846	-0.444082	0.203888	0.224868	-0.180569	-0.448289	0.0939218	-0.436792	1.25762	-3.9983	NA	1.25762	-3.00215	NA	1.25762	-2.1235	NA	1.25762	-0.996157	NA	1.25762	-1.8748	NA	1.25762	0.878645	NA
LOC111983360	XP_023870791	#N/A	#N/A	#N/A	-2.11398	-2.11189	-2.11251	-2.11403	-2.01915	-2.11851	-2.11522	-2.10364	-2.11234	-2.10983	-2.11428	-2.11312	-2.11471	-2.11224	-2.11025	-2.10596	0.100613	-1.36295	NA	0.100613	0	NA	0.100613	0	NA	0.100613	-1.32099	NA	0.100613	-1.22686	NA	0.100613	0	NA
LOC111983361	XP_023870792	AT5G13520	peptidase M1 family protein	#N/A	-0.940064	-0.936239	-0.937385	-0.940153	-0.44803	-0.947825	-0.942253	-0.509103	-0.937065	0.363717	-0.940595	-0.938498	-0.941359	-0.936878	-0.932422	-0.110892	1.66241	-2.07956	NA	1.66241	-4.8025	NA	1.66241	-2.42105	NA	1.66241	2.72294	NA	1.66241	0.341485	NA	1.66241	2.38145	NA
LOC111983362	XP_023870794	#N/A	#N/A	#N/A	-1.61268	-1.60681	-1.60855	-1.61282	-1.62231	-1.48734	-1.61615	-1.58363	-1.33197	-1.601	-1.61352	-1.61025	-1.61472	-1.60778	-1.32609	-1.59013	0.306492	-0.686739	NA	0.306492	-1.51454	NA	0.306492	-1.65453	NA	0.306492	0.827797	NA	0.306492	0.967795	NA	0.306492	-0.139998	NA
LOC111983363	XP_023870795	#N/A	#N/A	#N/A	-2.1167	-2.11387	-2.1147	-2.11677	-2.05478	-2.12282	-2.11837	-2.03612	-2.11447	-2.11107	-2.1171	-2.11553	-2.11768	-2.11433	-2.11164	-2.10582	0.138422	-1.46528	NA	0.138422	0	NA	0.138422	0	NA	0.138422	-1.42332	NA	0.138422	-1.3292	NA	0.138422	0	NA
LOC111983364	XP_023870796	#N/A	#N/A	#N/A	-2.11643	-2.11368	-2.11449	-2.1165	-2.12096	-2.1224	-2.11806	-2.10278	-2.11426	-2.11094	-2.11683	-2.11529	-2.11739	-2.11413	-1.98177	-2.10584	0.134685	0	NA	0.134685	0	NA	0.134685	-1.65456	NA	0.134685	0	NA	0.134685	1.68914	NA	0.134685	-1.6126	NA
LOC111983365	XP_023870797	AT5G65687	Major facilitator superfamily protein	#N/A	-1.45369	-1.44658	-1.44868	-1.45386	-1.29889	-1.46909	-1.4579	-1.25116	-1.28077	-1.27222	-1.28739	-1.45075	-1.28885	-1.44775	-1.44097	-1.42636	0.382073	-1.45201	NA	0.382073	-2.08377	NA	0.382073	-0.857439	NA	0.382073	0.631754	NA	0.382073	-0.594575	NA	0.382073	1.22633	NA
LOC112021127	XP_023909463	AT1G04610	YUCCA 3	#N/A	2.96185	4.40223	1.96475	3.13069	0.903613	1.18642	1.88004	2.06412	1.00359	1.39851	0.504895	1.31638	0.499876	0.529024	1.38791	0.605604	7.20911	3.00573	0.167944	7.20911	4.25389	0.0527434	7.20911	5.47979	0.00520729	7.20911	-1.24816	1	7.20911	-2.47406	1	7.20911	1.2259	1	5
LOC111983367	XP_023870799	AT4G29490	Metallopeptidase M24 family protein	#N/A	-0.607214	-0.60406	-0.60501	-0.607287	-0.163782	-0.613458	-0.339516	0.57599	-0.311841	0.133736	-0.607648	-0.605928	-0.60827	-0.60459	0.280619	-0.594137	1.13293	-3.72806	NA	1.13293	-2.58328	NA	1.13293	-2.6072	NA	1.13293	-1.14478	NA	1.13293	-1.12086	NA	1.13293	-0.0239172	NA
LOC111983368	XP_023870800	#N/A	#N/A	#N/A	-1.94882	-1.94437	-1.94568	-1.94892	-1.95611	-1.95844	-1.95144	-1.82219	-1.94531	-1.73075	-1.94945	-1.94697	-1.95036	-1.9451	-1.94086	-1.93173	0.225128	-0.686752	NA	0.225128	-1.5867	NA	0.225128	0	NA	0.225128	0.899944	NA	0.225128	-0.550676	NA	0.225128	1.45062	NA
LOC112040105	XP_023928775	AT1G04730	P-loop containing nucleoside triphosphate hydrolases superfamily protein	#N/A	9.98701	9.95471	10.1333	10.1531	9.21431	8.59798	8.4606	7.47116	9.49301	9.4326	9.57089	9.37098	8.22249	8.59776	7.91114	7.59992	628.226	1.63883	0.184967	628.226	0.649967	1	628.226	2.12776	0.00370317	628.226	0.988867	1	628.226	-0.488922	1	628.226	1.47779	0.522192	5
LOC111983371	XP_023870802	AT3G47360	hydroxysteroid dehydrogenase 3	Triacylglycerol Biosynthesis	-2.2907	-2.28886	-2.2894	-2.29074	-2.29372	-2.29468	-2.29179	-2.23835	-2.28925	-2.28704	-2.29096	-2.28994	-2.29134	-2.28916	-2.28741	-2.28363	0.0881156	-0.686767	NA	0.0881156	0	NA	0.0881156	0	NA	0.0881156	-0.644802	NA	0.0881156	-0.550676	NA	0.0881156	0	NA
LOC111983372	XP_023870803	AT3G57050	cystathionine beta-lyase	#N/A	0	0	0	0	0	0	0	0	0	0	0	0	0	0	0	0	0	NA	NA	0	NA	NA	0	NA	NA	0	NA	NA	0	NA	NA	0	NA	NA
LOC111983374	XP_023870806	AT2G27010	cytochrome P450, family 705, subfamily A, polypeptide 9	#N/A	-2.11614	-2.11346	-2.11425	-2.1162	-2.05757	-2.12193	-2.11772	-2.10289	-2.11403	-2.11081	-2.11652	-2.11503	-2.11707	-2.1139	-2.11135	-2.0429	0.130495	-0.68676	NA	0.130495	0	NA	0.130495	-0.857425	NA	0.130495	-0.644802	NA	0.130495	0.170665	NA	0.130495	-0.815467	NA
LOC111983375	XP_023870807	AT3G47360	hydroxysteroid dehydrogenase 3	Triacylglycerol Biosynthesis	-2.28889	-2.28787	-2.28817	-2.28891	-2.29056	-2.26709	-2.28949	-2.28384	-2.28809	-2.28686	-2.28903	-2.28847	-2.28924	-2.28804	-2.28706	-2.28497	0.0481162	-0.686767	NA	0.0481162	0	NA	0.0481162	0	NA	0.0481162	-0.644802	NA	0.0481162	-0.550676	NA	0.0481162	0	NA
LOC111983376	XP_023870808	#N/A	#N/A	#N/A	0	0	0	0	0	0	0	0	0	0	0	0	0	0	0	0	0	NA	NA	0	NA	NA	0	NA	NA	0	NA	NA	0	NA	NA	0	NA	NA
LOC111983377	XP_023870809	AT2G27010	cytochrome P450, family 705, subfamily A, polypeptide 9	#N/A	-1.94497	-1.94127	-1.94237	-1.94506	-1.95104	-1.95298	-1.86018	-1.92667	-1.85509	-1.93761	-1.9455	-1.94344	-1.94626	-1.94188	-1.85138	-1.93076	0.184193	-0.686753	NA	0.184193	-0.763292	NA	0.184193	-0.857418	NA	0.184193	0.076539	NA	0.184193	0.170665	NA	0.184193	-0.0941259	NA
LOC111983378	XP_023870810	AT2G14255	Ankyrin repeat family protein with DHHC zinc finger domain	#N/A	-2.11484	-2.11252	-2.1132	-2.1149	-2.06402	-2.11987	-2.11621	-2.10334	-2.11301	-2.11022	-2.11517	-2.11388	-2.11565	-2.05827	-2.11069	-2.10592	0.112407	-0.68676	NA	0.112407	0	NA	0.112407	-0.857425	NA	0.112407	-0.644802	NA	0.112407	0.170665	NA	0.112407	-0.815467	NA
LOC111983379	XP_023870811	AT5G48030	gametophytic factor 2	#N/A	-0.27167	-0.269707	-0.270301	-0.271715	-0.0890418	-0.275497	0.090683	0.39335	-0.270135	-0.030459	0.237311	0.253846	-0.0694518	-0.270038	-0.0340021	0.20711	1.12822	-3.18943	NA	1.12822	-3.25902	NA	1.12822	-2.64562	NA	1.12822	0.0695846	NA	1.12822	-0.543814	NA	1.12822	0.613398	NA
LOC111983381	#N/A	#N/A	#N/A	#N/A	-1.45193	-1.44522	-1.4472	-1.45209	-1.46292	-1.46643	-1.45589	-1.41874	-1.44665	-1.43859	-1.29523	-1.13386	-1.14175	-1.44632	-1.28229	-1.42617	0.356623	0	NA	0.356623	-2.00974	NA	0.356623	-2.03723	NA	0.356623	2.04435	NA	0.356623	2.07183	NA	0.356623	-0.0274863	NA
LOC111983382	XP_023870813	#N/A	#N/A	#N/A	-0.1945	-0.188345	0.150749	-0.194643	-0.203975	-0.206837	0.83609	1.68858	-0.189679	1.09788	0.130081	0.143592	-0.196572	-0.189376	0.439484	0.232938	1.96057	-3.96334	0.488331	1.96057	-2.8479	1	1.96057	-1.52917	NA	1.96057	-1.11544	NA	1.96057	-2.43417	NA	1.96057	1.31873	NA
LOC111983383	XP_023870814	AT4G34270	TIP41-like family protein	#N/A	-1.4088	-1.40661	-1.40726	-1.40885	-1.21087	-1.21789	-0.654528	-1.39788	-1.40707	-1.40443	-1.40911	-1.40789	-1.40956	-1.40697	-1.40487	-1.40033	0.868501	-4.30188	NA	0.868501	0	NA	0.868501	0	NA	0.868501	-4.25994	NA	0.868501	-4.16582	NA	0.868501	0	NA
LOC111983384	XP_023870815	AT3G55610	delta 1-pyrroline-5-carboxylate synthase 2	#N/A	-1.45906	-1.45129	-1.45359	-1.45924	-1.4718	-1.47587	-1.28099	-1.05529	-1.08762	-1.26094	-1.46016	-1.45584	-1.46176	-1.45257	-1.44517	-1.42922	0.423433	-2.35999	NA	0.423433	-2.11926	NA	0.423433	0	NA	0.423433	-0.240726	NA	0.423433	-2.22393	NA	0.423433	1.98321	NA
LOC112009307	XP_023897408	AT1G04760	vesicle-associated membrane protein 726	#N/A	13.9004	13.9388	13.9219	13.9956	14.2778	14.2969	14.7075	14.6404	14.8557	14.982	14.6942	14.7266	15.7527	15.6365	15.7534	16.2411	32666.1	-0.610978	1	32666.1	-0.967054	1	32666.1	-2.11183	1.53908e-09	32666.1	0.356076	1	32666.1	1.50086	0.038052	32666.1	-1.14478	1	2
LOC111983386	XP_023870817	#N/A	#N/A	#N/A	0	0	0	0	0	0	0	0	0	0	0	0	0	0	0	0	0	NA	NA	0	NA	NA	0	NA	NA	0	NA	NA	0	NA	NA	0	NA	NA
LOC111983387	XP_023870818	AT5G66760	succinate dehydrogenase 1-1	#N/A	0.204802	0.50659	0.499914	0.483811	0.646498	0.788848	0.678579	0.235604	0.209214	1.4627	0.69267	1.46709	0.476808	0.209492	1.3468	0.22807	2.07043	-1.03275	1	2.07043	-2.56297	1	2.07043	-1.34758	NA	2.07043	1.53023	NA	2.07043	0.314839	NA	2.07043	1.21539	NA
LOC111983388	XP_023870819	#N/A	#N/A	#N/A	-0.838737	-0.836877	-0.837439	-0.83878	-0.45732	-0.842387	-0.839783	-0.268509	-0.5871	-0.565131	-0.603237	-0.83798	-0.839358	-0.83719	-0.568897	-0.123815	0.772249	-2.59178	NA	0.772249	-2.08231	NA	0.772249	-2.76148	NA	0.772249	-0.509465	NA	0.772249	0.169703	NA	0.772249	-0.679168	NA
LOC111983389	XP_023870820	AT5G11520	aspartate aminotransferase 3	#N/A	0.548146	0.557903	0.554974	0.547919	1.97502	1.02558	1.42089	2.40697	1.62685	1.37923	1.44235	2.0227	0.544855	1.13243	1.37009	0.587954	3.30925	-5.23623	0.0179805	3.30925	-4.86432	0.0903933	3.30925	-2.89312	0.603798	3.30925	-0.371908	1	3.30925	-2.34311	NA	3.30925	1.9712	1
LOC112013960	XP_023902114	AT1G04760	vesicle-associated membrane protein 726	#N/A	9.8783	9.99085	10.2932	9.97508	9.80976	9.9367	9.78092	10.3132	10.3424	10.5853	10.1763	10.2165	9.94026	10.2895	9.99216	10.3256	1125.72	0.0743136	1	1125.72	-0.325941	1	1125.72	-0.114481	1	1125.72	0.400255	1	1125.72	0.188794	1	1125.72	0.21146	1
LOC111983391	XP_023870857	AT1G79810	Pex2/Pex12 N-terminal domain-containing protein / zinc finger (C3HC4-type RING finger) family protein	#N/A	8.39763	8.57934	8.54343	8.52799	8.15274	8.26364	7.93543	8.09399	8.6456	8.40835	8.36439	8.40416	7.69525	7.83608	7.52309	7.95227	304.638	0.44107	1	304.638	0.0593035	1	304.638	0.844083	1	304.638	0.381766	1	304.638	-0.403013	1	304.638	0.784779	1
LOC112040096	XP_023928766	AT1G04760	vesicle-associated membrane protein 726	#N/A	13.2733	13.3444	13.3766	13.3535	12.6715	12.5115	12.6762	12.8721	13.7853	13.4948	13.27	13.4827	12.806	12.5246	12.6125	12.6557	8851.41	0.711743	1	8851.41	-0.200814	1	8851.41	0.750342	1	8851.41	0.912557	1	8851.41	-0.0385991	1	8851.41	0.951156	1
LOC111983393	XP_023870822	AT4G30000	Dihydropterin pyrophosphokinase / Dihydropteroate synthase	#N/A	-1.31916	-1.31108	-1.12337	-1.31935	-1.33242	-1.33446	-0.974762	-1.08905	-1.3128	-1.30307	-1.13021	-1.12571	-1.32197	-1.3124	-1.1146	-1.28811	0.443939	-1.40797	NA	0.443939	-0.742861	NA	0.443939	-0.136106	NA	0.443939	-0.665108	NA	0.443939	-1.27186	NA	0.443939	0.606755	NA
LOC111983394	XP_023870823	AT1G29660	GDSL-like Lipase/Acylhydrolase superfamily protein	#N/A	0	0	0	0	0	0	0	0	0	0	0	0	0	0	0	0	0	NA	NA	0	NA	NA	0	NA	NA	0	NA	NA	0	NA	NA	0	NA	NA
LOC111983395	XP_023870824	AT3G07370	carboxyl terminus of HSC70-interacting protein	#N/A	-1.45827	-1.45059	-1.45286	-1.45845	-1.47088	-1.4749	-1.46281	-1.23952	-1.45222	-0.900831	-1.27865	-1.45509	-1.46094	-1.45185	-1.26381	-1.42875	0.418122	-0.68674	NA	0.418122	-2.5684	NA	0.418122	-0.857405	NA	0.418122	1.88166	NA	0.418122	0.170665	NA	0.418122	1.711	NA
LOC111983396	XP_023870826	#N/A	#N/A	#N/A	-2.11933	-2.11578	-2.11683	-2.11941	-2.12515	-2.12701	-2.12142	-1.93481	-2.11653	-2.11226	-2.11983	-2.11786	-2.12056	-2.11636	-2.11298	-2.10569	0.176231	-1.82544	NA	0.176231	0	NA	0.176231	0	NA	0.176231	-1.78348	NA	0.176231	-1.68936	NA	0.176231	0	NA
LOC111983397	XP_023870827	AT5G10780	0	#N/A	-1.61404	-1.466	-1.60979	-1.61419	-1.48194	-1.62711	-1.61761	-1.58415	-1.60929	-1.46002	-1.6149	-1.61154	-1.61614	-1.60899	-1.31923	-1.59084	0.316473	0.034568	NA	0.316473	-0.041971	NA	0.316473	-0.933232	NA	0.316473	0.076539	NA	0.316473	0.9678	NA	0.316473	-0.891261	NA
LOC111983398	XP_023870828	#N/A	#N/A	#N/A	0	0	0	0	0	0	0	0	0	0	0	0	0	0	0	0	0	NA	NA	0	NA	NA	0	NA	NA	0	NA	NA	0	NA	NA	0	NA	NA
LOC111983399	XP_023870829	AT1G14850	nucleoporin 155	#N/A	-1.27727	-0.549318	-1.27052	-1.05578	-1.29169	-1.29228	-1.28294	-0.778875	-1.26972	-1.25819	-1.27863	-1.04848	-1.28061	-1.26926	-1.26012	-1.24044	0.545764	0.995787	NA	0.545764	2.04566	NA	0.545764	2.67288	NA	0.545764	-1.04988	NA	0.545764	-1.67709	NA	0.545764	0.627215	NA
LOC111983400	XP_023870830	#N/A	#N/A	#N/A	0	0	0	0	0	0	0	0	0	0	0	0	0	0	0	0	0	NA	NA	0	NA	NA	0	NA	NA	0	NA	NA	0	NA	NA	0	NA	NA
LOC111983401	XP_023870831	AT1G52380	NUP50 (Nucleoporin 50 kDa) protein	#N/A	-2.11878	-2.11538	-2.11639	-2.11886	-2.12436	-2.12614	-2.12079	-2.02198	-2.11611	-2.11202	-2.11927	-2.11737	-2.11997	-2.11594	-2.1127	-2.02575	0.168304	-0.68676	NA	0.168304	0	NA	0.168304	-0.857425	NA	0.168304	-0.644802	NA	0.168304	0.170665	NA	0.168304	-0.815467	NA
LOC111983402	XP_023870832	#N/A	#N/A	#N/A	-1.78731	-1.78099	-1.78286	-1.78746	-1.79766	-1.80097	-1.79104	-1.31074	-1.78234	-1.6263	-1.7882	-1.78469	-1.7895	-1.78203	-1.77602	-1.76306	0.332853	-2.54686	NA	0.332853	-0.763282	NA	0.332853	0	NA	0.332853	-1.78358	NA	0.332853	-2.41079	NA	0.332853	0.627215	NA
LOC111983403	XP_023870836	#N/A	#N/A	#N/A	-1.77958	-1.77444	-1.77596	-1.7797	-1.66714	-1.7907	-1.78261	-1.63326	-1.77553	-1.64848	-1.65943	-1.77745	-1.78136	-1.77528	-1.77038	-1.75983	0.264074	-1.46527	NA	0.264074	-1.47065	NA	0.264074	0	NA	0.264074	0.00537879	NA	0.264074	-1.3292	NA	0.264074	1.33458	NA
LOC111983404	XP_023870833	AT2G21170	triosephosphate isomerase	#N/A	-2.26059	-2.28812	-2.28848	-2.28937	-2.29134	-2.29198	-2.29006	-2.28329	-2.28838	-2.28691	-2.28951	-2.28883	-2.28976	-2.28832	-2.28715	-2.28464	0.0578391	0.755881	NA	0.0578391	0.679342	NA	0.0578391	0.585216	NA	0.0578391	0	NA	0.0578391	0	NA	0.0578391	0	NA
LOC111983405	XP_023870834	AT3G59970	methylenetetrahydrofolate reductase 1	#N/A	-1.94562	-1.9418	-1.94293	-1.94571	-1.9519	-1.9539	-1.94788	-1.92669	-1.76269	-1.93801	-1.94617	-1.94404	-1.94695	-1.94243	-1.84882	-1.93093	0.191033	0	NA	0.191033	-1.51454	NA	0.191033	-0.857418	NA	0.191033	1.54913	NA	0.191033	0.892006	NA	0.191033	0.657126	NA
LOC111983406	#N/A	#N/A	#N/A	#N/A	-1.94463	-1.941	-1.94208	-1.94472	-1.86517	-1.9525	-1.94678	-1.92665	-1.85635	-1.85198	-1.94515	-1.94313	-1.9459	-1.9416	-1.93814	-1.93068	0.180658	-0.686753	NA	0.180658	-1.53001	NA	0.180658	0	NA	0.180658	0.843257	NA	0.180658	-0.550676	NA	0.180658	1.39393	NA
LOC111983407	XP_023870837	AT3G57480	zinc finger (C2H2 type, AN1-like) family protein	#N/A	-2.28899	-2.28792	-2.28824	-2.28902	-2.26566	-2.2913	-2.28962	-2.28371	-2.28815	-2.28687	-2.28914	-2.28855	-2.28936	-2.2881	-2.28708	-2.28489	0.0503067	-0.686767	NA	0.0503067	0	NA	0.0503067	0	NA	0.0503067	-0.644802	NA	0.0503067	-0.550676	NA	0.0503067	0	NA
LOC111983408	XP_023870838	#N/A	#N/A	#N/A	-1.52479	-1.51591	-1.51854	-1.525	-1.53935	-1.544	-1.53003	-0.50591	-1.5178	-1.50712	-1.52605	-1.52111	-1.31912	-1.51737	-1.50891	-1.49069	0.496732	-3.29811	NA	0.496732	0	NA	0.496732	-0.8574	NA	0.496732	-3.25618	NA	0.496732	-2.44071	NA	0.496732	-0.815467	NA
LOC111983409	XP_023870839	AT1G60200	splicing factor PWI domain-containing protein / RNA recognition motif (RRM)-containing protein	#N/A	-1.30177	-1.29247	-1.29522	-1.302	-1.31703	-0.957453	-1.30727	-1.03704	-1.29445	-0.547336	-1.30309	-1.29792	-1.30501	-1.294	-1.06644	-1.26605	0.525716	-2.05026	NA	0.525716	-2.62619	NA	0.525716	-0.857394	NA	0.525716	0.575934	NA	0.525716	-1.19286	NA	0.525716	1.7688	NA
LOC111983410	XP_023870840	AT1G26970	Protein kinase superfamily protein	#N/A	-1.17627	-1.16605	-1.16907	-1.17652	-0.663	-1.1843	-1.18231	-0.429612	-1.16822	-1.15592	-1.17773	-0.75134	-0.952394	-1.16773	-1.15798	-1.13699	0.591248	-3.22097	NA	0.591248	-1.48235	NA	0.591248	-0.8574	NA	0.591248	-1.73862	NA	0.591248	-2.36357	NA	0.591248	0.624948	NA
LOC111983411	XP_023870841	AT1G26970	Protein kinase superfamily protein	#N/A	-1.23365	-1.22305	-1.22618	-1.23391	-1.02046	-1.24651	-1.23992	-0.291766	-1.2253	-0.963207	-1.23516	-1.22926	-1.23734	-1.22479	-0.965343	-0.943577	0.618807	-3.15499	NA	0.618807	-0.763295	NA	0.618807	-1.66953	NA	0.618807	-2.39169	NA	0.618807	-1.48546	NA	0.618807	-0.90623	NA
LOC111983412	XP_023870842	#N/A	#N/A	#N/A	0.239879	-0.103134	-0.105434	0.239259	-0.122659	-0.126256	0.224636	1.85255	-0.104792	1.65016	-0.111861	0.715426	-0.113387	-0.104416	1.10424	0.34662	2.33343	-2.94245	0.958157	2.33343	-2.85681	1	2.33343	-1.80147	1	2.33343	-0.0856409	NA	2.33343	-1.14098	NA	2.33343	1.05534	NA
LOC111983413	XP_023870846	#N/A	#N/A	#N/A	0.363233	-0.0780888	0.387527	-0.0939692	1.01404	0.290834	1.07055	2.68476	-0.0814161	-0.0624254	0.66991	-0.0872159	0.351373	0.392096	1.96992	-0.0324221	4.55786	-4.83586	0.139258	4.55786	-0.0115327	1	4.55786	-2.84082	0.812767	4.55786	-4.82433	0.199631	4.55786	-1.99504	1	4.55786	-2.82929	0.954731
LOC111995722	XP_023883418	AT1G04820	tubulin alpha-4 chain	#N/A	13.0463	13.0025	12.9445	13.1971	13.2859	13.0645	11.6385	12.763	13.606	13.4038	13.0168	13.4397	12.4139	13.26	13.4848	14.0304	9398.15	0.25648	1	9398.15	-0.364381	1	9398.15	-0.400333	1	9398.15	0.62086	1	9398.15	0.656813	1	9398.15	-0.0359526	1
LOC111983415	XP_023870844	#N/A	#N/A	#N/A	-1.94383	-1.94036	-1.94138	-1.94392	-1.86779	-1.95136	-1.94589	-1.92663	-1.9411	-1.93692	-1.94433	-1.86064	-1.94504	-1.85918	-1.93762	-1.93048	0.172321	-0.686753	NA	0.172321	-0.763292	NA	0.172321	-0.857418	NA	0.172321	0.076539	NA	0.172321	0.170665	NA	0.172321	-0.0941259	NA
LOC111983416	XP_023870845	#N/A	#N/A	#N/A	0	0	0	0	0	0	0	0	0	0	0	0	0	0	0	0	0	NA	NA	0	NA	NA	0	NA	NA	0	NA	NA	0	NA	NA	0	NA	NA
LOC111983417	XP_023870847	#N/A	#N/A	#N/A	-1.78543	-1.7794	-1.78119	-1.78558	-1.79532	-1.79848	-1.78899	-1.61384	-1.78069	-1.77344	-1.78629	-1.78293	-1.78753	-1.78039	-1.6329	-1.47877	0.315835	-0.686746	NA	0.315835	0	NA	0.315835	-2.35339	NA	0.315835	-0.644802	NA	0.315835	1.66665	NA	0.315835	-2.31145	NA
LOC111983418	XP_023870848	AT3G57220	Glycosyl transferase family 4 protein	#N/A	-1.47074	-1.46421	-1.46614	-1.47089	-1.32801	-1.48486	-1.47459	-1.43844	-1.31217	-1.45775	-1.03251	-1.46803	-1.47301	-1.31185	-1.45907	-1.44567	0.345687	-0.686738	NA	0.345687	-2.40799	NA	0.345687	-0.857403	NA	0.345687	1.72125	NA	0.345687	0.170665	NA	0.345687	1.55059	NA
LOC111983419	XP_023870849	AT2G30050	transducin family protein / WD-40 repeat family protein	#N/A	0	0	0	0	0	0	0	0	0	0	0	0	0	0	0	0	0	NA	NA	0	NA	NA	0	NA	NA	0	NA	NA	0	NA	NA	0	NA	NA
LOC112004381	XP_023892391	AT1G04820	tubulin alpha-4 chain	#N/A	16.0955	16.0439	16.3526	16.4713	14.9837	13.7633	14.6376	13.9526	16.534	16.2767	15.83	16.2765	14.6515	15.9855	15.6229	15.9412	58702.1	2.00429	0.0217792	58702.1	0.000168547	1	58702.1	0.664954	1	58702.1	2.00413	0.0303543	58702.1	1.33934	1	58702.1	0.664785	1
LOC111983421	XP_023870851	#N/A	#N/A	#N/A	-1.47069	-1.46373	-1.46579	-1.47085	-1.17345	-1.48575	-1.4748	-1.43624	-1.46521	-1.12958	-1.47168	-1.4678	-1.47311	-1.46487	-1.13098	-1.44396	0.372311	-1.36292	NA	0.372311	-1.58668	NA	0.372311	-1.65453	NA	0.372311	0.223759	NA	0.372311	0.291617	NA	0.372311	-0.0678579	NA
LOC111983422	XP_023870852	AT5G23300	pyrimidine d	#N/A	-1.35198	-1.34322	-1.34581	-1.35219	-1.00583	-1.37073	-1.35716	-0.690234	-1.34508	-1.33454	-1.35323	-1.34835	-1.35503	-0.943548	-1.3363	-1.31831	0.489162	-3.03217	NA	0.489162	0	NA	0.489162	-1.57631	NA	0.489162	-2.99024	NA	0.489162	-1.45586	NA	0.489162	-1.53438	NA
LOC111983423	XP_023870853	AT5G49970	pyridoxin (pyrodoxamine) 5'-phosphate oxidase	#N/A	-1.20153	-1.19185	-1.19471	-1.20176	-0.589832	-1.21056	-1.20725	-0.925899	-1.19391	-0.954559	-1.20291	-0.975699	-1.2049	-1.19344	-0.756671	-1.16434	0.552448	-2.71092	NA	0.552448	-1.50203	NA	0.552448	-1.64964	NA	0.552448	-1.20888	NA	0.552448	-1.06128	NA	0.552448	-0.147607	NA
LOC111983424	XP_023870858	AT4G16660	heat shock protein 70 (Hsp 70) family protein	#N/A	0.219201	-0.0400577	0.233487	0.218727	0.528365	0.178082	-0.0464857	-0.0215519	0.235198	0.943306	0.216377	1.16381	0.212316	-0.040748	0.655048	-0.0271184	1.57502	-0.25798	NA	1.57502	-2.39521	NA	1.57502	-0.544884	NA	1.57502	2.13723	NA	1.57502	0.286904	NA	1.57502	1.85033	NA
LOC111983425	XP_023870854	#N/A	#N/A	#N/A	0	0	0	0	0	0	0	0	0	0	0	0	0	0	0	0	0	NA	NA	0	NA	NA	0	NA	NA	0	NA	NA	0	NA	NA	0	NA	NA
LOC111983426	XP_023870855	#N/A	#N/A	#N/A	-0.602022	-0.598743	-0.599731	-0.602098	-0.350543	-0.608518	-0.603875	0.718859	-0.302251	-0.0404762	-0.321348	-0.310008	-0.60312	-0.599294	0.295433	-0.588442	1.16429	-3.66393	NA	1.16429	-2.83479	NA	1.16429	-2.60625	NA	1.16429	-0.829141	NA	1.16429	-1.05769	NA	1.16429	0.228545	NA
LOC111983427	XP_023870856	#N/A	#N/A	#N/A	0	0	0	0	0	0	0	0	0	0	0	0	0	0	0	0	0	NA	NA	0	NA	NA	0	NA	NA	0	NA	NA	0	NA	NA	0	NA	NA
LOC112017746	XP_023905970	AT1G04820	tubulin alpha-4 chain	#N/A	7.30906	7.06297	5.74673	6.13579	7.76696	8.58955	7.85922	7.66015	5.8299	6.13745	5.8246	5.76618	7.09414	7.67798	7.65311	7.25077	156.06	-1.48111	0.547568	156.06	0.946067	1	156.06	-0.825836	1	156.06	-2.42717	0.00231054	156.06	-0.655272	1	156.06	-1.7719	0.199954	2
LOC112018698	XP_023906990	AT1G04820	tubulin alpha-4 chain	#N/A	4.40312	2.85563	3.33561	5.36961	5.22854	4.06533	6.89187	8.39585	5.72317	7.36039	5.71105	6.61475	4.2468	3.81502	6.17503	5.05647	80.4407	-3.1891	0.0741485	80.4407	-2.58666	0.531488	80.4407	-0.964467	1	80.4407	-0.602444	1	80.4407	-2.22463	0.809768	80.4407	1.62219	1
LOC111983430	XP_023870861	AT3G03420	Ku70-binding family protein	#N/A	-2.28982	-2.28838	-2.28881	-2.28986	-2.29219	-2.29294	-2.29067	-2.28269	-2.28869	-2.25306	-2.29003	-2.28923	-2.29032	-2.28862	-2.28724	-2.28429	0.0685063	0	NA	0.0685063	-0.763306	NA	0.0685063	0	NA	0.0685063	0.79788	NA	0.0685063	0	NA	0.0685063	0.627215	NA
LOC112023060	XP_023911447	AT1G04820	tubulin alpha-4 chain	#N/A	2.38952	1.38746	2.66919	4.54635	5.19499	2.61907	4.44845	6.84346	5.52308	5.92136	4.8345	5.67603	3.32458	3.53825	4.53817	3.81174	35.1663	-2.91485	0.18215	35.1663	-2.88437	0.400345	35.1663	-0.80638	1	35.1663	-0.0304847	1	35.1663	-2.10847	1	35.1663	2.07799	0.820311
LOC111983432	#N/A	#N/A	#N/A	#N/A	-1.61417	-1.60829	-1.61002	-1.61431	-1.62381	-1.62689	-1.61764	-1.58507	-1.60954	-1.60247	-1.615	-1.05988	-1.61621	-1.60925	-1.4654	-1.59158	0.306997	0	NA	0.306997	-2.44461	NA	0.306997	-0.857409	NA	0.306997	2.47921	NA	0.306997	0.892006	NA	0.306997	1.5872	NA
LOC112040242	XP_023928905	AT1G04820	tubulin alpha-4 chain	#N/A	10.4508	9.19057	8.05803	8.25865	6.32969	6.68678	6.62542	6.61737	8.19276	8.08606	7.7264	8.3575	6.10172	6.45048	6.04277	5.05432	298.152	3.09219	0.000234926	298.152	1.36816	1	298.152	3.73998	4.22131e-07	298.152	1.72403	0.591755	298.152	-0.647794	1	298.152	2.37183	0.0363606	5
LOC111983434	XP_023870865	#N/A	#N/A	#N/A	0	0	0	0	0	0	0	0	0	0	0	0	0	0	0	0	0	NA	NA	0	NA	NA	0	NA	NA	0	NA	NA	0	NA	NA	0	NA	NA
LOC111983435	XP_023870869	#N/A	#N/A	#N/A	-1.77702	-1.77227	-1.77368	-1.66537	-1.78482	-1.78731	-1.77983	-1.7535	-1.77328	-1.76757	-1.66593	-1.66329	-1.77868	-1.77305	-1.65676	-1.75877	0.242123	0.755901	NA	0.242123	-0.740387	NA	0.242123	-0.136105	NA	0.242123	1.49629	NA	0.242123	0.892006	NA	0.242123	0.604282	NA
LOC112002648	XP_023890573	AT1G04870	protein arginine methyltransferase 10	#N/A	6.09895	7.8696	6.97443	6.98082	8.9275	8.684	8.95252	8.38377	7.44603	7.58578	7.44889	7.44352	10.0102	10.7663	9.13742	9.59475	478.786	-1.81646	0.162333	478.786	-0.399215	1	478.786	-3.20166	5.88789e-07	478.786	-1.41725	1	478.786	1.3852	1	478.786	-2.80245	9.43755e-05	2
LOC111983437	XP_023870867	#N/A	#N/A	#N/A	-1.94463	-1.941	-1.94208	-1.94472	-1.95059	-1.9525	-1.86136	-1.92665	-1.94177	-1.85198	-1.85973	-1.94313	-1.9459	-1.9416	-1.93814	-1.93068	0.180657	-0.686753	NA	0.180657	-1.47065	NA	0.180657	0	NA	0.180657	0.783901	NA	0.180657	-0.550676	NA	0.180657	1.33458	NA
LOC111983438	XP_023870868	#N/A	#N/A	#N/A	-1.22649	-1.2178	-1.22037	-1.22669	-1.23616	-1.05742	-0.874165	-0.979149	-1.21964	-1.20919	-0.863454	-1.22289	-1.03205	-1.21922	-1.00662	-1.19311	0.48403	-2.46333	NA	0.48403	-1.44593	NA	0.48403	-1.55506	NA	0.48403	-1.0174	NA	0.48403	-0.908273	NA	0.48403	-0.109123	NA
LOC112032753	XP_023921279	AT1G04870	protein arginine methyltransferase 10	#N/A	11.3002	10.9928	10.9634	11.1424	12.2335	12.1388	12.1418	11.6119	11.6685	11.8359	11.5823	11.56	13.3841	13.626	13.3407	13.6333	5547.7	-1.04183	1	5547.7	-0.616627	1	5547.7	-2.62596	3.06868e-20	5547.7	-0.425206	1	5547.7	1.58412	0.00793263	5547.7	-2.00933	4.91979e-08	2
LOC111983440	XP_023870871	#N/A	#N/A	#N/A	-0.849086	-0.847624	-0.848066	-0.84912	-0.502684	-0.666288	-0.643416	-0.549667	-0.847943	-0.846083	-0.466789	-0.627775	-0.639709	-0.84787	-0.605047	-0.568158	0.669739	-2.71371	NA	0.669739	-2.01832	NA	0.669739	-2.18274	NA	0.669739	-0.695389	NA	0.669739	-0.530963	NA	0.669739	-0.164427	NA
LOC111983441	XP_023870872	AT5G08420	RNA-binding KH domain-containing protein	#N/A	0.119522	0.127749	0.12528	0.119331	0.414885	0.102956	0.114834	1.31851	0.7328	1.75168	1.05689	0.718955	0.116747	0.126373	2.04652	1.07581	2.60744	-3.09705	0.795922	2.60744	-4.62128	0.52737	2.60744	-4.65538	0.261905	2.60744	1.52423	NA	2.60744	1.55833	NA	2.60744	-0.0340933	NA
LOC111983442	XP_023870873	#N/A	#N/A	#N/A	-1.32231	-1.31407	-1.3165	-1.32251	-1.15119	-0.777273	-1.13649	-1.08766	-1.31582	-1.11205	-1.32348	-1.31889	-1.32518	-1.31542	-1.30756	-1.29064	0.454399	-3.13236	NA	0.454399	-0.763306	NA	0.454399	0	NA	0.454399	-2.36906	NA	0.454399	-2.99627	NA	0.454399	0.627217	NA
LOC111983443	XP_023870874	AT3G20740	Transducin/WD40 repeat-like superfamily protein	#N/A	-2.2907	-2.28886	-2.2894	-2.29074	-2.29372	-2.29468	-2.29179	-2.23835	-2.28925	-2.28704	-2.29096	-2.28994	-2.29134	-2.28916	-2.28741	-2.28363	0.0881156	-0.686767	NA	0.0881156	0	NA	0.0881156	0	NA	0.0881156	-0.644802	NA	0.0881156	-0.550676	NA	0.0881156	0	NA
LOC111983444	XP_023870875	AT3G54470	uridine 5'-monophosphate synthase / UMP synthase (PYRE-F) (UMPS)	#N/A	-0.98904	-0.986869	-0.987524	-0.98909	-0.276862	-0.993322	-0.990264	0.00892273	-0.987341	-0.974327	-0.989338	-0.505812	-0.989766	-0.987234	-0.464323	-0.950229	0.808202	-3.63844	NA	0.808202	-1.48236	NA	0.808202	-1.65252	NA	0.808202	-2.15608	NA	0.808202	-1.98592	NA	0.808202	-0.17016	NA
LOC111983445	XP_023870876	AT2G04350	AMP-dependent synthetase and ligase family protein	Fatty Acid Synthesis Fatty Acid Elongation, Desaturation & Export From Plastid Prokaryotic Galactolipid, Sulfolipid, & Phospholipid Synthesis 1	0.515079	0.522303	0.520129	1.18763	0.960918	0.944744	0.784419	1.72019	1.72054	1.56354	1.00897	1.59809	0.512653	0.521091	1.55323	1.35072	2.69209	-1.9011	1	2.69209	-2.8206	0.985614	2.69209	-1.67285	1	2.69209	0.919502	NA	2.69209	-0.228247	NA	2.69209	1.14775	NA
LOC111983446	XP_023870880	AT3G10410	SERINE CARBOXYPEPTIDASE-LIKE 49	#N/A	1.16493	0.760163	0.752881	2.20781	2.82754	1.07932	2.40658	4.27622	1.95033	2.0246	2.19994	2.91626	0.727334	0.756112	3.28433	1.3259	7.46073	-3.34819	0.370753	7.46073	-2.012	1	7.46073	-1.58285	1	7.46073	-1.33619	1	7.46073	-1.76534	1	7.46073	0.429148	1
LOC111983447	XP_023870877	AT1G67730	beta-ketoacyl reductase 1	Fatty Acid Elongation & Wax Biosynthesis Suberin Synthesis & Transport 1	-1.45184	-1.44491	-1.44696	-1.45201	-1.30089	-1.46684	-1.2929	-1.41752	-1.44638	-0.948941	-1.45282	-1.28593	-1.45425	-1.44605	-1.43944	-1.42521	0.370745	-1.40972	NA	0.370745	-2.58321	NA	0.370745	0	NA	0.370745	1.17349	NA	0.370745	-1.27366	NA	0.370745	2.44715	NA
LOC111983448	XP_023870878	AT1G73320	S-adenosyl-L-methionine-dependent methyltransferases superfamily protein	#N/A	-1.10111	-1.09116	-1.09428	-1.10114	-1.10331	-1.10396	-1.10193	-0.801478	-0.509046	-1.08072	-0.87168	-1.09734	-0.875032	-1.09289	-0.838494	-0.577801	0.614669	-0.68677	NA	0.614669	-2.46401	NA	0.614669	-2.66726	NA	0.614669	1.77725	NA	0.614669	1.98049	NA	0.614669	-0.203244	NA
LOC111983449	XP_023870879	AT3G48430	relative of early flowering 6	#N/A	0.935815	1.19697	1.18634	1.16056	1.27625	0.618418	0.92115	2.51221	1.53325	1.4288	1.84014	1.96684	0.633531	0.957139	0.982254	1.30408	3.21929	-1.38595	1	3.21929	-1.66609	1	3.21929	0.61453	1	3.21929	0.280133	1	3.21929	-2.00048	NA	3.21929	2.28062	0.913211
LOC111983450	XP_023870881	#N/A	#N/A	#N/A	-2.28953	-2.28822	-2.28861	-2.28956	-2.29168	-2.29237	-2.29031	-2.28305	-2.2885	-2.28692	-2.28972	-2.28899	-2.28999	-2.25763	-2.28719	-2.2845	0.0621008	0	NA	0.0621008	0	NA	0.0621008	-0.857432	NA	0.0621008	0	NA	0.0621008	0.892006	NA	0.0621008	-0.815467	NA
LOC111983451	XP_023870882	AT1G48430	Dihydroxyacetone kinase	#N/A	-2.11564	-2.1131	-2.11385	-2.1157	-2.11981	-2.12114	-2.05739	-2.10306	-2.11364	-2.05083	-2.116	-2.11459	-2.11652	-2.11351	-2.11109	-2.10588	0.123512	-0.68676	NA	0.123512	-0.763299	NA	0.123512	0	NA	0.123512	0.076539	NA	0.123512	-0.550676	NA	0.123512	0.627215	NA
LOC111983452	XP_023870883	AT1G60030	nucleobase-ascorbate transporter 7	#N/A	-0.365075	0.131076	-0.355716	-0.365389	1.5926	0.540542	0.947535	2.22653	-0.354606	-0.338315	-0.366945	-0.359587	-0.369643	-0.353956	-0.341067	0.578809	3.99049	-5.6851	0.0677887	3.99049	0.679367	1	3.99049	-0.926408	1	3.99049	-6.36446	0.0398665	3.99049	-4.75869	0.309038	3.99049	-1.60577	1
LOC111983453	#N/A	#N/A	#N/A	#N/A	-1.34007	-1.33162	-1.33412	-1.34027	-1.35393	-1.35734	-0.981566	-0.900939	-1.13476	-1.32326	-1.34127	-0.956656	-1.34301	-1.33301	-1.32496	-1.30762	0.467915	-2.67845	NA	0.467915	-2.04478	NA	0.467915	0	NA	0.467915	-0.633671	NA	0.467915	-2.54239	NA	0.467915	1.90872	NA
LOC111983454	#N/A	#N/A	#N/A	#N/A	-0.051532	-0.046888	-0.0482867	0.610085	0.193574	-0.0607462	0.2146	0.342037	0.641454	1.09737	0.223888	1.29199	0.219608	-0.0476677	-0.0430505	0.314333	1.69588	-0.0413249	NA	1.69588	-2.75414	NA	1.69588	0.436791	NA	1.69588	2.71281	NA	1.69588	-0.478116	NA	1.69588	3.19093	NA
LOC111983455	XP_023870886	AT5G18200	UTP:galactose-1-phosphate uridylyltransferases;ribose-5-phosphate adenylyltransferases	#N/A	-0.813067	-0.811175	-0.811746	-0.81311	-0.602238	-0.816779	-0.404942	-0.776913	-0.561555	-0.0252056	-0.813326	-0.568127	-0.813697	-0.811494	-0.543332	-0.277869	0.783821	-1.91271	NA	0.783821	-3.15185	NA	0.783821	-2.31765	NA	0.783821	1.23913	NA	0.783821	0.404937	NA	0.783821	0.834197	NA
LOC111983456	XP_023870887	#N/A	#N/A	#N/A	-0.721398	-0.717899	-0.718952	-0.419372	-0.726749	-0.728356	-0.431259	0.774977	-0.718658	0.232046	-0.421874	-0.719971	-0.203626	-0.718486	-0.71501	-0.699872	1.17302	-3.17416	NA	1.17302	-2.17533	NA	1.17302	-0.776783	NA	1.17302	-0.998829	NA	1.17302	-2.39737	NA	1.17302	1.39854	NA
LOC111983457	#N/A	#N/A	#N/A	#N/A	-1.77764	-1.7728	-1.77423	-1.66378	-1.7856	-1.78813	-1.66653	-1.75365	-1.77383	-1.768	-1.77833	-1.77564	-1.77933	-1.77359	-1.54103	-1.75903	0.247413	0.0345613	NA	0.247413	0.679363	NA	0.247413	-0.933239	NA	0.247413	-0.644802	NA	0.247413	0.9678	NA	0.247413	-1.6126	NA
LOC111983458	XP_023870888	AT5G04920	EAP30/Vps36 family protein	#N/A	-1.94905	-1.94456	-1.94589	-1.94916	-1.95643	-1.95878	-1.95171	-1.9268	-1.94552	-1.94011	-1.94969	-1.94719	-1.95062	-1.9453	-1.83531	-1.72038	0.227719	0	NA	0.227719	0	NA	0.227719	-2.3534	NA	0.227719	0	NA	0.227719	2.38799	NA	0.227719	-2.31145	NA
LOC111983459	#N/A	#N/A	#N/A	#N/A	-2.1153	-2.11285	-2.11358	-2.11536	-2.06173	-2.1206	-2.11675	-2.10318	-2.11337	-2.05284	-2.11565	-2.11429	-2.11615	-2.11325	-2.11092	-2.10589	0.118813	-0.68676	NA	0.118813	-0.763299	NA	0.118813	0	NA	0.118813	0.076539	NA	0.118813	-0.550676	NA	0.118813	0.627215	NA
LOC111983460	XP_023870890	#N/A	#N/A	#N/A	-0.897256	-0.894983	-0.895669	-0.897308	-0.900706	-0.901736	-0.446252	0.24032	-0.617581	-0.89014	-0.635209	-0.417294	-0.898015	-0.61664	-0.892865	-0.865095	0.851507	-3.60306	NA	0.851507	-2.44468	NA	0.851507	-0.857432	NA	0.851507	-1.15838	NA	0.851507	-2.74563	NA	0.851507	1.58724	NA
LOC111983461	XP_023870892	AT5G09590	mitochondrial HSO70 2	#N/A	4.74663	3.91165	4.22479	5.4304	6.28497	4.89079	6.48354	8.80175	6.98376	7.19343	6.36765	8.81911	4.19127	4.44676	6.83189	5.89463	127.784	-3.10226	0.0679614	127.784	-3.43212	0.0663862	127.784	-1.2608	1	127.784	0.329853	1	127.784	-1.84146	1	127.784	2.17132	0.588707
LOC111983462	XP_023870893	AT1G25500	Plasma-membrane choline transporter family protein	#N/A	0.246592	0.251589	0.523366	0.246477	0.947774	0.466284	0.853869	1.07475	0.525127	1.5395	0.7063	0.723287	0.244919	0.52616	0.766762	0.835649	1.94129	-3.18678	0.416285	1.94129	-3.51804	0.555314	1.94129	-2.23925	NA	1.94129	0.331259	NA	1.94129	-0.947536	NA	1.94129	1.27879	NA
LOC111983463	XP_023870894	#N/A	#N/A	#N/A	0.962768	1.41942	0.981637	1.67501	3.20372	0.906792	2.36716	4.05045	2.58696	2.98835	2.99389	4.03616	1.89038	1.41239	3.41934	2.3443	8.79999	-4.14275	0.093855	8.79999	-4.40067	0.144773	8.79999	-3.17893	0.363681	8.79999	0.257916	1	8.79999	-0.963822	1	8.79999	1.22174	1
LOC111983464	XP_023870895	#N/A	#N/A	#N/A	-1.10391	-1.09382	-1.09693	-1.10394	-0.732661	-1.10673	-0.882603	-0.36134	-1.09606	-0.83866	-1.10411	-0.866151	-1.10439	-0.859001	-1.08555	-1.06402	0.610487	-3.21713	NA	0.610487	-1.49952	NA	0.610487	-0.857438	NA	0.610487	-1.7176	NA	0.610487	-2.35969	NA	0.610487	0.642087	NA
LOC111983465	XP_023870896	#N/A	#N/A	#N/A	-2.11604	-2.11339	-2.11418	-2.11611	-2.12039	-2.12178	-2.11761	-2.10292	-2.0516	-2.11077	-2.11642	-2.11494	-2.11697	-2.11383	-2.04894	-2.10586	0.129188	0	NA	0.129188	-0.763299	NA	0.129188	-0.857425	NA	0.129188	0.79788	NA	0.129188	0.892006	NA	0.129188	-0.0941259	NA
LOC111986799	XP_023874249	AT1G04960	Protein of unknown function (DUF1664)	#N/A	9.98349	9.51297	9.80008	9.27917	9.34089	8.78719	8.36684	9.09532	9.38077	9.29797	9.10157	9.04409	9.39289	9.58681	8.86821	8.89589	628.482	0.801894	1	628.482	0.505565	1	628.482	0.494067	1	628.482	0.296329	1	628.482	0.307827	1	628.482	-0.0114984	1
LOC111983467	XP_023870898	#N/A	#N/A	#N/A	-1.60801	-1.60272	-1.60429	-1.60814	-1.36785	-1.61946	-1.3623	-1.58182	-1.60385	-1.59748	-1.60876	-1.60582	-1.60985	-1.47917	-1.59855	-1.58769	0.272725	-2.26732	NA	0.272725	0	NA	0.272725	-0.85741	NA	0.272725	-2.22538	NA	0.272725	-1.40991	NA	0.272725	-0.815467	NA
LOC111983468	XP_023870902	#N/A	#N/A	#N/A	-1.94756	-1.94336	-1.9446	-1.94766	-1.95446	-1.95666	-1.85119	-1.8279	-1.94425	-1.84034	-1.94816	-1.94582	-1.94902	-1.94405	-1.94004	-1.93141	0.211628	-1.53577	NA	0.211628	-0.763291	NA	0.211628	0	NA	0.211628	-0.772483	NA	0.211628	-1.3997	NA	0.211628	0.627215	NA
LOC112012768	XP_023900919	AT1G04960	Protein of unknown function (DUF1664)	#N/A	4.49528	4.11651	4.38211	3.84074	6.81948	6.50172	6.46791	6.61937	6.73295	7.06228	6.79087	6.40311	5.875	6.36658	5.22139	4.98859	74.2388	-2.87929	7.30115e-06	74.2388	-3.06228	2.33095e-06	74.2388	-1.85772	0.0977414	74.2388	0.18298	1	74.2388	-1.02157	1	74.2388	1.20455	1	7
LOC111983470	XP_023870900	#N/A	#N/A	#N/A	-0.691186	-0.688111	-0.689037	-0.691257	-0.439523	-0.697276	-0.692924	0.355964	-0.688779	0.47027	-0.691609	-0.399275	-0.692216	-0.688627	-0.136389	-0.323888	1.08859	-3.14158	NA	1.08859	-3.40639	NA	1.08859	-2.26349	NA	1.08859	0.264814	NA	1.08859	-0.878084	NA	1.08859	1.1429	NA
LOC111983471	XP_023870901	#N/A	#N/A	#N/A	1.4269	0.790772	0.435531	-0.112326	-0.120279	0.140952	1.15492	-0.083498	-0.108076	-0.101451	-0.112931	-0.110053	0.179538	0.626898	0.228761	-0.0904954	1.80891	1.03231	1	1.80891	4.47741	0.568975	1.80891	1.68723	NA	1.80891	-3.4451	NA	1.80891	-0.65492	NA	1.80891	-2.79018	NA
LOC111983472	XP_023870903	#N/A	#N/A	#N/A	-0.522309	-0.519744	-0.520518	-0.522369	-0.526198	-0.527358	-0.523754	0.0717867	0.105854	0.295208	-0.0846081	-0.266123	-0.523166	-0.520176	-0.0287186	-0.197616	1.02487	-1.5882	NA	1.02487	-3.84039	NA	1.02487	-2.24957	NA	1.02487	2.25219	NA	1.02487	0.661371	NA	1.02487	1.59082	NA
LOC111983473	XP_023870904	#N/A	#N/A	#N/A	-2.11571	-2.11315	-2.1139	-2.11577	-2.11991	-2.12125	-2.11722	-2.10304	-2.11369	-2.11061	-2.05587	-2.11465	-2.1166	-2.11357	-2.05093	-2.10587	0.124488	0	NA	0.124488	-0.763299	NA	0.124488	-0.857425	NA	0.124488	0.79788	NA	0.124488	0.892006	NA	0.124488	-0.0941259	NA
LOC111983474	XP_023870905	AT5G26860	lon protease 1	#N/A	1.02451	0.714176	0.710793	0.702643	1.20481	0.680215	1.43181	2.49237	1.49333	2.20717	1.97808	2.42639	2.06286	0.712292	1.7091	1.63726	3.92824	-3.78778	0.238591	3.92824	-4.67063	0.16811	3.92824	-3.72633	0.259701	3.92824	0.882847	1	3.92824	-0.0614518	1	3.92824	0.944299	1
LOC111983475	XP_023870906	AT4G27680	P-loop containing nucleoside triphosphate hydrolases superfamily protein	#N/A	-1.61221	-1.6064	-1.60811	-1.61235	-1.62174	-1.62478	-1.34233	-1.58344	-1.60763	-1.46399	-1.47638	-1.6098	-1.61423	-1.60735	-1.46516	-1.58988	0.303005	-1.4551	NA	0.303005	-1.47064	NA	0.303005	-0.857404	NA	0.303005	0.0155443	NA	0.303005	-0.597691	NA	0.303005	0.613236	NA
LOC111983476	XP_023870907	AT4G34570	thymidylate synthase 2	#N/A	-1.01361	-1.00895	-1.01173	-1.01367	-1.0177	-1.01893	-1.01512	0.340936	-1.0115	-0.433275	-0.501502	-1.01251	-1.01451	-1.01129	-0.439936	-0.96846	0.914682	-3.56045	NA	0.914682	-2.50792	NA	0.914682	-1.65299	NA	0.914682	-1.05254	NA	0.914682	-1.90746	NA	0.914682	0.854928	NA
LOC111983477	XP_023870908	#N/A	#N/A	#N/A	-2.1166	-2.11379	-2.11462	-2.11667	-2.1212	-2.12267	-2.11825	-2.10272	-2.11439	-1.97917	-2.117	-2.11544	-2.11757	-2.11426	-2.11158	-2.10583	0.137013	0	NA	0.137013	-1.5867	NA	0.137013	0	NA	0.137013	1.62129	NA	0.137013	0	NA	0.137013	1.45062	NA
LOC111983478	XP_023870909	#N/A	#N/A	#N/A	-1.11907	-1.10851	-0.873556	-1.11932	-1.12211	-1.12278	-1.12072	-0.570123	-1.11076	-1.09806	-1.12009	-0.690313	-0.891228	-1.11024	-0.486915	-1.0785	0.615651	-1.02291	NA	0.615651	-0.761119	NA	0.615651	-1.83122	NA	0.615651	-0.261786	NA	0.615651	0.80831	NA	0.615651	-1.0701	NA
LOC111983479	XP_023870913	AT1G43860	sequence-specific DNA binding transcription factors	#N/A	-2.11614	-2.11346	-2.11426	-2.11621	-2.12054	-2.12194	-2.11773	-2.10288	-2.11403	-2.04781	-2.11652	-2.11503	-2.11708	-2.0509	-2.11135	-2.10585	0.130607	0	NA	0.130607	-0.763299	NA	0.130607	-0.857425	NA	0.130607	0.79788	NA	0.130607	0.892006	NA	0.130607	-0.0941259	NA
LOC111983480	XP_023870910	#N/A	#N/A	#N/A	0	0	0	0	0	0	0	0	0	0	0	0	0	0	0	0	0	NA	NA	0	NA	NA	0	NA	NA	0	NA	NA	0	NA	NA	0	NA	NA
LOC111983481	XP_023870911	#N/A	#N/A	#N/A	0	0	0	0	0	0	0	0	0	0	0	0	0	0	0	0	0	NA	NA	0	NA	NA	0	NA	NA	0	NA	NA	0	NA	NA	0	NA	NA
LOC111983482	XP_023870912	#N/A	#N/A	#N/A	0	0	0	0	0	0	0	0	0	0	0	0	0	0	0	0	0	NA	NA	0	NA	NA	0	NA	NA	0	NA	NA	0	NA	NA	0	NA	NA
LOC111983483	XP_023870914	#N/A	#N/A	#N/A	0	0	0	0	0	0	0	0	0	0	0	0	0	0	0	0	0	NA	NA	0	NA	NA	0	NA	NA	0	NA	NA	0	NA	NA	0	NA	NA
LOC111983484	XP_023870915	#N/A	#N/A	#N/A	0	0	0	0	0	0	0	0	0	0	0	0	0	0	0	0	0	NA	NA	0	NA	NA	0	NA	NA	0	NA	NA	0	NA	NA	0	NA	NA
LOC111983485	XP_023870916	#N/A	#N/A	#N/A	-2.28931	-2.2881	-2.28846	-2.28933	-2.29129	-2.29192	-2.29002	-2.28333	-2.28835	-2.2869	-2.26107	-2.28881	-2.28973	-2.2883	-2.28715	-2.28467	0.057145	0	NA	0.057145	-0.763306	NA	0.057145	0	NA	0.057145	0.79788	NA	0.057145	0	NA	0.057145	0.627215	NA
LOC111983486	XP_023870917	#N/A	#N/A	#N/A	-2.11506	-2.11268	-2.11338	-2.00305	-2.11897	-2.12022	-2.11647	-2.10326	-2.11318	-2.11032	-2.1154	-2.11407	-2.11589	-2.11307	-2.1108	-2.10591	0.115444	1.46024	NA	0.115444	1.3837	NA	0.115444	1.28957	NA	0.115444	0	NA	0.115444	0	NA	0.115444	0	NA
LOC111983487	XP_023870918	#N/A	#N/A	#N/A	-1.95051	-1.94573	-1.94714	-1.95062	-1.95835	-1.96085	-1.95333	-1.70211	-1.94674	-1.941	-1.95119	-1.94853	-1.95217	-1.94651	-1.82959	-1.93215	0.243574	-1.82543	NA	0.243574	0	NA	0.243574	-0.857414	NA	0.243574	-1.78348	NA	0.243574	-0.968014	NA	0.243574	-0.815467	NA
LOC111983488	XP_023870919	#N/A	#N/A	#N/A	0	0	0	0	0	0	0	0	0	0	0	0	0	0	0	0	0	NA	NA	0	NA	NA	0	NA	NA	0	NA	NA	0	NA	NA	0	NA	NA
LOC111993434	XP_023881040	AT1G04990	Zinc finger C-x8-C-x5-C-x3-H type family protein	#N/A	11.8446	12.0002	11.8576	12.0316	11.2319	10.848	11.3677	10.8136	12.4463	12.1119	12.1029	12.3933	10.5191	10.4666	10.3197	11.0605	3217.84	0.931714	1	3217.84	-0.368367	1	3217.84	1.44453	0.125972	3217.84	1.30008	0.610131	3217.84	-0.512819	1	3217.84	1.8129	0.000929573	6
LOC111983490	XP_023870924	#N/A	#N/A	#N/A	-0.99583	-0.993508	-0.994609	-0.752976	-0.460963	-0.999267	-0.996815	-0.947038	-0.738692	-0.506505	-0.99607	-0.138144	-0.996414	-0.994375	-0.984231	-0.960079	0.707068	-1.12045	NA	0.707068	-2.77608	NA	0.707068	0.585247	NA	0.707068	1.65564	NA	0.707068	-1.70569	NA	0.707068	3.36133	NA
LOC111983491	XP_023870921	#N/A	#N/A	#N/A	-1.9454	-1.94162	-1.94274	-1.94549	-1.7737	-1.95359	-1.94764	-1.83773	-1.94243	-1.93788	-1.94594	-1.94384	-1.94672	-1.94224	-1.93864	-1.93087	0.188729	-2.08402	NA	0.188729	0	NA	0.188729	0	NA	0.188729	-2.04207	NA	0.188729	-1.94794	NA	0.188729	0	NA
LOC111983492	XP_023870922	#N/A	#N/A	#N/A	-2.11468	-2.1124	-2.11308	-2.11474	-2.06481	-2.11962	-2.11603	-2.1034	-2.11289	-2.11015	-2.11501	-2.06013	-2.11547	-2.11278	-2.1106	-2.10592	0.11022	-0.68676	NA	0.11022	-0.763299	NA	0.11022	0	NA	0.11022	0.076539	NA	0.11022	-0.550676	NA	0.11022	0.627215	NA
LOC111983493	XP_023870923	#N/A	#N/A	#N/A	0	0	0	0	0	0	0	0	0	0	0	0	0	0	0	0	0	NA	NA	0	NA	NA	0	NA	NA	0	NA	NA	0	NA	NA	0	NA	NA
LOC111983494	#N/A	#N/A	#N/A	#N/A	-1.35248	-1.34413	-1.3466	-1.35267	-1.1774	-1.37029	-0.630433	-1.31116	-1.3459	-1.1396	-1.35366	-1.34902	-1.35538	-1.3455	-1.14128	-1.32041	0.461184	-2.88968	NA	0.461184	-0.763277	NA	0.461184	-0.857403	NA	0.461184	-2.1264	NA	0.461184	-2.03227	NA	0.461184	-0.094126	NA
LOC111983495	XP_023870926	#N/A	#N/A	#N/A	-2.2907	-2.28886	-2.2894	-2.29074	-2.29372	-2.29468	-2.29179	-2.23835	-2.28925	-2.28704	-2.29096	-2.28994	-2.29134	-2.28916	-2.28741	-2.28363	0.0881156	-0.686767	NA	0.0881156	0	NA	0.0881156	0	NA	0.0881156	-0.644802	NA	0.0881156	-0.550676	NA	0.0881156	0	NA
LOC111983496	XP_023870927	AT1G72970	Glucose-methanol-choline (GMC) oxidoreductase family protein	Cutin Synthesis & Transport 1 Suberin Synthesis & Transport 1	-0.84768	-0.846163	-0.846622	-0.847715	-0.496257	-0.850645	-0.638752	-0.542986	-0.846494	-0.596376	-0.631777	-0.445928	-0.848185	-0.616006	-0.409735	-0.82602	0.685999	-2.43732	NA	0.685999	-2.47782	NA	0.685999	-2.16054	NA	0.685999	0.0404941	NA	0.685999	-0.276783	NA	0.685999	0.317278	NA
LOC111983497	#N/A	#N/A	#N/A	#N/A	-0.790789	-0.788443	-0.789151	-0.790843	-0.79435	-0.795414	-0.0532459	0.188084	-0.51627	-0.492573	-0.791111	-0.523366	-0.791573	-0.788837	-0.278202	-0.767916	0.897435	-3.67206	NA	0.897435	-2.10086	NA	0.897435	-1.64332	NA	0.897435	-1.5712	NA	0.897435	-2.02874	NA	0.897435	0.457539	NA
LOC111983498	XP_023870929	#N/A	#N/A	#N/A	-2.28977	-2.28835	-2.28877	-2.2898	-2.2921	-2.29284	-2.29061	-2.28275	-2.28865	-2.28695	-2.28997	-2.28918	-2.29026	-2.28859	-2.2539	-2.28432	0.0673427	0	NA	0.0673427	0	NA	0.0673427	-0.857432	NA	0.0673427	0	NA	0.0673427	0.892006	NA	0.0673427	-0.815467	NA
LOC111983499	XP_023870930	AT3G61290	Arabidopsis thaliana protein of unknown function (DUF821)	#N/A	-1.21151	-1.20097	-1.20408	-1.21176	-1.00053	-1.22246	-1.21774	-0.911357	-1.20321	-0.409765	-1.21301	-1.20714	-1.21518	-1.2027	-0.56157	-1.17101	0.614476	-1.46414	NA	0.614476	-2.62603	NA	0.614476	-2.19367	NA	0.614476	1.16189	NA	0.614476	0.729531	NA	0.614476	0.432357	NA
LOC111983500	#N/A	#N/A	#N/A	#N/A	0	0	0	0	0	0	0	0	0	0	0	0	0	0	0	0	0	NA	NA	0	NA	NA	0	NA	NA	0	NA	NA	0	NA	NA	0	NA	NA
LOC111983501	XP_023871282	#N/A	#N/A	#N/A	-1.95001	-1.94532	-1.94671	-1.95012	-1.95768	-1.96013	-1.95277	-1.7067	-1.83625	-1.94069	-1.95067	-1.94807	-1.95163	-1.94609	-1.94163	-1.93203	0.238076	-1.82543	NA	0.238076	-0.763288	NA	0.238076	0	NA	0.238076	-1.06214	NA	0.238076	-1.68935	NA	0.238076	0.627215	NA
LOC112025447	XP_023913886	AT1G05000	Phosphotyrosine protein phosphatases superfamily protein	#N/A	9.53595	10.3985	10.411	9.39215	10.7791	10.8515	10.2662	10.3171	8.33717	8.70004	8.46476	8.61064	9.01858	9.28788	9.21246	9.31811	908.725	-0.618025	1	908.725	1.63848	0.193453	908.725	0.885156	1	908.725	-2.25651	7.91117e-05	908.725	-1.50318	0.385287	908.725	-0.753328	1	3
LOC111983503	XP_023870935	#N/A	#N/A	#N/A	-2.1166	-2.11379	-2.11462	-2.11667	-2.1212	-2.12267	-2.11825	-2.10272	-2.11439	-1.97917	-2.117	-2.11544	-2.11757	-2.11426	-2.11158	-2.10583	0.137013	0	NA	0.137013	-1.5867	NA	0.137013	0	NA	0.137013	1.62129	NA	0.137013	0	NA	0.137013	1.45062	NA
LOC111983504	XP_023870932	#N/A	#N/A	#N/A	-2.1166	-2.11379	-2.11462	-2.11667	-2.1212	-2.12267	-2.11825	-2.10272	-2.11439	-1.97917	-2.117	-2.11544	-2.11757	-2.11426	-2.11158	-2.10583	0.137013	0	NA	0.137013	-1.5867	NA	0.137013	0	NA	0.137013	1.62129	NA	0.137013	0	NA	0.137013	1.45062	NA
LOC111983505	XP_023870933	#N/A	#N/A	#N/A	0	0	0	0	0	0	0	0	0	0	0	0	0	0	0	0	0	NA	NA	0	NA	NA	0	NA	NA	0	NA	NA	0	NA	NA	0	NA	NA
LOC111983506	XP_023870934	AT5G63920	topoisomerase 3alpha	#N/A	-1.77617	-1.77155	-1.77291	-1.77628	-1.78375	-1.78617	-1.67019	-1.75329	-1.5551	-1.76697	-1.77683	-1.77425	-1.66906	-1.7723	-1.7679	-1.75841	0.23485	-0.686746	NA	0.23485	-1.51454	NA	0.23485	-0.857411	NA	0.23485	0.827791	NA	0.23485	0.170665	NA	0.23485	0.657126	NA
LOC111983507	XP_023870936	AT3G14250	RING/U-box superfamily protein	#N/A	-1.94958	-1.94498	-1.94634	-1.94968	-1.95712	-1.95952	-1.95229	-1.71064	-1.94596	-1.94043	-1.84213	-1.94767	-1.95117	-1.94573	-1.94135	-1.93192	0.233376	-1.82543	NA	0.233376	-0.763288	NA	0.233376	0	NA	0.233376	-1.06214	NA	0.233376	-1.68935	NA	0.233376	0.627215	NA
LOC111983508	XP_023870937	AT1G68560	alpha-xylosidase 1	#N/A	-1.13233	-1.12233	-1.12529	-1.13257	-0.772525	-1.13685	-1.13501	-0.612682	-0.711272	-1.11244	-0.735503	-0.90309	-1.1347	-1.12398	-1.11445	-1.09393	0.574738	-2.61757	NA	0.574738	-2.76047	NA	0.574738	0	NA	0.574738	0.1429	NA	0.574738	-2.48149	NA	0.574738	2.62439	NA
LOC111983509	XP_023870938	#N/A	#N/A	#N/A	-2.11533	-2.11287	-2.1136	-2.11539	-2.11936	-2.12065	-2.11678	-2.10317	-2.1134	-2.11044	-2.05789	-2.11431	-2.11619	-2.05549	-2.11094	-2.10589	0.119246	0	NA	0.119246	-0.763299	NA	0.119246	-0.857425	NA	0.119246	0.79788	NA	0.119246	0.892006	NA	0.119246	-0.0941259	NA
LOC111997410	XP_023885262	AT1G05010	ethylene-forming enzyme	#N/A	7.89164	9.52103	9.09378	8.26522	6.48664	7.01971	9.04664	6.02196	8.4167	9.20298	9.23287	11.5905	6.96624	8.56133	7.70773	9.23486	590.793	1.25132	1	590.793	-1.5084	1	590.793	0.51552	1	590.793	2.75972	0.161244	590.793	0.7358	1	590.793	2.02392	0.669285
LOC111983511	XP_023870941	#N/A	#N/A	#N/A	-1.61471	-1.60859	-1.6104	-1.61486	-1.62475	-1.62796	-1.61833	-1.58441	-1.60989	-1.31462	-1.47162	-1.46822	-1.61684	-1.60959	-1.45981	-1.59119	0.321414	0	NA	0.321414	-2.52341	NA	0.321414	-0.857408	NA	0.321414	2.55801	NA	0.321414	0.892006	NA	0.321414	1.666	NA
LOC111983512	XP_023870942	#N/A	#N/A	#N/A	-1.7853	-1.77929	-1.78107	-1.78544	-1.65387	-1.7983	-1.78885	-1.3317	-1.78057	-1.77334	-1.78615	-1.78281	-1.78739	-1.78028	-1.77455	-1.76222	0.314654	-2.81075	NA	0.314654	0	NA	0.314654	0	NA	0.314654	-2.7688	NA	0.314654	-2.67468	NA	0.314654	0	NA
LOC112025431	XP_023913870	AT1G05010	ethylene-forming enzyme	#N/A	7.99221	9.29244	9.02127	7.09243	8.11875	9.73367	7.35921	9.02284	6.05106	6.85938	6.51161	5.63085	7.45187	4.44117	3.91881	4.67882	274.506	-0.266301	1	274.506	2.52674	0.402224	274.506	2.9545	0.060755	274.506	-2.79304	0.14054	274.506	-3.2208	0.0535703	274.506	0.427761	1
LOC111983514	#N/A	#N/A	#N/A	#N/A	-1.78211	-1.77658	-1.77822	-1.78224	-1.79117	-1.66417	-1.78537	-1.49497	-1.64786	-1.77111	-1.78289	-1.77982	-1.78403	-1.77749	-1.77223	-1.76089	0.286193	-2.31759	NA	0.286193	-0.763284	NA	0.286193	0	NA	0.286193	-1.55431	NA	0.286193	-2.18152	NA	0.286193	0.627215	NA
LOC111983515	XP_023870944	AT3G24080	KRR1 family protein	#N/A	-0.296444	-0.292714	-0.293838	-0.29653	-0.0552851	-0.303827	0.594311	0.55373	-0.00734693	0.716765	0.180688	-0.294923	-0.297692	-0.29334	0.575593	-0.280981	1.37772	-3.72062	NA	1.37772	-3.54739	NA	1.37772	-2.60568	NA	1.37772	-0.173233	NA	1.37772	-1.11494	NA	1.37772	0.941712	NA
LOC111983516	XP_023870945	AT1G16280	RNA helicase 36	#N/A	0.282241	0.0468496	0.0458039	0.0433049	0.425493	0.244412	0.732904	0.622445	0.492407	0.836804	0.619796	0.289951	0.0422284	0.654168	0.316616	0.0578509	1.48553	-2.87815	NA	1.48553	-3.10369	NA	1.48553	-1.82929	NA	1.48553	0.22554	NA	1.48553	-1.04886	NA	1.48553	1.2744	NA
LOC111983517	XP_023870947	#N/A	#N/A	#N/A	-1.94666	-1.94263	-1.94382	-1.94676	-1.95327	-1.95538	-1.94904	-1.92672	-1.94349	-1.93865	-1.94723	-1.94499	-1.94806	-1.94329	-1.65528	-1.93119	0.202028	0	NA	0.202028	0	NA	0.202028	-2.19388	NA	0.202028	0	NA	0.202028	2.22847	NA	0.202028	-2.15193	NA
LOC111983518	XP_023870948	AT5G50160	ferric reduction oxidase 8	#N/A	-1.94665	-1.94263	-1.94382	-1.94675	-1.95326	-1.95537	-1.94903	-1.92672	-1.84879	-1.93864	-1.94723	-1.8503	-1.94805	-1.94329	-1.93945	-1.8365	0.201947	0	NA	0.201947	-1.49803	NA	0.201947	-0.857418	NA	0.201947	1.53262	NA	0.201947	0.892006	NA	0.201947	0.640614	NA
LOC111983519	XP_023870949	AT1G04230	Protein of unknown function (DUF2361)	#N/A	-2.11797	-2.11479	-2.11573	-2.11805	-2.12319	-2.12485	-2.11985	-2.02747	-2.11547	-2.03688	-2.11843	-2.11666	-2.11908	-2.11532	-2.11229	-2.10576	0.156622	-0.68676	NA	0.156622	-0.763299	NA	0.156622	0	NA	0.156622	0.076539	NA	0.156622	-0.550676	NA	0.156622	0.627215	NA
LOC112025436	XP_023913874	AT1G05010	ethylene-forming enzyme	#N/A	7.93567	8.89057	8.62973	7.21051	7.78641	9.45928	7.10074	8.61947	5.12519	6.19032	5.92019	5.2419	6.9903	5.91624	4.66819	5.52819	220.434	-0.238945	1	220.434	2.95884	0.0249966	220.434	2.5552	0.049046	220.434	-3.19779	0.00386703	220.434	-2.79414	0.0365035	220.434	-0.403646	1	5
LOC111983521	XP_023870951	#N/A	#N/A	#N/A	0	0	0	0	0	0	0	0	0	0	0	0	0	0	0	0	0	NA	NA	0	NA	NA	0	NA	NA	0	NA	NA	0	NA	NA	0	NA	NA
LOC111983522	XP_023870952	#N/A	#N/A	#N/A	-2.11599	-2.11335	-2.11413	-2.11605	-2.12031	-2.12169	-2.11755	-2.10294	-2.11391	-2.04874	-2.11636	-2.05289	-2.11691	-2.11378	-2.11127	-2.10586	0.12842	0	NA	0.12842	-1.50405	NA	0.12842	0	NA	0.12842	1.53864	NA	0.12842	0	NA	0.12842	1.36797	NA
LOC111983523	XP_023870953	#N/A	#N/A	#N/A	-2.11933	-2.11578	-2.11683	-2.11941	-2.12515	-2.12701	-2.12142	-1.93481	-2.11653	-2.11226	-2.11983	-2.11786	-2.12056	-2.11636	-2.11298	-2.10569	0.176231	-1.82544	NA	0.176231	0	NA	0.176231	0	NA	0.176231	-1.78348	NA	0.176231	-1.68936	NA	0.176231	0	NA
LOC111983524	XP_023870957	AT3G18480	CCAAT-displacement protein alternatively spliced product	#N/A	-1.46377	-1.45681	-1.45887	-1.46394	-1.31194	-1.47882	-1.46788	-1.42934	-0.979188	-1.44993	-1.46476	-1.46089	-1.30261	-1.45796	-1.45133	-1.27347	0.372184	-0.686734	NA	0.372184	-2.0726	NA	0.372184	-1.55162	NA	0.372184	1.38587	NA	0.372184	0.864885	NA	0.372184	0.520984	NA
LOC111983525	XP_023870954	#N/A	#N/A	#N/A	0.858447	2.09431	1.30939	0.432934	0.394626	0.101395	0.649283	1.07983	0.121327	0.944139	0.114738	0.443732	0.113319	0.121678	0.478748	0.144999	2.36473	2.00754	1	2.36473	2.63463	1	2.36473	4.3263	0.173005	2.36473	-0.627092	NA	2.36473	-2.31876	NA	2.36473	1.69167	NA
LOC111983526	XP_023870955	AT5G23340	RNI-like superfamily protein	#N/A	0.349293	0.372611	0.0539198	0.0496403	0.313033	0.301983	0.335954	1.91542	0.367574	0.837876	0.569656	0.926461	0.562894	0.0547087	0.391642	0.0741501	2.04447	-3.1518	0.504551	2.04447	-2.37039	1	2.04447	-0.648115	NA	2.04447	-0.781416	NA	2.04447	-2.50369	NA	2.04447	1.72227	NA
LOC111983527	XP_023870956	AT3G24010	RING/FYVE/PHD zinc finger superfamily protein	#N/A	-0.965129	-0.962868	-0.96355	-0.965181	-0.725417	-0.96959	-0.966404	0.183528	-0.96336	-0.656245	-0.965439	-0.687663	-0.965885	-0.963248	-0.435546	-0.61658	0.834179	-3.43166	NA	0.834179	-1.50015	NA	0.834179	-2.26256	NA	0.834179	-1.93151	NA	0.834179	-1.1691	NA	0.834179	-0.762413	NA
LOC111983528	XP_023870958	AT1G07510	FTSH protease 10	#N/A	-0.374907	-0.367926	-0.370016	-0.37507	0.173658	-0.389108	-0.378907	1.36887	0.256514	0.299408	0.565502	-0.00964009	-0.377273	-0.36909	0.492455	-0.34673	2.43792	-5.23578	0.224323	2.43792	-3.63951	1	2.43792	-2.18913	1	2.43792	-1.59627	NA	2.43792	-3.04665	NA	2.43792	1.45038	NA
LOC111983529	XP_023870959	#N/A	#N/A	#N/A	-1.08619	-1.07496	-1.07894	-1.08624	-1.08992	-0.837424	-1.08757	0.124892	-1.07782	-1.06164	-0.799084	-0.104912	-1.08701	-1.07717	-1.06435	-1.03672	0.845408	-3.44829	NA	0.845408	-3.01856	NA	0.845408	0	NA	0.845408	-0.429729	NA	0.845408	-3.31223	NA	0.845408	2.8825	NA
LOC111983530	XP_023870960	AT1G22800	S-adenosyl-L-methionine-dependent methyltransferases superfamily protein	#N/A	-1.94362	-1.94019	-1.9412	-1.9437	-1.86848	-1.95106	-1.94565	-1.92662	-1.94092	-1.93679	-1.94411	-1.78063	-1.94482	-1.94075	-1.93748	-1.93043	0.170134	-0.686753	NA	0.170134	-1.48233	NA	0.170134	0	NA	0.170134	0.79558	NA	0.170134	-0.550676	NA	0.170134	1.34626	NA
LOC111983531	XP_023870961	#N/A	#N/A	#N/A	-1.24414	-1.23377	-1.23684	-1.24439	-1.25711	-1.2578	-1.25026	-0.310669	-1.23598	-0.979773	-1.24561	-1.23984	-1.01352	-0.792142	-1.2256	-1.20432	0.601324	-2.9671	NA	0.601324	-0.763269	NA	0.601324	-2.04428	NA	0.601324	-2.20383	NA	0.601324	-0.922816	NA	0.601324	-1.28101	NA
LOC111983532	XP_023870962	AT4G17520	Hyaluronan / mRNA binding family	#N/A	1.14145	0.475687	0.696631	0.472138	1.18289	0.647424	0.846832	1.44168	0.47493	0.721303	0.681283	1.42568	0.471064	0.886893	1.07763	0.978984	2.17466	-1.48637	1	2.17466	-0.890779	1	2.17466	-0.697033	NA	2.17466	-0.59559	NA	2.17466	-0.789336	NA	2.17466	0.193746	NA
LOC111983533	XP_023870963	#N/A	#N/A	#N/A	1.22187	1.24851	1.24054	2.02186	1.82508	1.36992	1.42372	1.6353	1.65856	2.66121	1.43958	1.79612	1.43228	2.43851	2.32823	1.5903	3.95656	-0.242803	1	3.95656	-1.33528	1	3.95656	-1.42955	1	3.95656	1.09248	1	3.95656	1.18674	1	3.95656	-0.094268	1
LOC111983534	XP_023870964	#N/A	#N/A	#N/A	-2.11537	-2.11291	-2.11364	-2.11543	-2.11942	-2.12072	-2.11683	-2.10315	-2.11343	-2.11046	-2.11572	-1.99824	-2.11623	-2.11331	-2.11096	-2.10589	0.119827	0	NA	0.119827	-1.48234	NA	0.119827	0	NA	0.119827	1.51692	NA	0.119827	0	NA	0.119827	1.34626	NA
LOC111983535	XP_023870969	#N/A	#N/A	#N/A	0.257281	0.539558	0.533256	0.719455	0.671897	0.247394	0.702441	1.25063	0.914855	0.561242	1.43425	0.259317	0.511478	0.261436	0.776323	1.03729	1.94552	-1.14858	1	1.94552	-1.58004	1	1.94552	-0.802672	NA	1.94552	0.431462	NA	1.94552	-0.345908	NA	1.94552	0.77737	NA
LOC111983536	XP_023870965	#N/A	#N/A	#N/A	-1.33356	-1.325	-1.32753	-1.33377	-1.34761	-1.35012	-1.33862	-1.08976	-1.32682	-1.11511	-1.13341	-1.12861	-1.33654	-1.3264	-0.757566	-1.30066	0.475709	-0.686758	NA	0.475709	-2.07179	NA	0.475709	-2.19264	NA	0.475709	1.38503	NA	0.475709	1.50588	NA	0.475709	-0.120847	NA
LOC111983537	XP_023870966	#N/A	#N/A	#N/A	-1.62286	-1.61573	-1.61784	-1.62303	-1.46683	-1.6383	-1.62707	-1.08438	-1.61724	-1.44094	-1.62387	-1.61991	-1.62534	-1.6169	-1.6101	-1.59546	0.38316	-2.81074	NA	0.38316	-0.763279	NA	0.38316	0	NA	0.38316	-2.04746	NA	0.38316	-2.67468	NA	0.38316	0.627215	NA
LOC112033023	XP_023921565	AT5G02580	Plant protein 1589 of unknown function	#N/A	8.772	8.64286	9.00888	9.36095	12.0713	12.6413	12.6857	12.3082	11.5311	12.1749	12.1242	11.4114	14.0335	13.6417	13.6674	14.1434	6832.59	-3.84293	1.20236e-24	6832.59	-3.19058	4.01926e-14	6832.59	-5.41018	7.24625e-60	6832.59	-0.652354	1	6832.59	1.56725	0.218725	6832.59	-2.2196	4.31742e-05	1
LOC112022261	XP_023910599	AT1G05160	cytochrome P450, family 88, subfamily A, polypeptide 3	#N/A	-1.11644	-1.10457	-1.10808	-1.11672	-1.11989	-0.893198	-1.11809	-0.13294	-1.1071	-1.09282	-1.11728	-0.475484	-1.11766	-1.10652	-0.601889	-1.07085	0.715005	-3.15955	NA	0.715005	-2.03093	NA	0.715005	-1.65339	NA	0.715005	-1.12862	NA	0.715005	-1.50616	NA	0.715005	0.377541	NA
LOC111983540	#N/A	#N/A	#N/A	#N/A	-0.914597	-0.912652	-0.913239	-0.914642	-0.693897	-0.918422	-0.676308	0.0355572	-0.913075	-0.906651	-0.668511	-0.461298	-0.672107	-0.912979	-0.909183	-0.591713	0.771089	-3.31852	NA	0.771089	-2.02155	NA	0.771089	-1.55696	NA	0.771089	-1.29698	NA	0.771089	-1.76156	NA	0.771089	0.464587	NA
LOC111983541	#N/A	#N/A	#N/A	#N/A	-0.829955	-0.826855	-0.827789	-0.830027	-0.192598	-0.575927	-0.545225	0.534184	-0.827529	-0.823624	-0.830381	-0.828691	-0.830994	-0.827376	0.100289	-0.798918	1.05211	-4.1335	NA	1.05211	0	NA	1.05211	-2.60774	NA	1.05211	-4.09155	NA	1.05211	-1.52577	NA	1.05211	-2.56578	NA
LOC111983542	XP_023870973	AT3G62790	NADH-ubiquinone oxidoreductase-related	#N/A	-1.0667	-1.06015	-1.06321	-1.06673	-0.708239	-1.06936	-1.06746	-0.532001	-1.06235	-0.810705	-0.846359	-1.06614	-0.849601	-0.830473	-1.05198	-0.787098	0.600939	-2.58862	NA	0.600939	-1.4739	NA	0.600939	-2.16323	NA	0.600939	-1.11473	NA	0.600939	-0.425398	NA	0.600939	-0.689328	NA
LOC111983543	XP_023870974	#N/A	#N/A	#N/A	-2.11718	-2.11422	-2.11509	-2.11725	-2.12204	-2.12359	-2.11893	-2.03286	-2.11485	-2.11128	-2.04794	-2.11595	-2.11821	-2.1147	-2.11188	-2.1058	0.145261	-0.68676	NA	0.145261	-0.763299	NA	0.145261	0	NA	0.145261	0.076539	NA	0.145261	-0.550676	NA	0.145261	0.627215	NA
LOC111983544	XP_023870975	AT1G04830	Ypt/Rab-GAP domain of gyp1p superfamily protein	#N/A	-1.41188	-1.40943	-1.41016	-1.41193	-1.41581	-1.41705	-1.17075	-0.487722	-1.40996	-1.12501	-1.41222	-1.41087	-1.41272	-1.40984	-1.12881	-1.38465	0.807664	-3.91173	NA	0.807664	-0.763279	NA	0.807664	-0.857405	NA	0.807664	-3.14846	NA	0.807664	-3.05433	NA	0.807664	-0.0941261	NA
LOC111983545	XP_023870976	#N/A	#N/A	#N/A	-1.61789	-1.61137	-1.6133	-1.61804	-1.62858	-1.63199	-1.46851	-1.43241	-1.61276	-1.60492	-1.61881	-1.61519	-1.62015	-1.61244	-1.14657	-1.59286	0.345149	-1.53576	NA	0.345149	0	NA	0.345149	-2.19387	NA	0.345149	-1.49382	NA	0.345149	0.658106	NA	0.345149	-2.15193	NA
LOC111983546	#N/A	#N/A	#N/A	#N/A	-1.00887	-1.00593	-1.00768	-1.00891	-1.01145	-0.634829	-0.314855	-0.43178	-0.557413	-0.994415	-1.0091	-1.00817	-1.00944	-1.00745	-0.996758	-0.699446	0.696365	-3.47334	NA	0.696365	-1.51164	NA	0.696365	-0.857427	NA	0.696365	-1.96171	NA	0.696365	-2.61592	NA	0.696365	0.65421	NA
LOC111983547	XP_023870977	AT2G43080	P4H isoform 1	#N/A	0	0	0	0	0	0	0	0	0	0	0	0	0	0	0	0	0	NA	NA	0	NA	NA	0	NA	NA	0	NA	NA	0	NA	NA	0	NA	NA
LOC111983548	XP_023870978	#N/A	#N/A	#N/A	-0.879945	-0.877907	-0.878522	-0.879992	-0.883034	-0.883955	-0.881093	-0.532392	-0.614554	0.0721256	-0.438156	-0.621415	-0.880626	-0.87825	-0.382503	-0.850907	0.801381	-0.686773	NA	0.801381	-3.70782	NA	0.801381	-1.64046	NA	0.801381	3.02105	NA	0.801381	0.953684	NA	0.801381	2.06737	NA
LOC111983549	XP_023870979	#N/A	#N/A	#N/A	-1.45042	-1.44363	-1.44564	-1.45059	-1.30241	-1.46513	-1.29468	-1.4168	-1.44507	-1.11738	-1.45139	-1.12809	-1.45279	-1.44475	-1.43827	-1.42433	0.362152	-1.40972	NA	0.362152	-2.53829	NA	0.362152	0	NA	0.362152	1.12857	NA	0.362152	-1.27366	NA	0.362152	2.40223	NA
LOC111983550	#N/A	#N/A	#N/A	#N/A	-1.62021	-1.61341	-1.61542	-1.62037	-1.47138	-1.47494	-1.62423	-1.10654	-1.61485	-1.60667	-1.62118	-1.61739	-1.62258	-1.61452	-1.60804	-1.59407	0.36277	-3.02354	NA	0.36277	0	NA	0.36277	0	NA	0.36277	-2.9816	NA	0.36277	-2.88747	NA	0.36277	0	NA
LOC111983551	XP_023870982	#N/A	#N/A	#N/A	-0.484896	-0.481436	-0.482479	-0.484976	0.256588	-0.491749	-0.486851	0.698163	-0.482188	0.546958	-0.207783	-0.483486	-0.2119	-0.482017	-0.167304	-0.120647	1.24517	-3.83202	NA	1.24517	-3.16479	NA	1.24517	-2.19292	NA	1.24517	-0.667234	NA	1.24517	-1.6391	NA	1.24517	0.971864	NA
LOC111983552	XP_023870983	AT2G19450	membrane bound O-acyl transferase (MBOAT) family protein	Triacylglycerol Biosynthesis	-0.622728	-0.618295	-0.619626	-0.62283	-0.62956	-0.631626	-0.62525	0.82513	-0.0525906	-0.61371	0.0928636	0.256709	-0.624221	-0.286612	-0.264735	-0.604613	1.6335	-4.42909	NA	1.6335	-3.60412	NA	1.6335	-1.60715	NA	1.6335	-0.824975	NA	1.6335	-2.82195	NA	1.6335	1.99697	NA
LOC111983553	#N/A	#N/A	#N/A	#N/A	-0.762532	-0.76061	-0.761191	-0.762576	-0.242004	-0.766302	-0.763613	-0.431712	-0.761029	-0.491006	-0.529042	-0.0405442	-0.763173	-0.512078	-0.291717	-0.744203	0.801128	-2.42049	NA	0.801128	-3.05265	NA	0.801128	-2.16029	NA	0.801128	0.632152	NA	0.801128	-0.260201	NA	0.801128	0.892353	NA
LOC112014183	XP_023902330	AT1G05170	Galactosyltransferase family protein	#N/A	10.8458	11.0267	11.0731	10.8667	10.0865	10.2476	10.065	10.7589	9.85556	10.2875	10.6743	10.2809	10.5221	10.4939	10.4832	9.90367	1472.84	0.6999	1	1472.84	0.715254	1	1472.84	0.639864	1	1472.84	-0.0153541	1	1472.84	0.0600359	1	1472.84	-0.07539	1
LOC111983555	XP_023870986	#N/A	#N/A	#N/A	-2.11652	-2.11374	-2.11456	-2.11658	-2.12108	-2.12253	-2.11816	-2.10275	-2.11433	-2.04559	-2.11691	-2.11536	-2.11748	-2.11419	-2.04615	-2.10583	0.135849	0	NA	0.135849	-0.763299	NA	0.135849	-0.857425	NA	0.135849	0.79788	NA	0.135849	0.892006	NA	0.135849	-0.0941259	NA
LOC111983556	XP_023870987	AT5G20660	Zn-dependent exopeptidases superfamily protein	#N/A	-1.77622	-1.77159	-1.77296	-1.77633	-1.78382	-1.67734	-1.77896	-1.7533	-1.77257	-1.767	-1.77688	-1.55651	-1.77783	-1.77235	-1.65904	-1.75843	0.235286	-0.686746	NA	0.235286	-1.48233	NA	0.235286	-0.857411	NA	0.235286	0.79558	NA	0.235286	0.170665	NA	0.235286	0.624915	NA
LOC111983557	XP_023870991	AT4G37190	0	#N/A	-1.94527	-1.94151	-1.94262	-1.94536	-1.86309	-1.9534	-1.94749	-1.92668	-1.94231	-1.76112	-1.9458	-1.94371	-1.94658	-1.94213	-1.93855	-1.93084	0.187319	-0.686752	NA	0.187319	-1.5867	NA	0.187319	0	NA	0.187319	0.899944	NA	0.187319	-0.550676	NA	0.187319	1.45062	NA
LOC111983558	XP_023870988	#N/A	#N/A	#N/A	-1.06323	-1.05606	-1.05918	-1.06327	-0.558401	-1.06605	-0.84497	-1.0143	-1.05831	-0.801435	-1.06343	-0.828676	-1.06371	-1.05779	-0.445157	-0.777386	0.616562	-2.2558	NA	0.616562	-1.50003	NA	0.616562	-2.66358	NA	0.616562	-0.755765	NA	0.616562	0.407779	NA	0.616562	-1.16354	NA
LOC111983559	XP_023870989	AT2G45330	RNA 2'-phosphotransferase, Tpt1 / KptA family	#N/A	-1.94505	-1.94133	-1.94243	-1.94514	-1.86382	-1.95308	-1.94724	-1.92667	-1.94212	-1.93766	-1.94558	-1.94351	-1.94634	-1.94194	-1.76376	-1.93078	0.184992	-0.686752	NA	0.184992	0	NA	0.184992	-1.65455	NA	0.184992	-0.644802	NA	0.184992	0.967801	NA	0.184992	-1.6126	NA
LOC111983560	XP_023870990	AT1G60070	Adaptor protein complex AP-1, gamma subunit	#N/A	-0.615649	-0.613146	-0.349309	-0.615707	-0.619445	-0.620578	-0.617059	0.348977	-0.14364	-0.324248	-0.170306	0.00942071	-0.616485	-0.613567	-0.611068	-0.28562	0.980289	-2.16849	NA	0.980289	-2.74374	NA	0.980289	-0.136103	NA	0.980289	0.575244	NA	0.980289	-2.03239	NA	0.980289	2.60763	NA
LOC111983561	XP_023870992	AT1G79590	syntaxin of plants 52	#N/A	-1.17171	-1.16168	-1.16464	-1.17195	-0.440467	-0.979854	-0.955889	-0.886067	-1.16381	-1.15174	-1.17314	-1.16756	-1.1752	-1.16332	-0.716634	-1.13316	0.577456	-3.33091	NA	0.577456	0	NA	0.577456	-1.64816	NA	0.577456	-3.28895	NA	0.577456	-1.68275	NA	0.577456	-1.6062	NA
LOC111983562	XP_023870993	AT1G01760	adenosine deaminases;RNA binding;RNA binding;adenosine deaminases	#N/A	-1.9451	-1.94138	-1.94248	-1.94519	-1.95121	-1.95316	-1.9473	-1.92667	-1.67949	-1.93769	-1.94563	-1.94356	-1.94639	-1.94199	-1.93844	-1.9308	0.185535	0	NA	0.185535	-2.07262	NA	0.185535	0	NA	0.185535	2.10721	NA	0.185535	0	NA	0.185535	1.93655	NA
LOC111983563	XP_023870994	AT2G30870	glutathione S-transferase PHI 10	#N/A	-0.847586	-0.844964	-0.845754	-0.847647	-0.601014	-0.852771	-0.849067	0.325718	-0.845534	-0.529587	-0.847947	-0.561997	-0.576892	-0.845404	0.0337951	-0.817855	0.94483	-3.43208	NA	0.94483	-1.5002	NA	0.94483	-2.88615	NA	0.94483	-1.93188	NA	0.94483	-0.545933	NA	0.94483	-1.38595	NA
LOC111983564	XP_023870995	#N/A	#N/A	#N/A	-2.11556	-2.11304	-2.11378	-2.11562	-2.11969	-2.121	-2.05782	-2.10309	-2.11357	-2.11054	-2.11591	-2.11451	-2.11643	-2.11345	-2.05183	-2.10588	0.122348	-0.68676	NA	0.122348	0	NA	0.122348	-0.857425	NA	0.122348	-0.644802	NA	0.122348	0.170665	NA	0.122348	-0.815467	NA
LOC112026255	XP_023914706	AT1G05170	Galactosyltransferase family protein	#N/A	-1.35447	-1.34625	-1.15531	-1.35467	-1.36796	-1.18924	-0.643682	-1.31377	-1.348	-1.14474	-1.35564	-1.35107	-1.35733	-1.3476	-1.33977	-1.32289	0.453061	-2.15896	NA	0.453061	-0.041967	NA	0.453061	0.585248	NA	0.453061	-2.11699	NA	0.453061	-2.74421	NA	0.453061	0.627215	NA
LOC111983566	XP_023870997	AT3G54280	DNA binding;ATP binding;nucleic acid binding;binding;helicases;ATP binding;DNA binding;helicases	#N/A	0.505563	0.518765	0.514812	0.868187	1.26535	0.805261	1.48328	3.08176	1.70575	2.02881	0.864601	2.21423	0.85839	0.894665	2.016	0.558801	4.09757	-4.7465	0.0845846	4.09757	-4.3096	0.32569	4.09757	-3.02207	0.607127	4.09757	-0.436899	1	4.09757	-1.72444	1	4.09757	1.28754	1
LOC111983567	XP_023870998	#N/A	#N/A	#N/A	-2.28899	-2.28792	-2.28824	-2.28902	-2.26566	-2.2913	-2.28962	-2.28371	-2.28815	-2.28687	-2.28914	-2.28855	-2.28936	-2.2881	-2.28708	-2.28489	0.0503067	-0.686767	NA	0.0503067	0	NA	0.0503067	0	NA	0.0503067	-0.644802	NA	0.0503067	-0.550676	NA	0.0503067	0	NA
LOC111983568	XP_023871002	#N/A	#N/A	#N/A	0	0	0	0	0	0	0	0	0	0	0	0	0	0	0	0	0	NA	NA	0	NA	NA	0	NA	NA	0	NA	NA	0	NA	NA	0	NA	NA
LOC111983569	XP_023870999	AT4G20350	oxidoreductases	#N/A	-1.78099	-1.77563	-1.77721	-1.78111	-1.78977	-1.66668	-1.78415	-1.62859	-1.77677	-1.77033	-1.78175	-1.65287	-1.78285	-1.77651	-1.77141	-1.63453	0.276334	-1.43062	NA	0.276334	-0.763285	NA	0.276334	-0.857411	NA	0.276334	-0.667334	NA	0.276334	-0.573208	NA	0.276334	-0.0941259	NA
LOC111983570	XP_023871000	#N/A	#N/A	#N/A	-1.78406	-1.77824	-1.77996	-1.7842	-1.7936	-1.79665	-1.78749	-1.48156	-1.77947	-1.77248	-1.78488	-1.6448	-1.78608	-1.77919	-1.6368	-1.7617	0.303488	-1.82542	NA	0.303488	-0.763282	NA	0.303488	-0.857407	NA	0.303488	-1.06214	NA	0.303488	-0.968014	NA	0.303488	-0.0941259	NA
LOC111983571	XP_023871001	AT1G77060	Phosphoenolpyruvate carboxylase family protein	#N/A	-1.61632	-1.61	-1.61187	-1.61647	-1.62669	-1.63	-1.4714	-1.43638	-1.46269	-1.45509	-1.61722	-1.46505	-1.61852	-1.61104	-1.60501	-1.59204	0.333386	-1.52536	NA	0.333386	-2.10419	NA	0.333386	0	NA	0.333386	0.578827	NA	0.333386	-1.38928	NA	0.333386	1.96811	NA
LOC112034861	XP_023923438	AT1G05170	Galactosyltransferase family protein	#N/A	11.1404	10.7601	10.9457	10.9446	10.8141	10.7253	10.8288	11.9205	10.7995	11.0683	10.9671	10.9054	11.0291	10.0564	11.0284	10.4219	1988.45	-0.24179	1	1988.45	0.0174957	1	1988.45	0.284053	1	1988.45	-0.259285	1	1988.45	-0.525843	1	1988.45	0.266558	1
LOC111983573	XP_023871004	AT5G49730	ferric reduction oxidase 6	#N/A	0.278867	0.309996	0.300766	0.278131	0.742334	1.55662	1.43801	6.06351	2.26192	0.341054	1.46665	1.2171	1.17302	0.860934	3.13129	2.17544	8.70932	-7.16942	NA	8.70932	-4.04217	NA	8.70932	-5.16239	NA	8.70932	-3.12725	NA	8.70932	-2.00702	NA	8.70932	-1.12023	NA
LOC111983574	XP_023871005	#N/A	#N/A	#N/A	-0.769256	-0.766604	-0.767403	-0.769317	-0.773288	-0.774495	-0.770752	0.388553	-0.481629	-0.456957	-0.76962	-0.27702	-0.770143	-0.767049	-0.0529785	-0.416509	0.972973	-3.26553	NA	0.972973	-2.50105	NA	0.972973	-2.66457	NA	0.972973	-0.764473	NA	0.972973	-0.600955	NA	0.972973	-0.163518	NA
LOC111983575	XP_023871006	#N/A	#N/A	#N/A	-0.904351	-0.902465	-0.903035	-0.904394	-0.907204	-0.908054	-0.905412	-0.129847	-0.902876	-0.413539	-0.662588	-0.299508	-0.666129	-0.902783	-0.627608	-0.874887	0.761742	-2.48775	NA	0.761742	-3.08172	NA	0.761742	-1.55506	NA	0.761742	0.593979	NA	0.761742	-0.932686	NA	0.761742	1.52666	NA
LOC111983576	XP_023871007	#N/A	#N/A	#N/A	-2.28977	-2.28835	-2.28877	-2.2898	-2.2921	-2.29284	-2.29061	-2.28275	-2.28865	-2.28695	-2.28997	-2.28918	-2.29026	-2.28859	-2.2539	-2.28432	0.0673427	0	NA	0.0673427	0	NA	0.0673427	-0.857432	NA	0.0673427	0	NA	0.0673427	0.892006	NA	0.0673427	-0.815467	NA
LOC111983577	XP_023871008	#N/A	#N/A	#N/A	-1.95001	-1.94532	-1.94671	-1.95012	-1.95768	-1.96013	-1.95277	-1.7067	-1.83625	-1.94069	-1.95067	-1.94807	-1.95163	-1.94609	-1.94163	-1.93203	0.238076	-1.82543	NA	0.238076	-0.763288	NA	0.238076	0	NA	0.238076	-1.06214	NA	0.238076	-1.68935	NA	0.238076	0.627215	NA
LOC111983578	XP_023871009	AT1G26665	Mediator complex, subunit Med10	#N/A	0	0	0	0	0	0	0	0	0	0	0	0	0	0	0	0	0	NA	NA	0	NA	NA	0	NA	NA	0	NA	NA	0	NA	NA	0	NA	NA
LOC111983579	XP_023871013	#N/A	#N/A	#N/A	-2.11579	-2.11321	-2.11397	-2.11585	-2.12003	-2.12138	-2.11732	-2.10301	-2.11376	-2.04992	-2.05542	-2.11472	-2.11669	-2.11363	-2.11117	-2.10587	0.125651	0	NA	0.125651	-1.47066	NA	0.125651	0	NA	0.125651	1.50524	NA	0.125651	0	NA	0.125651	1.33458	NA
LOC111983580	XP_023871010	#N/A	#N/A	#N/A	-2.28926	-2.28807	-2.28842	-2.28929	-2.29121	-2.29183	-2.28996	-2.28338	-2.28833	-2.2869	-2.28943	-2.28877	-2.26175	-2.28827	-2.28714	-2.2847	0.0561541	0	NA	0.0561541	0	NA	0.0561541	-0.857432	NA	0.0561541	0	NA	0.0561541	0.892006	NA	0.0561541	-0.815467	NA
LOC111983581	XP_023871011	#N/A	#N/A	#N/A	-2.11468	-2.1124	-2.11308	-2.11474	-2.06481	-2.11962	-2.11603	-2.1034	-2.11289	-2.11015	-2.11501	-2.06013	-2.11547	-2.11278	-2.1106	-2.10592	0.11022	-0.68676	NA	0.11022	-0.763299	NA	0.11022	0	NA	0.11022	0.076539	NA	0.11022	-0.550676	NA	0.11022	0.627215	NA
LOC111983582	XP_023871012	#N/A	#N/A	#N/A	-1.3479	-1.33953	-1.34201	-1.3481	-1.36162	-1.18024	-1.35284	-1.3065	-1.34131	-1.1346	-0.611512	-1.14778	-1.3508	-1.34091	-1.33294	-1.31577	0.462261	-0.686744	NA	0.462261	-3.23339	NA	0.462261	0	NA	0.462261	2.54664	NA	0.462261	-0.550676	NA	0.462261	3.09732	NA
LOC111983583	XP_023871014	#N/A	#N/A	#N/A	-0.646534	-0.640849	-0.642551	-0.646667	0.314347	-0.658111	-0.649793	0.939408	-0.278055	-0.635023	-0.647324	-0.286977	-0.30489	-0.641797	0.193407	-0.623624	2.12944	-5.29528	0.280244	2.12944	-1.49572	1	2.12944	-2.55456	NA	2.12944	-3.79956	NA	2.12944	-2.74072	NA	2.12944	-1.05884	NA
LOC112039006	XP_023927614	AT1G05170	Galactosyltransferase family protein	#N/A	4.88694	5.7296	5.15972	5.35207	7.32299	6.74344	6.58349	7.86393	5.0514	5.49877	4.87249	5.2022	7.28626	6.6322	7.14053	7.35217	97.6748	-2.21755	0.00564994	97.6748	0.173631	1	97.6748	-2.11095	0.0119333	97.6748	-2.39118	0.00183332	97.6748	-0.106606	1	97.6748	-2.28458	0.00387447	2
LOC111983585	XP_023871016	AT5G35410	Protein kinase superfamily protein	#N/A	0.318633	0.32601	0.323792	0.318462	0.583132	0.945139	1.00726	1.42819	1.22152	2.00092	1.30989	1.56115	0.612997	0.324774	0.332076	0.720434	2.55455	-3.94542	0.14113	2.55455	-5.26719	0.0314637	2.55455	-1.56653	1	2.55455	1.32177	NA	2.55455	-2.37888	NA	2.55455	3.70065	NA
LOC111983586	#N/A	#N/A	#N/A	#N/A	-1.94694	-1.84685	-1.94407	-1.94704	-1.95364	-1.95578	-1.94935	-1.92673	-1.84772	-1.93882	-1.94752	-1.94525	-1.94836	-1.94353	-1.93964	-1.83525	0.205008	0.755895	NA	0.205008	-0.0419852	NA	0.205008	-0.136111	NA	0.205008	0.79788	NA	0.205008	0.892006	NA	0.205008	-0.0941259	NA
LOC111983587	XP_023871018	AT3G62580	Late embryogenesis abundant protein (LEA) family protein	#N/A	0	0	0	0	0	0	0	0	0	0	0	0	0	0	0	0	0	NA	NA	0	NA	NA	0	NA	NA	0	NA	NA	0	NA	NA	0	NA	NA
LOC111983588	#N/A	#N/A	#N/A	#N/A	-1.94505	-1.94133	-1.94243	-1.94514	-1.86382	-1.95308	-1.94724	-1.92667	-1.94212	-1.93766	-1.94558	-1.94351	-1.94634	-1.94194	-1.76376	-1.93078	0.184992	-0.686752	NA	0.184992	0	NA	0.184992	-1.65455	NA	0.184992	-0.644802	NA	0.184992	0.967801	NA	0.184992	-1.6126	NA
LOC111983589	XP_023871020	#N/A	#N/A	#N/A	-1.94537	-1.94159	-1.94271	-1.94546	-1.95156	-1.95354	-1.9476	-1.92668	-1.94239	-1.84907	-1.9459	-1.76624	-1.94668	-1.94221	-1.93861	-1.93086	0.188334	0	NA	0.188334	-2.09214	NA	0.188334	0	NA	0.188334	2.12673	NA	0.188334	0	NA	0.188334	1.95606	NA
LOC111983590	XP_023871024	#N/A	#N/A	#N/A	-1.84387	-1.94444	-1.94576	-1.94902	-1.95624	-1.95858	-1.95155	-1.82176	-1.94539	-1.94002	-1.94954	-1.94706	-1.95046	-1.94518	-1.94092	-1.82671	0.226143	0.0345538	NA	0.226143	0.679356	NA	0.226143	-0.136111	NA	0.226143	-0.644802	NA	0.226143	0.170665	NA	0.226143	-0.815467	NA
LOC111983591	XP_023871021	#N/A	#N/A	#N/A	-1.30026	-1.29224	-1.29461	-1.30046	-1.1349	-1.31271	-1.305	-1.26055	-1.10527	-0.906938	-1.3014	-1.29694	-1.11733	-1.29356	-0.908555	-1.26944	0.440004	-0.686757	NA	0.440004	-2.15989	NA	0.440004	-2.11986	NA	0.440004	1.47313	NA	0.440004	1.4331	NA	0.440004	0.0400339	NA
LOC111996084	XP_023883793	AT1G05260	Peroxidase superfamily protein	#N/A	8.22345	8.05102	8.52083	9.65175	7.78403	6.79211	7.60459	5.17784	7.64855	7.57964	7.72579	7.87546	6.0473	6.63861	5.51217	6.74329	230.216	1.80518	0.385712	230.216	1.18519	1	230.216	2.759	0.00565078	230.216	0.619995	1	230.216	-0.953815	1	230.216	1.57381	0.86323	5
LOC111983593	#N/A	#N/A	#N/A	#N/A	-1.49971	-1.49277	-1.49482	-1.49987	-1.51108	-1.51471	-1.34071	-1.46538	-0.888451	-1.32281	-1.50069	-1.49683	-1.50212	-1.49391	-1.4873	-1.47306	0.370892	-0.68674	NA	0.370892	-2.83877	NA	0.370892	0	NA	0.370892	2.15203	NA	0.370892	-0.550676	NA	0.370892	2.7027	NA
LOC111983594	XP_023871025	AT1G53680	glutathione S-transferase TAU 28	#N/A	-2.11531	-2.11286	-2.11359	-2.11537	-2.11934	-2.12062	-2.11676	-2.10318	-2.05571	-2.11043	-2.05799	-2.1143	-2.11617	-2.11326	-2.11093	-2.10589	0.11899	0	NA	0.11899	-1.47066	NA	0.11899	0	NA	0.11899	1.50524	NA	0.11899	0	NA	0.11899	1.33458	NA
LOC111983595	XP_023871026	#N/A	#N/A	#N/A	-1.78324	-1.77754	-1.77923	-1.78338	-1.79259	-1.79557	-1.78661	-1.75505	-1.77876	-1.63797	-1.78405	-1.78088	-1.78522	-1.77848	-1.63911	-1.49348	0.296226	0	NA	0.296226	-0.763285	NA	0.296226	-2.35339	NA	0.296226	0.79788	NA	0.296226	2.38799	NA	0.296226	-1.59011	NA
LOC111998161	XP_023886031	AT1G05260	Peroxidase superfamily protein	#N/A	3.57695	3.97254	3.63647	5.37244	5.46009	4.6178	5.60814	4.08922	3.88366	3.65231	3.87287	4.7613	3.24903	3.73326	3.301	2.98735	22.6762	-0.914936	1	22.6762	0.36867	1	22.6762	1.50465	1	22.6762	-1.28361	1	22.6762	-2.41959	0.226822	22.6762	1.13598	1
LOC111983597	XP_023871028	#N/A	#N/A	#N/A	-2.28943	-2.28817	-2.28854	-2.28946	-2.29151	-2.29217	-2.29018	-2.28317	-2.28844	-2.28691	-2.28961	-2.25916	-2.28987	-2.28838	-2.28717	-2.28457	0.0599137	0	NA	0.0599137	-0.763306	NA	0.0599137	0	NA	0.0599137	0.79788	NA	0.0599137	0	NA	0.0599137	0.627215	NA
LOC111983598	XP_023871029	AT3G15620	DNA photolyase family protein	#N/A	-1.02322	-1.01884	-1.02209	-0.601653	-1.02565	-1.02638	-1.02412	-0.974355	-0.285297	-0.751316	-0.788923	-0.433579	-1.02375	-1.02069	-1.00996	-0.986838	0.668217	1.46179	NA	0.668217	-2.22085	NA	0.668217	1.29112	NA	0.668217	3.68264	NA	0.668217	0	NA	0.668217	3.51197	NA
LOC111983599	XP_023871030	#N/A	#N/A	#N/A	-1.34139	-1.3316	-1.3345	-1.34163	-1.35745	-1.36161	-1.34717	-0.413417	-1.33369	-1.32191	-1.34278	-1.10715	-1.3448	-1.33321	-1.0937	-1.0736	0.559907	-2.96807	NA	0.559907	-0.76327	NA	0.559907	-1.67868	NA	0.559907	-2.2048	NA	0.559907	-1.28939	NA	0.559907	-0.91541	NA
LOC111983600	XP_023871031	#N/A	#N/A	#N/A	-2.28931	-2.2881	-2.28846	-2.28933	-2.29129	-2.29192	-2.29002	-2.28333	-2.28835	-2.2869	-2.26107	-2.28881	-2.28973	-2.2883	-2.28715	-2.28467	0.057145	0	NA	0.057145	-0.763306	NA	0.057145	0	NA	0.057145	0.79788	NA	0.057145	0	NA	0.057145	0.627215	NA
LOC111983601	XP_023871035	#N/A	#N/A	#N/A	0.261038	-0.00336222	-0.00469415	0.633996	0.228715	0.218906	0.249124	1.38123	0.27741	0.52988	0.258145	0.269584	-0.00926306	-0.00410475	0.855063	0.346207	1.66672	-1.63558	NA	1.66672	-0.41839	NA	1.66672	-0.548435	NA	1.66672	-1.21719	NA	1.66672	-1.08715	NA	1.66672	-0.130044	NA
LOC111983602	XP_023871032	#N/A	#N/A	#N/A	-1.47693	-1.46946	-1.47167	-1.47711	-1.15959	-1.49308	-1.48134	-1.08889	-1.47105	-1.46207	-1.47799	-1.29829	-1.47952	-1.47069	-1.28803	-1.44825	0.404101	-2.63193	NA	0.404101	-0.763277	NA	0.404101	-0.857403	NA	0.404101	-1.86866	NA	0.404101	-1.77453	NA	0.404101	-0.0941259	NA
LOC111983603	XP_023871033	AT3G08970	DNAJ heat shock N-terminal domain-containing protein	#N/A	-0.813636	-0.554926	-0.812279	-0.813681	-0.599966	-0.817456	-0.814731	-0.235946	-0.558773	-0.536514	-0.813903	-0.812845	-0.814285	-0.812019	-0.333886	-0.0881199	0.795114	-1.54186	NA	0.795114	-0.795334	NA	0.795114	-2.33776	NA	0.795114	-0.74653	NA	0.795114	0.795891	NA	0.795114	-1.54242	NA
LOC111983604	XP_023871034	#N/A	#N/A	#N/A	-1.58228	-1.57888	-1.58075	-1.58233	-1.58579	-1.58689	-1.58355	-0.617825	-1.58057	-1.29066	-1.58259	-1.32001	-1.58303	-1.58046	-1.56922	-1.54408	0.745229	-3.78976	NA	0.745229	-1.50402	NA	0.745229	0	NA	0.745229	-2.28575	NA	0.745229	-3.65372	NA	0.745229	1.36797	NA
LOC111983605	XP_023871036	#N/A	#N/A	#N/A	0.620686	0.628347	0.626042	1.43593	0.86428	1.04667	1.83514	1.67479	1.71823	1.52916	1.11118	1.69849	1.10441	0.627063	1.772	0.998292	2.88536	-1.97133	1	2.88536	-2.24903	1	2.88536	-1.33972	1	2.88536	0.277696	1	2.88536	-0.631612	NA	2.88536	0.909309	1
LOC111983606	XP_023871037	AT1G66680	S-adenosyl-L-methionine-dependent methyltransferases superfamily protein	#N/A	-2.28977	-2.28835	-2.28877	-2.2898	-2.2921	-2.29284	-2.29061	-2.28275	-2.28865	-2.28695	-2.28997	-2.28918	-2.29026	-2.28859	-2.2539	-2.28432	0.0673427	0	NA	0.0673427	0	NA	0.0673427	-0.857432	NA	0.0673427	0	NA	0.0673427	0.892006	NA	0.0673427	-0.815467	NA
LOC111983607	XP_023871038	AT5G65687	Major facilitator superfamily protein	#N/A	-1.77716	-1.77239	-1.7738	-1.66502	-1.78499	-1.78749	-1.77998	-1.75353	-1.7734	-1.65541	-1.66559	-1.66293	-1.77882	-1.77317	-1.76862	-1.75882	0.243287	0.7559	NA	0.243287	-1.3509	NA	0.243287	0.585235	NA	0.243287	2.1068	NA	0.243287	0	NA	0.243287	1.93613	NA
LOC112008717	XP_023896815	AT1G05260	Peroxidase superfamily protein	#N/A	0.566329	0.599505	0.152549	0.140393	0.602648	-0.0723101	-0.0691405	0.232759	-0.0660773	-0.0631708	-0.0681736	-0.0669341	0.135136	0.334289	-0.0636732	0.575569	1.36296	0.823336	NA	1.36296	3.72833	NA	1.36296	0.541901	NA	1.36296	-2.905	NA	1.36296	0.281436	NA	1.36296	-3.18643	NA
LOC111983609	XP_023871040	#N/A	#N/A	#N/A	1.82707	2.89213	2.45034	1.2589	0.732836	0.385478	2.07143	1.263	0.805647	0.437657	0.409868	0.416918	0.770932	0.807156	1.12373	0.463418	3.9146	1.87015	1	3.9146	5.23452	0.0695465	3.9146	3.45226	0.225505	3.9146	-3.36437	0.540931	3.9146	-1.58211	1	3.9146	-1.78226	1
LOC111983610	XP_023871041	AT1G11160	Transducin/WD40 repeat-like superfamily protein	#N/A	-1.0102	-1.00699	-0.772256	-0.784286	-1.01242	-1.01308	-1.01103	-0.964235	-1.00905	-0.551265	-0.786197	-0.594164	-1.01069	-1.00876	-0.3954	-0.976232	0.635146	1.47694	NA	0.635146	-1.38552	NA	0.635146	-0.748469	NA	0.635146	2.86246	NA	0.635146	2.22541	NA	0.635146	0.637056	NA
LOC111983611	XP_023871042	#N/A	#N/A	#N/A	-2.2907	-2.28886	-2.2894	-2.29074	-2.29372	-2.29468	-2.29179	-2.23835	-2.28925	-2.28704	-2.29096	-2.28994	-2.29134	-2.28916	-2.28741	-2.28363	0.0881156	-0.686767	NA	0.0881156	0	NA	0.0881156	0	NA	0.0881156	-0.644802	NA	0.0881156	-0.550676	NA	0.0881156	0	NA
LOC111983612	XP_023871078	AT3G05100	S-adenosyl-L-methionine-dependent methyltransferases superfamily protein	#N/A	7.84258	7.61365	7.63725	8.00885	6.8258	6.49127	6.63641	6.74951	7.45752	7.39951	7.32859	7.14556	6.65064	7.49049	6.28669	7.56714	157.818	1.25587	0.901582	157.818	0.50651	1	157.818	0.770455	1	157.818	0.749363	1	157.818	0.485417	1	157.818	0.263945	1
LOC111983613	XP_023871046	#N/A	#N/A	#N/A	-2.11933	-2.11578	-2.11683	-2.11941	-2.12515	-2.12701	-2.12142	-1.93481	-2.11653	-2.11226	-2.11983	-2.11786	-2.12056	-2.11636	-2.11298	-2.10569	0.176231	-1.82544	NA	0.176231	0	NA	0.176231	0	NA	0.176231	-1.78348	NA	0.176231	-1.68936	NA	0.176231	0	NA
LOC111983614	XP_023871043	#N/A	#N/A	#N/A	-1.28677	-1.27725	-1.28006	-1.287	-1.0917	-1.30234	-1.2924	-0.791715	-0.56863	-1.26782	-1.28812	-1.28283	-1.29008	-1.27881	-1.04578	-1.25019	0.541261	-2.32906	NA	0.541261	-2.48764	NA	0.541261	-0.857393	NA	0.541261	0.158583	NA	0.541261	-1.47167	NA	0.541261	1.63025	NA
LOC111983615	XP_023871044	#N/A	#N/A	#N/A	-2.28931	-2.2881	-2.28846	-2.28933	-2.29129	-2.29192	-2.29002	-2.28333	-2.28835	-2.2869	-2.26107	-2.28881	-2.28973	-2.2883	-2.28715	-2.28467	0.057145	0	NA	0.057145	-0.763306	NA	0.057145	0	NA	0.057145	0.79788	NA	0.057145	0	NA	0.057145	0.627215	NA
LOC112009242	XP_023897347	AT1G05260	Peroxidase superfamily protein	#N/A	0.774091	2.62392	1.78552	4.51862	2.14991	1.84363	0.730662	1.13141	8.52355	8.96366	8.85077	8.38201	0.748548	2.97021	3.47807	2.06194	155.732	2.43008	0.542897	155.732	-6.24805	2.56483e-06	155.732	0.661784	1	155.732	8.67813	9.32806e-11	155.732	1.76829	1	155.732	6.90984	3.1201e-08	8
LOC111983617	XP_023871047	AT2G04540	Beta-ketoacyl synthase	Mitochondrial Fatty Acid & Lipoic Acid Synthesis	-0.806051	-0.802695	-0.803705	-0.501687	-0.811181	-0.545085	-0.513573	0.697156	-0.803424	-0.457167	-0.806513	-0.804682	-0.807177	-0.803258	0.143359	-0.776335	1.11553	-3.27747	NA	1.11553	-0.0419685	NA	1.11553	-1.88583	NA	1.11553	-3.2355	NA	1.11553	-1.39163	NA	1.11553	-1.84386	NA
LOC111983618	XP_023871048	#N/A	#N/A	#N/A	-1.23976	-1.23601	-1.23712	-0.963999	-1.24496	-1.24601	-0.973923	-0.219215	-1.23681	-1.23229	-0.966085	-1.23821	-1.24107	-1.23663	-1.23305	-1.22533	1.22726	-3.92279	NA	1.22726	-0.0419623	NA	1.22726	0.585254	NA	1.22726	-3.88083	NA	1.22726	-4.50805	NA	1.22726	0.627217	NA
LOC111983619	XP_023871049	#N/A	#N/A	#N/A	0	0	0	0	0	0	0	0	0	0	0	0	0	0	0	0	0	NA	NA	0	NA	NA	0	NA	NA	0	NA	NA	0	NA	NA	0	NA	NA
LOC112015256	XP_023903409	AT1G05260	Peroxidase superfamily protein	#N/A	-0.636488	-0.61002	-0.61796	-1.04441	-1.04659	-1.04725	-1.0452	-0.996601	-1.04136	-0.420086	-1.04458	-0.809385	-1.04487	-1.04084	-1.03059	-1.00852	0.629881	3.07967	NA	0.629881	0.467552	NA	0.629881	2.90901	NA	0.629881	2.61212	NA	0.629881	0	NA	0.629881	2.44145	NA
LOC111983621	XP_023871051	#N/A	#N/A	#N/A	-1.30224	-1.29313	-1.29582	-1.08994	-1.3168	-1.31732	-1.30761	-0.614758	-1.08093	-1.06998	-1.30353	-1.08433	-1.3054	-1.29462	-1.28595	-1.26726	0.512334	-1.80194	NA	0.512334	-1.3826	NA	0.512334	0.585247	NA	0.512334	-0.419336	NA	0.512334	-2.38719	NA	0.512334	1.96785	NA
LOC111983622	XP_023871052	AT3G52140	tetratricopeptide repeat (TPR)-containing protein	#N/A	-0.701698	-0.699685	-0.700293	-0.701745	-0.180478	-0.500537	-0.47537	0.0564212	-0.700123	-0.224239	-0.701974	-0.458217	-0.471301	-0.700024	-0.433369	-0.68828	0.838812	-3.51856	NA	0.838812	-2.12594	NA	0.838812	-1.55972	NA	0.838812	-1.39262	NA	0.838812	-1.95884	NA	0.838812	0.56622	NA
LOC111983623	XP_023871053	AT5G65160	tetratricopeptide repeat (TPR)-containing protein	#N/A	0.60261	0.613469	0.610211	0.927787	2.05736	1.55054	2.12376	2.65094	1.39852	1.45365	1.16496	1.68487	0.598943	0.611654	1.75959	1.04069	3.63063	-4.99296	0.0211183	3.63063	-3.46636	0.524481	3.63063	-2.4822	0.795439	3.63063	-1.52659	1	3.63063	-2.51075	NA	3.63063	0.984157	1
LOC111983624	#N/A	#N/A	#N/A	#N/A	-1.24274	-1.23258	-1.23559	-1.24298	-1.03753	-1.04563	-1.02063	-0.322428	-1.23474	-1.22253	-1.24418	-1.23853	-1.24627	-1.23425	-1.22458	-0.964936	0.586079	-3.49639	NA	0.586079	0	NA	0.586079	-0.857432	NA	0.586079	-3.45443	NA	0.586079	-2.63896	NA	0.586079	-0.81547	NA
LOC112024648	XP_023913025	AT1G05260	Peroxidase superfamily protein	#N/A	6.61725	7.07465	8.44994	7.81703	3.3071	4.7877	7.29949	6.84119	8.74455	8.73661	9.29727	8.87342	2.80143	2.91424	3.64982	1.95143	229.326	1.50915	1	229.326	-1.38827	1	229.326	5.81019	8.26597e-08	229.326	2.89742	0.073221	229.326	-4.30104	0.0013914	229.326	7.19846	2.44505e-12	4
LOC111983626	XP_023871055	#N/A	#N/A	#N/A	1.10389	0.898986	1.11761	1.28557	1.72611	0.885099	1.55684	2.11814	1.31022	2.17603	1.69397	1.46027	1.09731	1.12023	1.51381	1.75222	3.28862	-2.20585	0.790142	3.28862	-2.41389	1	3.28862	-1.38933	1	3.28862	0.208041	1	3.28862	-0.816524	NA	3.28862	1.02456	1
LOC111983627	XP_023871056	#N/A	#N/A	#N/A	-1.47893	-1.47133	-1.47357	-1.47911	-1.15663	-1.49537	-1.48342	-1.08387	-1.47294	-1.28508	-1.48001	-1.47578	-1.48157	-1.47258	-1.28661	-1.44973	0.412694	-2.63174	NA	0.412694	-0.763277	NA	0.412694	-0.857403	NA	0.412694	-1.86846	NA	0.412694	-1.77434	NA	0.412694	-0.094126	NA
LOC111983628	XP_023871058	AT4G15475	F-box/RNI-like superfamily protein	#N/A	-0.274336	-0.271079	0.199837	-0.274411	0.28403	-0.057697	-0.276173	0.840428	-0.271788	0.020914	0.175066	0.356314	-0.275425	-0.271627	0.0167514	0.0608603	1.2725	-2.34089	NA	1.2725	-1.5842	NA	1.2725	-0.169848	NA	1.2725	-0.756686	NA	1.2725	-2.17104	NA	1.2725	1.41435	NA
LOC111983629	XP_023871059	#N/A	#N/A	#N/A	-0.381754	-0.378801	-0.379692	0.0666351	0.021991	-0.387573	-0.383418	0.719473	-0.113693	0.126366	-0.131275	-0.120841	-0.135064	-0.379298	0.120186	-0.369457	1.16339	-2.1078	NA	1.16339	-1.40045	NA	1.16339	-0.699493	NA	1.16339	-0.70735	NA	1.16339	-1.40831	NA	1.16339	0.700961	NA
LOC111983630	XP_023871060	AT3G07980	mitogen-activated protein kinase kinase kinase 6	#N/A	0	0	0	0	0	0	0	0	0	0	0	0	0	0	0	0	0	NA	NA	0	NA	NA	0	NA	NA	0	NA	NA	0	NA	NA	0	NA	NA
LOC111983631	XP_023871061	AT4G20760	NAD(P)-binding Rossmann-fold superfamily protein	#N/A	-1.77928	-1.77419	-1.77569	-1.7794	-1.78764	-1.79031	-1.78229	-1.75406	-1.77527	-1.52951	-1.66019	-1.77717	-1.78105	-1.77502	-1.65035	-1.75971	0.2615	0	NA	0.2615	-2.13249	NA	0.2615	-0.857412	NA	0.2615	2.16708	NA	0.2615	0.892006	NA	0.2615	1.27508	NA
LOC111983632	XP_023871062	#N/A	#N/A	#N/A	-1.78045	-1.77518	-1.77674	-1.78058	-1.78911	-1.79187	-1.78357	-1.75435	-1.7763	-1.52196	-1.7812	-1.77827	-1.78229	-1.77605	-1.52302	-1.7602	0.271698	0	NA	0.271698	-1.58669	NA	0.271698	-1.65455	NA	0.271698	1.62129	NA	0.271698	1.68914	NA	0.271698	-0.0678573	NA
LOC111983633	XP_023871063	#N/A	#N/A	#N/A	-1.0897	-1.0809	-1.08391	-1.08973	-0.594961	-1.09232	-0.876354	-0.801459	-1.08306	-1.07083	-0.548015	-0.860395	-1.09015	-0.853454	-1.07288	-1.05199	0.587491	-2.73054	NA	0.587491	-2.4059	NA	0.587491	-0.857434	NA	0.587491	-0.324642	NA	0.587491	-1.87311	NA	0.587491	1.54847	NA
LOC112030480	XP_023918932	AT1G05260	Peroxidase superfamily protein	#N/A	0	0	0	0	0	0	0	0	0	0	0	0	0	0	0	0	0	NA	NA	0	NA	NA	0	NA	NA	0	NA	NA	0	NA	NA	0	NA	NA
LOC111983635	XP_023871068	#N/A	#N/A	#N/A	-2.11655	-2.11376	-2.11459	-2.11662	-2.12113	-2.12259	-2.1182	-2.10274	-2.11435	-2.111	-2.11695	-2.1154	-2.0519	-2.11422	-2.11156	-2.04021	0.136342	0	NA	0.136342	0	NA	0.136342	-1.55165	NA	0.136342	0	NA	0.136342	1.58623	NA	0.136342	-1.50969	NA
LOC111983636	XP_023871065	AT5G56580	MAP kinase kinase 6	#N/A	1.17545	1.21037	0.811098	1.66346	2.49962	1.10306	2.206	3.85408	1.88639	2.75682	1.65749	2.3768	1.64714	1.4865	1.23852	1.31428	5.75152	-3.46945	0.119424	5.75152	-2.46933	0.945509	5.75152	-0.592259	1	5.75152	-1.00012	1	5.75152	-2.87719	0.470539	5.75152	1.87707	1
LOC112034141	XP_023922701	AT1G05260	Peroxidase superfamily protein	#N/A	-0.352482	-0.347635	-0.349093	-0.352594	-0.0773949	-0.36215	1.03164	1.17468	0.216332	-0.3426	-0.0448087	0.392059	-0.35411	-0.348448	-0.343644	0.0515917	1.60293	-4.70194	NA	1.60293	-3.03825	NA	1.60293	-0.857439	NA	1.60293	-1.66369	NA	1.60293	-3.8445	NA	1.60293	2.18081	NA
LOC111983638	XP_023871067	#N/A	#N/A	#N/A	-0.531208	-0.52743	-0.528568	-0.531295	0.102529	-0.538711	-0.533345	0.548122	0.0110493	-0.192341	-0.531728	0.863917	-0.532474	-0.21818	-0.524311	-0.515605	1.2969	-3.4782	NA	1.2969	-4.05284	NA	1.2969	-0.857428	NA	1.2969	0.574637	NA	1.2969	-2.62077	NA	1.2969	3.19541	NA
LOC111983639	XP_023871069	AT3G06110	MAPK phosphatase 2	#N/A	-1.1092	-1.09998	-1.10294	-1.10923	-0.754688	-1.11172	-0.8982	-0.589315	-1.10211	-1.09007	-0.89126	-0.704476	-1.10963	-1.10163	-0.859532	-1.07152	0.576165	-2.88074	NA	0.576165	-2.01793	NA	0.576165	-0.857436	NA	0.576165	-0.862806	NA	0.576165	-2.0233	NA	0.576165	1.16049	NA
LOC111983640	XP_023871070	#N/A	#N/A	#N/A	0.239818	0.245415	0.24373	0.51502	0.675769	0.660376	0.707587	1.65586	0.927796	0.791122	0.721566	0.913163	0.237941	0.244475	1.37067	0.605298	2.08221	-3.6039	0.317369	2.08221	-3.08367	0.925948	2.08221	-2.71398	NA	2.08221	-0.520236	NA	2.08221	-0.889925	NA	2.08221	0.369689	NA
LOC111983641	XP_023871071	AT1G49650	alpha/beta-Hydrolases superfamily protein	#N/A	-1.18869	-1.17904	-1.1819	-1.18892	-0.996252	-1.19645	-1.19439	-0.914149	-0.775427	-1.1695	-1.19006	-0.964668	-1.19204	-1.18063	-0.944638	-0.698038	0.549746	-1.45139	NA	0.549746	-2.06013	NA	0.549746	-2.33177	NA	0.549746	0.608734	NA	0.549746	0.880379	NA	0.549746	-0.271645	NA
LOC111983642	XP_023871072	#N/A	#N/A	#N/A	-0.474955	-0.472185	-0.473021	-0.221964	-0.250757	-0.259602	-0.232314	0.630851	-0.00246594	0.033694	-0.0292872	-0.213772	-0.475881	-0.472651	-0.469887	-0.463416	1.08664	-2.94719	NA	1.08664	-2.57706	NA	1.08664	0.585236	NA	1.08664	-0.370135	NA	1.08664	-3.53243	NA	1.08664	3.16229	NA
LOC111983643	XP_023871073	AT4G13310	cytochrome P450, family 71, subfamily A, polypeptide 20	#N/A	0.318674	0.671217	0.324843	0.644151	1.00951	0.590754	0.62959	2.2879	0.665513	1.72447	0.64109	1.63079	0.635795	0.326015	1.71234	0.354635	2.88949	-3.30124	0.499201	2.88949	-3.08025	1	2.88949	-2.13834	1	2.88949	-0.220994	1	2.88949	-1.16289	NA	2.88949	0.941901	1
LOC111983644	XP_023871074	#N/A	#N/A	#N/A	-1.72498	-1.72275	-1.72341	-1.72504	-1.72862	-1.72977	-1.47428	-0.815717	-1.72323	-1.72053	-1.7253	-1.72406	-1.72576	-1.72312	-1.72098	-1.69792	0.848046	-4.25431	NA	0.848046	0	NA	0.848046	0	NA	0.848046	-4.21238	NA	0.848046	-4.11825	NA	0.848046	0	NA
LOC111983645	XP_023871079	#N/A	#N/A	#N/A	0	0	0	0	0	0	0	0	0	0	0	0	0	0	0	0	0	NA	NA	0	NA	NA	0	NA	NA	0	NA	NA	0	NA	NA	0	NA	NA
LOC112036569	XP_023925182	AT1G05260	Peroxidase superfamily protein	#N/A	4.16193	4.05613	5.17444	3.80616	4.22877	3.68642	4.27722	3.75589	5.48725	5.33118	5.27624	5.08676	3.99966	3.38566	3.19389	7.53518	39.4094	0.525493	NA	39.4094	-1.09704	NA	39.4094	-1.87161	NA	39.4094	1.62253	NA	39.4094	2.3971	NA	39.4094	-0.774569	NA
LOC112041098	XP_023929767	AT1G05260	Peroxidase superfamily protein	#N/A	7.96103	7.55238	8.833	9.17208	2.52877	6.05599	7.62618	6.77078	9.56416	9.57929	10.2319	9.78397	2.09724	3.84096	1.89438	3.46055	411.052	2.12807	0.489263	411.052	-1.40342	1	411.052	6.62932	6.08115e-09	411.052	3.53149	0.0193078	411.052	-4.50125	0.00193226	411.052	8.03274	2.21928e-13	4
LOC111983648	XP_023871077	#N/A	#N/A	#N/A	-2.11575	-2.11318	-2.11394	-2.05534	-2.11997	-2.12131	-2.11727	-2.10302	-2.11372	-2.11063	-2.11611	-2.11468	-2.11664	-2.1136	-2.05068	-2.10587	0.125065	0.755888	NA	0.125065	0.679349	NA	0.125065	-0.136118	NA	0.125065	0	NA	0.125065	0.892006	NA	0.125065	-0.815467	NA
LOC111983649	XP_023871080	#N/A	#N/A	#N/A	-2.1167	-2.11387	-2.1147	-2.11677	-2.05478	-2.12282	-2.11837	-2.03612	-2.11447	-2.11107	-2.1171	-2.11553	-2.11768	-2.11433	-2.11164	-2.10582	0.138422	-1.46528	NA	0.138422	0	NA	0.138422	0	NA	0.138422	-1.42332	NA	0.138422	-1.3292	NA	0.138422	0	NA
LOC111983650	XP_023871081	AT2G32850	Protein kinase superfamily protein	#N/A	-0.612859	-0.609124	-0.610248	-0.612945	-0.137214	-0.620284	-0.614973	0.987679	-0.609935	-0.267555	-0.314833	0.111274	-0.614112	-0.609751	-0.272194	-0.22325	1.25846	-4.15252	NA	1.25846	-2.79367	NA	1.25846	-1.65018	NA	1.25846	-1.35884	NA	1.25846	-2.50233	NA	1.25846	1.14349	NA
LOC111983651	XP_023871082	#N/A	#N/A	#N/A	0	0	0	0	0	0	0	0	0	0	0	0	0	0	0	0	0	NA	NA	0	NA	NA	0	NA	NA	0	NA	NA	0	NA	NA	0	NA	NA
LOC111983652	XP_023871083	#N/A	#N/A	#N/A	-2.11789	-2.11474	-2.11567	-2.11797	-2.12307	-2.12473	-2.11976	-2.02802	-2.11541	-2.11161	-2.11834	-2.11659	-2.11899	-2.11525	-2.038	-2.10576	0.155458	-0.68676	NA	0.155458	0	NA	0.155458	-0.857425	NA	0.155458	-0.644802	NA	0.155458	0.170665	NA	0.155458	-0.815467	NA
LOC111983653	XP_023871084	#N/A	#N/A	#N/A	-1.45767	-1.45046	-1.45259	-1.45784	-1.4695	-1.30766	-1.46193	-1.25245	-1.45199	-1.44332	-1.28916	-1.28515	-1.46018	-1.45164	-1.1057	-1.42997	0.387976	-1.42725	NA	0.387976	-1.46275	NA	0.387976	-1.65043	NA	0.387976	0.0354972	NA	0.387976	0.223183	NA	0.387976	-0.187685	NA
LOC111983654	XP_023871085	#N/A	#N/A	#N/A	-2.11556	-2.11304	-2.11378	-2.11562	-2.11969	-2.121	-2.05782	-2.10309	-2.11357	-2.11054	-2.11591	-2.11451	-2.11643	-2.11345	-2.05183	-2.10588	0.122348	-0.68676	NA	0.122348	0	NA	0.122348	-0.857425	NA	0.122348	-0.644802	NA	0.122348	0.170665	NA	0.122348	-0.815467	NA
LOC111983655	XP_023871086	#N/A	#N/A	#N/A	-2.11933	-2.11578	-2.11683	-2.11941	-2.12515	-2.12701	-2.12142	-1.93481	-2.11653	-2.11226	-2.11983	-2.11786	-2.12056	-2.11636	-2.11298	-2.10569	0.176231	-1.82544	NA	0.176231	0	NA	0.176231	0	NA	0.176231	-1.78348	NA	0.176231	-1.68936	NA	0.176231	0	NA
LOC111983656	XP_023871090	AT5G40660	ATP12 protein-related	#N/A	-1.94426	-1.9407	-1.94175	-1.86065	-1.95009	-1.95196	-1.94636	-1.92664	-1.85777	-1.93717	-1.86107	-1.94278	-1.94549	-1.94128	-1.93789	-1.93059	0.176712	0.755894	NA	0.176712	-0.749347	NA	0.176712	0.58523	NA	0.176712	1.50524	NA	0.176712	0	NA	0.176712	1.33458	NA
LOC111983657	XP_023871087	AT5G51300	splicing factor-related	#N/A	1.0122	0.631196	1.33056	1.01136	2.01267	0.575374	0.991605	3.86265	2.16997	2.24994	1.69811	2.35294	1.28301	0.628167	1.97103	1.15336	5.49848	-3.64521	0.219885	5.49848	-2.81269	0.959716	5.49848	-1.14405	1	5.49848	-0.832519	1	5.49848	-2.50116	1	5.49848	1.66864	1
LOC112007791	XP_023895919	AT1G05280	Protein of unknown function (DUF604)	#N/A	11.5823	11.7279	11.8992	11.6298	11.8498	11.2073	11.5054	11.8623	11.263	11.125	11.496	11.3041	8.12069	9.05135	9.12277	8.71926	2475.95	0.0903476	1	2475.95	0.450421	1	2475.95	3.20996	3.51726e-18	2475.95	-0.360073	1	2475.95	-3.11962	6.73016e-16	2475.95	2.75954	1.55359e-11	6
LOC111983659	XP_023871089	AT3G44550	fatty acid reductase 5	Fatty Acid Elongation & Wax Biosynthesis Suberin Synthesis & Transport 1	-1.16116	-1.15759	-1.15865	-1.16124	-0.557074	-1.16644	-1.16302	-0.323426	-1.15836	-1.15276	-1.16166	-1.15969	-1.16238	-1.15818	0.00120176	-1.12557	0.954008	-3.22321	NA	0.954008	0	NA	0.954008	-3.60989	NA	0.954008	-3.1813	NA	0.954008	0.38668	NA	0.954008	-3.56798	NA
LOC111983660	#N/A	#N/A	#N/A	#N/A	-2.28943	-2.28817	-2.28854	-2.28946	-2.29151	-2.29217	-2.29018	-2.28317	-2.28844	-2.28691	-2.28961	-2.25916	-2.28987	-2.28838	-2.28717	-2.28457	0.0599137	0	NA	0.0599137	-0.763306	NA	0.0599137	0	NA	0.0599137	0.79788	NA	0.0599137	0	NA	0.0599137	0.627215	NA
LOC111983661	XP_023871092	#N/A	#N/A	#N/A	-1.78088	-1.77554	-1.77712	-1.78101	-1.66411	-1.79243	-1.78404	-1.62893	-1.77668	-1.51921	-1.78164	-1.77867	-1.78274	-1.77642	-1.77133	-1.76038	0.275435	-1.46527	NA	0.275435	-1.58669	NA	0.275435	0	NA	0.275435	0.121422	NA	0.275435	-1.3292	NA	0.275435	1.45062	NA
LOC112017872	XP_023906099	AT1G05385	photosystem II 11 kDa protein-related	#N/A	6.46717	6.35696	6.40725	6.69946	7.85336	8.68832	7.92021	8.02639	6.49329	6.72376	6.34778	6.60823	8.64324	8.65002	7.44404	8.21913	206.268	-1.89514	0.0215713	206.268	-0.0683194	1	206.268	-2.06662	0.00340575	206.268	-1.82682	0.0529143	206.268	0.171485	1	206.268	-1.9983	0.00925127	2
LOC111983663	XP_023871094	#N/A	#N/A	#N/A	-1.12637	-1.11479	-1.11821	-1.12665	-1.13055	-1.13136	-1.12883	-1.06906	-0.340472	-0.438091	-1.12802	-0.355889	-1.12842	-1.11669	-1.10566	-1.08189	0.692554	0	NA	0.692554	-3.97219	NA	0.692554	0	NA	0.692554	4.00679	NA	0.692554	0	NA	0.692554	3.83612	NA
LOC111983664	XP_023871095	#N/A	#N/A	#N/A	-1.24072	-1.23109	-1.23394	-1.24095	-1.04567	-1.25307	-1.24642	-0.739869	-0.66139	-0.784356	-1.24209	-1.23673	-1.24407	-1.23267	-1.22349	-1.20371	0.549086	-2.32744	NA	0.549086	-2.86699	NA	0.549086	0	NA	0.549086	0.539555	NA	0.549086	-2.19138	NA	0.549086	2.73094	NA
LOC111983665	#N/A	#N/A	#N/A	#N/A	-2.11703	-2.11411	-2.11497	-2.1171	-2.12182	-2.12335	-2.05006	-2.03388	-2.11473	-2.11122	-2.11744	-2.11582	-2.11805	-2.11459	-2.1118	-2.10581	0.143121	-1.53578	NA	0.143121	0	NA	0.143121	0	NA	0.143121	-1.49382	NA	0.143121	-1.3997	NA	0.143121	0	NA
LOC111983666	#N/A	#N/A	#N/A	#N/A	-2.11824	-2.11498	-2.11595	-2.11831	-2.12357	-2.12527	-2.12016	-2.10214	-2.11568	-2.11177	-2.1187	-2.11689	-2.11937	-2.11552	-2.11242	-1.95285	0.160377	0	NA	0.160377	0	NA	0.160377	-1.77398	NA	0.160377	0	NA	0.160377	1.80857	NA	0.160377	-1.73203	NA
LOC111983667	XP_023871101	#N/A	#N/A	#N/A	-1.21734	-1.20801	-1.21077	-1.21757	-1.227	-1.22754	-0.843896	-0.732346	-1.21	-1.19878	-0.832714	-0.997917	-1.22059	-1.20955	-0.981248	-1.1815	0.527789	-2.66632	NA	0.527789	-1.99384	NA	0.527789	-0.857422	NA	0.527789	-0.672487	NA	0.527789	-1.8089	NA	0.527789	1.13641	NA
LOC111983668	XP_023871098	#N/A	#N/A	#N/A	-1.50346	-1.49667	-1.49868	-1.50362	-1.08653	-1.51813	-1.34799	-1.31042	-1.49812	-1.48996	-1.50442	-1.50065	-1.50581	-1.49779	-1.33186	-1.47741	0.361384	-2.73443	NA	0.361384	0	NA	0.361384	-0.857407	NA	0.361384	-2.69249	NA	0.361384	-1.87703	NA	0.361384	-0.815467	NA
LOC111983669	XP_023871099	AT2G34470	urease accessory protein G	#N/A	-0.861392	-0.85958	-0.860127	-0.861434	-0.481	-0.864948	-0.862411	-0.101769	-0.859975	-0.588779	-0.442289	-0.860655	-0.63022	-0.859885	-0.592533	-0.552637	0.751442	-2.98906	NA	0.751442	-2.05419	NA	0.751442	-2.19223	NA	0.751442	-0.934871	NA	0.751442	-0.796823	NA	0.751442	-0.138048	NA
LOC111983670	XP_023871100	#N/A	#N/A	#N/A	0	0	0	0	0	0	0	0	0	0	0	0	0	0	0	0	0	NA	NA	0	NA	NA	0	NA	NA	0	NA	NA	0	NA	NA	0	NA	NA
LOC111983671	XP_023871102	#N/A	#N/A	#N/A	-1.34495	-1.33604	-1.33867	-1.34516	-1.35955	-1.36317	-1.3502	-0.672817	-1.33794	-1.32723	-0.959194	-0.944865	-1.34804	-1.3375	-1.32902	-1.31075	0.498464	-2.54685	NA	0.498464	-2.41288	NA	0.498464	0	NA	0.498464	-0.133963	NA	0.498464	-2.41079	NA	0.498464	2.27683	NA
LOC112017868	XP_023906093	AT1G05420	ovate family protein 12	#N/A	9.53871	9.03466	9.72843	9.78209	6.57622	5.26577	5.40384	6.02997	9.37833	9.21089	8.98114	9.45196	5.19427	4.3183	4.82276	5.25502	414.765	4.03539	1.50645e-17	414.765	0.310802	1	414.765	5.19563	3.27568e-30	414.765	3.72459	6.13929e-14	414.765	-1.16024	1	414.765	4.88483	1.34915e-25	4
LOC111983673	XP_023871104	#N/A	#N/A	#N/A	-1.31378	-1.46983	-1.47188	-1.47692	-1.48813	-1.19039	-1.48085	-1.27947	-1.4713	-1.29998	-1.47774	-1.31091	-1.47917	-1.47096	-1.46436	-1.45013	0.370607	-1.32329	NA	0.370607	-0.781052	NA	0.370607	0.58524	NA	0.370607	-0.542237	NA	0.370607	-1.90853	NA	0.370607	1.36629	NA
LOC111983674	XP_023871105	AT3G57050	cystathionine beta-lyase	#N/A	-0.25648	-0.506435	-0.507245	-0.509182	-0.10577	-0.514408	-0.510632	0.45394	-0.241701	0.172884	-0.259087	-0.248771	-0.510017	-0.506887	-0.504207	0.0566853	1.05571	-2.56868	NA	1.05571	-2.39188	NA	1.05571	-0.936915	NA	1.05571	-0.176805	NA	1.05571	-1.63177	NA	1.05571	1.45496	NA
LOC111983675	XP_023871106	AT3G57050	cystathionine beta-lyase	#N/A	-2.11647	-2.1137	-2.11452	-2.11654	-2.12101	-2.12246	-2.05301	-2.10277	-2.11429	-2.11096	-2.11686	-2.11532	-2.11743	-2.11416	-2.11152	-2.04074	0.135194	-0.68676	NA	0.135194	0	NA	0.135194	-0.857425	NA	0.135194	-0.644802	NA	0.135194	0.170665	NA	0.135194	-0.815467	NA
LOC111983679	XP_023871108	#N/A	#N/A	#N/A	-1.78337	-1.77766	-1.77935	-1.78351	-1.79275	-1.79574	-1.78675	-1.75508	-1.77887	-1.50319	-1.78418	-1.781	-1.78536	-1.77859	-1.77315	-1.4926	0.297389	0	NA	0.297389	-1.58669	NA	0.297389	-1.77397	NA	0.297389	1.62129	NA	0.297389	1.80857	NA	0.297389	-0.187281	NA
LOC111983682	XP_023871107	AT2G24840	AGAMOUS-like 61	#N/A	-2.2907	-2.28886	-2.2894	-2.29074	-2.29372	-2.29468	-2.29179	-2.23835	-2.28925	-2.28704	-2.29096	-2.28994	-2.29134	-2.28916	-2.28741	-2.28363	0.0881156	-0.686767	NA	0.0881156	0	NA	0.0881156	0	NA	0.0881156	-0.644802	NA	0.0881156	-0.550676	NA	0.0881156	0	NA
LOC111987455	XP_023874941	AT1G05430	0	#N/A	11.154	11.4515	11.203	10.8795	9.37792	9.64507	9.78258	9.66707	10.6949	10.6633	10.3433	10.6099	9.72745	9.67408	9.52712	9.61521	1393.44	1.71703	8.37247e-05	1393.44	0.660373	1	1393.44	1.70314	8.95663e-05	1393.44	1.05666	1	1393.44	0.0138859	1	1393.44	1.04277	1	5
LOC111983684	XP_023871110	AT2G38680	5'-nucleotidases;magnesium ion binding	#N/A	10.4544	10.399	10.4463	10.5938	9.95278	9.96249	9.85976	10.3556	10.5102	10.478	10.2727	10.4056	10.09	10.1144	10.8328	10.3099	1297.18	0.473254	1	1297.18	0.0613824	1	1297.18	0.113414	1	1297.18	0.411871	1	1297.18	0.35984	1	1297.18	0.0520316	1
LOC111983686	XP_023871112	AT3G28720	0	#N/A	9.0955	9.93656	9.98643	9.85784	8.83155	9.0776	9.27992	8.78748	8.87665	8.57937	9.23259	9.22947	8.96271	8.82769	8.95622	9.52412	616.43	0.83272	1	616.43	0.835898	1	616.43	0.737517	1	616.43	-0.00317808	1	616.43	0.0952027	1	616.43	-0.0983808	1
LOC111983688	XP_023871115	AT5G64460	Phosphoglycerate mutase family protein	#N/A	-1.78261	-1.77701	-1.77867	-1.78275	-1.7918	-1.79473	-1.65422	-1.62319	-1.7782	-1.77147	-1.78341	-1.78029	-1.78456	-1.77793	-1.6409	-1.6294	0.290652	-1.53577	NA	0.290652	0	NA	0.290652	-1.68009	NA	0.290652	-1.49382	NA	0.290652	0.144319	NA	0.290652	-1.63814	NA
LOC111987475	XP_023874966	AT1G05440	C-8 sterol isomerases	#N/A	8.33847	8.37156	8.32922	7.0651	6.50116	5.96867	5.84995	6.64534	6.66998	6.59228	6.75842	6.54355	4.51271	4.44738	4.67182	4.68388	131.518	2.08819	0.00578712	131.518	1.67013	0.313009	131.518	4.11224	1.17496e-16	131.518	0.418065	1	131.518	-2.02405	0.0511465	131.518	2.44212	0.0007148	5
LOC111983692	XP_023871116	AT5G25150	TBP-associated factor 5	#N/A	9.43267	8.8577	8.94193	9.17506	8.77777	9.27286	8.95418	9.34384	9.31248	9.2016	8.83501	9.04635	10.0026	10.0206	9.79894	9.53509	651.096	0.0174679	1	651.096	0.0121161	1	651.096	-0.808877	1	651.096	0.00535186	1	651.096	0.826345	1	651.096	-0.820993	1
LOC111983693	XP_023871117	AT2G27760	tRNAisopentenyltransferase 2	#N/A	8.96783	8.76194	8.70737	8.83688	9.29299	9.07428	8.75529	9.30692	9.33611	9.5961	9.60283	9.31822	9.78425	9.42763	9.38447	8.95524	604.014	-0.335108	1	604.014	-0.717377	1	604.014	-0.663462	1	604.014	0.382269	1	604.014	0.328354	1	604.014	0.0539157	1
LOC111983694	XP_023871119	AT5G14070	Thioredoxin superfamily protein	#N/A	-2.11606	-2.1134	-2.11419	-2.11612	-2.12042	-2.12181	-2.11763	-2.10291	-2.11397	-2.11077	-2.11644	-2.11496	-2.11699	-2.05137	-2.04884	-2.10586	0.129443	0	NA	0.129443	0	NA	0.129443	-1.61282	NA	0.129443	0	NA	0.129443	1.64741	NA	0.129443	-1.57087	NA
LOC111983695	XP_023871120	AT5G12370	exocyst complex component sec10	#N/A	11.8133	11.8794	11.8287	11.8577	11.4735	11.48	11.4102	11.7138	11.4117	11.3122	11.5332	11.2847	11.3884	11.5607	11.6856	11.5807	3085.18	0.352841	1	3085.18	0.501089	1	3085.18	0.315345	1	3085.18	-0.148247	1	3085.18	0.0374959	1	3085.18	-0.185743	1
LOC111994752	XP_023882403	AT1G05450	Bifunctional inhibitor/lipid-transfer protein/seed storage 2S albumin superfamily protein	#N/A	11.9017	12.1175	11.9837	12.1198	10.2524	8.92261	9.41836	10.1501	11.44	11.4024	11.5887	11.5266	5.09187	7.25718	7.30879	7.31207	2232.7	2.45105	0.00462656	2232.7	0.590047	1	2232.7	5.58123	1.07016e-24	2232.7	1.86101	0.224261	2232.7	-3.13018	2.60472e-05	2232.7	4.99119	1.28691e-18	4
LOC111983697	XP_023871122	AT3G61520	Pentatricopeptide repeat (PPR) superfamily protein	#N/A	7.05025	6.86229	6.83059	7.07474	7.36053	7.48969	8.04341	7.41963	6.74469	7.08922	6.96955	7.29735	7.6204	8.01713	7.70134	8.34459	176.936	-0.737736	1	176.936	-0.0921661	1	176.936	-1.12171	1	176.936	-0.64557	1	176.936	0.383973	1	176.936	-1.02954	1
LOC111983698	XP_023871126	AT4G16700	phosphatidylserine decarboxylase 1	Eukaryotic Phospholipid Synthesis & Editing Mitochondrial Lipopolysaccharide Synthesis	-1.04442	-1.04112	-1.04236	-1.04448	-1.04845	-1.04967	-0.770042	0.070458	-1.04201	-1.03697	-0.761642	-0.544881	-1.0453	-1.04181	-0.505823	-1.02909	1.1597	-4.24382	NA	1.1597	-2.01416	NA	1.1597	-1.64841	NA	1.1597	-2.22965	NA	1.1597	-2.59541	NA	1.1597	0.365753	NA
LOC112009540	XP_023897971	AT1G05450	Bifunctional inhibitor/lipid-transfer protein/seed storage 2S albumin superfamily protein	#N/A	13.0978	13.3714	13.3311	12.2304	10.5411	9.06813	9.6846	10.3383	11.9058	11.8424	12.0846	11.9972	5.30067	7.80624	7.77053	7.66937	3918.56	3.33094	2.44881e-05	3918.56	1.21273	1	3918.56	6.2213	1.47066e-24	3918.56	2.11821	0.131217	3918.56	-2.89036	0.00223753	3918.56	5.00857	1.70798e-14	4
LOC111987468	XP_023874955	AT1G05460	P-loop containing nucleoside triphosphate hydrolases superfamily protein	#N/A	10.5287	10.428	10.4297	10.3374	10.5026	10.5538	10.7223	10.3315	9.39627	9.41864	9.6796	9.63187	10.766	10.7264	10.6404	10.9524	1353.14	-0.113472	1	1353.14	0.987205	1	1353.14	-0.377069	1	1353.14	-1.10068	1	1353.14	0.263597	1	1353.14	-1.36427	0.0349809
LOC111995114	XP_023882787	AT1G05460	P-loop containing nucleoside triphosphate hydrolases superfamily protein	#N/A	0.907831	0.929358	2.02459	3.11131	3.51822	3.51003	2.64896	3.0532	2.1878	2.40397	2.13071	2.53134	0.900493	1.32819	0.946751	0.993644	6.95176	-1.85347	0.938855	6.95176	-0.337209	1	6.95176	3.87784	0.161047	6.95176	-1.51626	1	6.95176	-5.73131	0.0105743	6.95176	4.21505	0.120111
LOC111983702	XP_023871127	#N/A	#N/A	#N/A	-2.11468	-2.1124	-2.11308	-2.11474	-2.06481	-2.11962	-2.11603	-2.1034	-2.11289	-2.11015	-2.11501	-2.06013	-2.11547	-2.11278	-2.1106	-2.10592	0.11022	-0.68676	NA	0.11022	-0.763299	NA	0.11022	0	NA	0.11022	0.076539	NA	0.11022	-0.550676	NA	0.11022	0.627215	NA
LOC111983703	XP_023871128	#N/A	#N/A	#N/A	-0.809956	-0.791242	-1.06619	-1.07118	-1.0741	-1.07498	-1.07224	0.0520537	-0.795294	-1.05052	-0.812543	-0.802307	-1.07179	-1.06459	-1.05298	-1.02796	0.740295	-1.82128	NA	0.740295	-0.585707	NA	0.740295	1.30737	NA	0.740295	-1.23558	NA	0.740295	-3.12866	NA	0.740295	1.89308	NA
LOC111983704	XP_023871129	AT3G61540	alpha/beta-Hydrolases superfamily protein	#N/A	10.7241	10.8327	11.0502	10.6824	9.80494	10.4845	10.682	10.5176	10.8533	10.8403	10.7017	10.7919	11.4946	11.363	11.2939	12.1138	2044.91	0.462769	1	2044.91	0.0352757	1	2044.91	-0.855435	1	2044.91	0.427494	1	2044.91	1.3182	0.835305	2044.91	-0.89071	1
LOC111983705	XP_023871130	AT3G61530	Phosphoenolpyruvate carboxylase family protein	#N/A	9.45926	9.65257	9.43123	9.73253	10.0572	8.75997	7.57517	9.88863	8.65598	8.46498	8.39773	8.18046	6.82145	8.01558	6.9042	8.31501	513.127	0.207946	1	513.127	1.25937	1	513.127	2.10878	0.0984812	513.127	-1.05142	1	513.127	-1.90083	0.402734	513.127	0.849415	1
LOC111983707	XP_023871131	AT2G31280	conserved peptide upstream open reading frame 7	#N/A	12.1015	11.8235	12.1503	11.8547	12.4148	12.8585	12.4588	12.3586	10.72	11.4525	11.9267	11.446	12.8204	12.4903	12.8279	12.3555	4854.25	-0.60051	1	4854.25	0.591547	1	4854.25	-0.711341	1	4854.25	-1.19206	1	4854.25	0.110831	1	4854.25	-1.30289	0.74882
LOC111983708	XP_023871134	#N/A	#N/A	#N/A	-0.715078	-0.711015	-0.712235	-0.715172	-0.721333	-0.723223	-0.717388	0.694887	-0.149727	-0.355766	-0.715639	0.273122	-0.716446	-0.381951	-0.360412	-0.697567	1.50236	-4.29037	NA	1.50236	-3.47938	NA	1.50236	-1.60757	NA	1.50236	-0.810995	NA	1.50236	-2.6828	NA	1.50236	1.87181	NA
LOC111995126	XP_023882802	AT1G05460	P-loop containing nucleoside triphosphate hydrolases superfamily protein	#N/A	2.77257	2.61836	7.19212	8.69323	7.18702	6.62981	6.96356	5.55014	7.38917	7.80879	7.82896	7.76368	7.37642	9.1419	5.29641	9.65139	238.409	0.612667	1	238.409	-0.504016	1	238.409	-1.56424	1	238.409	1.11668	1	238.409	2.17691	1	238.409	-1.06023	1
LOC111999327	XP_023887222	AT1G05460	P-loop containing nucleoside triphosphate hydrolases superfamily protein	#N/A	5.12354	3.88333	7.83218	4.91401	5.04672	6.113	4.51495	4.17283	6.72022	6.46337	6.74216	7.32064	3.19313	3.30386	3.865	1.72699	70.2114	1.36554	1	70.2114	-0.564418	1	70.2114	3.91906	0.00633293	70.2114	1.92996	0.978718	70.2114	-2.55351	0.472573	70.2114	4.48347	0.000961088	6
LOC112008038	XP_023896159	AT1G05460	P-loop containing nucleoside triphosphate hydrolases superfamily protein	#N/A	-0.722544	-0.720508	-0.721123	-0.722591	-0.339266	-0.212483	-0.72369	0.0425085	-0.469592	-0.447362	-0.722824	-0.284983	-0.723224	-0.720851	-0.718814	-0.410698	0.839676	-3.50214	NA	0.839676	-2.49886	NA	0.839676	-0.857444	NA	0.839676	-1.00328	NA	0.839676	-2.6447	NA	0.839676	1.64141	NA
LOC111983716	XP_023871171	AT3G26750	0	#N/A	8.13102	7.98248	8.50795	7.69172	9.11057	8.73399	8.73135	8.74131	8.6762	8.35438	8.54202	8.44746	8.60287	9.30035	9.15754	8.80761	405.393	-0.811594	1	405.393	-0.445285	1	405.393	-0.983779	1	405.393	-0.366309	1	405.393	0.172185	1	405.393	-0.538494	1
LOC111983717	XP_023871138	#N/A	#N/A	#N/A	-1.45165	-1.44473	-1.44678	-1.45181	-1.30109	-1.46661	-1.29314	-1.41743	-1.44621	-1.11271	-1.45263	-1.28619	-1.45405	-1.44587	-1.27669	-1.42509	0.369581	-1.40922	NA	0.369581	-2.14781	NA	0.369581	-0.857424	NA	0.369581	0.738586	NA	0.369581	-0.551797	NA	0.369581	1.29038	NA
LOC111983719	XP_023871137	AT1G67560	PLAT/LH2 domain-containing lipoxygenase family protein	Oxylipin Metabolism 1 Oxylipin Metabolism 2	8.32777	3.77538	3.96824	4.59152	7.96639	8.54146	8.74693	7.86306	7.36934	7.97206	7.81553	8.2355	7.10857	8.42005	7.80293	8.39272	242.883	-1.86506	0.762315	242.883	-1.36655	1	242.883	-1.52918	1	242.883	-0.498504	1	242.883	-0.335873	1	242.883	-0.162631	1
LOC111986518	XP_023873926	AT1G05490	chromatin remodeling 31	#N/A	0.163768	0.172166	0.169645	0.498199	1.27685	1.6839	2.15071	1.51848	0.170349	0.552412	0.162606	0.167203	0.160935	0.520888	1.02108	0.605465	2.67734	-4.92605	0.0322904	2.67734	-0.0419832	1	2.67734	-2.21116	1	2.67734	-4.88407	NA	2.67734	-2.7149	NA	2.67734	-2.16918	NA
LOC111983721	XP_023871140	AT2G41790	Insulinase (Peptidase family M16) family protein	#N/A	-0.379106	-0.377335	-0.377871	-0.379147	0.176995	-0.206348	-0.0235692	-0.0874685	-0.162066	-0.141979	-0.176771	0.000540807	-0.17993	-0.377634	-0.145427	-0.108726	0.958479	-3.35475	NA	0.958479	-2.80212	NA	0.958479	-2.1747	NA	0.958479	-0.552634	NA	0.958479	-1.18005	NA	0.958479	0.627414	NA
LOC111983722	XP_023871141	AT4G09320	Nucleoside diphosphate kinase family protein	#N/A	0.328963	0.341079	0.337452	0.698641	1.10207	0.636835	1.15031	2.74601	1.21548	2.46009	0.96163	1.96901	0.689017	0.339059	0.754257	0.377841	3.66514	-4.4857	0.105207	3.66514	-4.62198	0.200984	3.66514	-0.842188	1	3.66514	0.136276	1	3.66514	-3.64351	NA	3.66514	3.77979	0.296791
LOC111983723	XP_023871142	AT5G64250	Aldolase-type TIM barrel family protein	#N/A	0.448543	-0.188135	-0.189294	-0.19207	-0.197835	-0.199588	0.42689	0.646439	0.0919223	0.807144	-0.192509	0.607631	-0.193268	-0.188781	0.516707	-0.176027	1.44894	-1.25357	NA	1.44894	-1.87447	NA	1.44894	-0.201349	NA	1.44894	0.620906	NA	1.44894	-1.05222	NA	1.44894	1.67313	NA
LOC111983724	XP_023871143	AT3G46460	ubiquitin-conjugating enzyme 13	#N/A	-0.709737	-0.706656	-0.707584	-0.709808	-0.714434	-0.715842	-0.711479	0.487754	-0.707325	0.200772	-0.427318	-0.0184598	-0.710769	-0.707173	-0.152076	-0.691213	1.08617	-3.27781	NA	1.08617	-3.53095	NA	1.08617	-1.64868	NA	1.08617	0.25314	NA	1.08617	-1.62912	NA	1.08617	1.88226	NA
LOC111983725	XP_023871144	#N/A	#N/A	#N/A	2.13805	1.57946	1.56174	4.25776	3.32538	1.39237	3.2456	6.16578	3.75842	5.22172	3.53379	4.45391	2.11306	1.08527	3.97665	3.02097	20.4978	-2.34294	0.74078	20.4978	-1.96609	1	20.4978	0.00563264	1	20.4978	-0.376848	1	20.4978	-2.34858	1	20.4978	1.97173	1
LOC111983726	XP_023871145	AT5G59160	type one serine/threonine protein phosphatase 2	#N/A	0.540161	0.555156	0.941326	0.539811	0.86686	0.509465	2.04925	3.23207	2.03257	2.21904	1.18584	2.38009	1.17719	0.552659	1.97594	1.04855	4.57682	-4.86453	0.0896901	4.57682	-4.59053	0.282233	4.57682	-3.0334	0.642972	4.57682	-0.273993	1	4.57682	-1.83113	1	4.57682	1.55713	1
LOC111983727	XP_023871149	#N/A	#N/A	#N/A	-0.630053	-0.627855	-0.628519	-0.630104	0.226102	-0.425795	-0.400154	-0.293074	-0.628334	-0.146086	-0.630354	-0.382693	-0.630786	-0.628225	-0.151993	-0.316625	0.904878	-3.4933	NA	0.904878	-2.12864	NA	0.904878	-2.24423	NA	0.904878	-1.36466	NA	0.904878	-1.24907	NA	0.904878	-0.115583	NA
LOC111983728	XP_023871146	AT4G17190	farnesyl diphosphate synthase 2	#N/A	-1.04593	-1.04245	-1.04375	-1.04599	-0.239512	-1.05145	-1.04749	0.0673181	-1.04339	-1.03809	-0.758008	-0.539337	-1.04685	-1.04317	-1.03898	-1.02985	1.22155	-4.55584	NA	1.22155	-2.01236	NA	1.22155	0	NA	1.22155	-2.54348	NA	1.22155	-4.41978	NA	1.22155	1.8763	NA
LOC111983729	XP_023871147	AT2G27490	dephospho-CoA kinase family	#N/A	-1.77879	-1.77377	-1.77525	-1.77891	-1.55092	-1.78965	-1.78175	-1.63589	-1.77483	-1.65074	-1.7795	-1.77671	-1.78053	-1.77459	-1.76981	-1.7595	0.257235	-2.08401	NA	0.257235	-0.763286	NA	0.257235	0	NA	0.257235	-1.32073	NA	0.257235	-1.94794	NA	0.257235	0.627215	NA
LOC111983730	#N/A	#N/A	#N/A	#N/A	-1.37947	-1.37067	-1.37327	-1.37968	-1.3939	-1.39851	-1.38466	-1.12905	-1.16567	-0.630849	-1.38072	-1.37582	-1.38253	-1.37212	-1.15686	-1.34567	0.491329	-0.68674	NA	0.491329	-2.92256	NA	0.491329	-0.857405	NA	0.491329	2.23582	NA	0.491329	0.170665	NA	0.491329	2.06516	NA
LOC111983731	#N/A	#N/A	#N/A	#N/A	-2.2907	-2.28886	-2.2894	-2.29074	-2.29372	-2.29468	-2.29179	-2.23835	-2.28925	-2.28704	-2.29096	-2.28994	-2.29134	-2.28916	-2.28741	-2.28363	0.0881156	-0.686767	NA	0.0881156	0	NA	0.0881156	0	NA	0.0881156	-0.644802	NA	0.0881156	-0.550676	NA	0.0881156	0	NA
LOC111983732	XP_023871151	#N/A	#N/A	#N/A	-2.28943	-2.28817	-2.28854	-2.28946	-2.29151	-2.29217	-2.29018	-2.28317	-2.28844	-2.28691	-2.28961	-2.25916	-2.28987	-2.28838	-2.28717	-2.28457	0.0599137	0	NA	0.0599137	-0.763306	NA	0.0599137	0	NA	0.0599137	0.79788	NA	0.0599137	0	NA	0.0599137	0.627215	NA
LOC111983733	XP_023871152	#N/A	#N/A	#N/A	-1.7756	-1.77106	-1.77241	-1.77571	-1.67635	-1.78542	-1.77828	-1.75314	-1.77203	-1.76657	-1.77625	-1.45365	-1.77718	-1.77181	-1.76749	-1.75817	0.230048	-0.686748	NA	0.230048	-2.03041	NA	0.230048	0	NA	0.230048	1.34366	NA	0.230048	-0.550676	NA	0.230048	1.89433	NA
LOC111983734	XP_023871153	#N/A	#N/A	#N/A	-0.390015	-0.38519	-0.386641	-0.390127	0.27889	-0.123058	-0.392753	1.43647	-0.0580198	-0.0292736	-0.0793451	0.360583	-0.391637	-0.385999	0.218462	-0.370175	1.58212	-4.57664	NA	1.58212	-3.05966	NA	1.58212	-1.63137	NA	1.58212	-1.51698	NA	1.58212	-2.94527	NA	1.58212	1.42829	NA
LOC111983735	XP_023871154	#N/A	#N/A	#N/A	-1.07604	-1.07172	-1.07317	-1.07611	-0.805288	-1.08219	-0.584671	0.0899035	-1.07276	-1.06688	-1.07646	-1.07458	-1.07707	-1.07253	-0.519087	-1.05779	1.44051	-4.87715	NA	1.44051	0	NA	1.44051	-1.65035	NA	1.44051	-4.8352	NA	1.44051	-3.22679	NA	1.44051	-1.60841	NA
LOC111983736	XP_023871155	#N/A	#N/A	#N/A	0.36547	0.12749	0.126353	0.843235	0.510094	0.11631	0.354518	0.709805	0.993146	0.783877	0.706554	0.567138	0.545428	0.126856	0.400543	0.13944	1.60624	-0.0814032	NA	1.60624	-1.45677	NA	1.60624	0.636233	NA	1.60624	1.37536	NA	1.60624	-0.717637	NA	1.60624	2.093	NA
LOC111983737	#N/A	#N/A	#N/A	#N/A	-1.46828	-1.45955	-1.46213	-1.46849	-1.48262	-1.48719	-1.47344	-0.603373	-1.46141	-1.4509	-1.46952	-1.46467	-1.47132	-1.46098	-1.04182	-1.43473	0.487148	-2.97076	NA	0.487148	0	NA	0.487148	-1.65453	NA	0.487148	-2.92883	NA	0.487148	-1.31623	NA	0.487148	-1.6126	NA
LOC112000670	XP_023888594	AT1G05490	chromatin remodeling 31	#N/A	-1.03695	-1.03192	-1.03503	-0.814411	-1.03906	-1.03968	-0.823343	-0.496884	-1.03416	-0.780527	-0.816295	-1.03639	-1.03742	-0.80036	-0.589648	-1.00208	0.611396	-1.56974	NA	0.611396	-0.752368	NA	0.611396	-1.43893	NA	0.611396	-0.817369	NA	0.611396	-0.130812	NA	0.611396	-0.686557	NA
LOC111983739	XP_023871157	#N/A	#N/A	#N/A	-1.45766	-1.45017	-1.45238	-1.45784	-1.29508	-1.47387	-1.28593	-1.06827	-1.45176	-1.44275	-1.45872	-1.45456	-1.46026	-1.09909	-1.44426	-1.42888	0.405745	-2.65586	NA	0.405745	0	NA	0.405745	-1.57632	NA	0.405745	-2.61393	NA	0.405745	-1.07954	NA	0.405745	-1.53439	NA
LOC111983740	XP_023871158	AT3G54440	glycoside hydrolase family 2 protein	#N/A	-0.62552	-0.621406	-0.622644	-0.311521	-0.631825	-0.633723	-0.627853	1.08672	-0.293284	-0.617132	-0.314129	-0.0642918	-0.318639	-0.622096	0.181202	-0.608596	1.34776	-3.40629	NA	1.34776	-1.72411	NA	1.34776	-1.83338	NA	1.34776	-1.68218	NA	1.34776	-1.57291	NA	1.34776	-0.109266	NA
LOC111983741	XP_023871159	AT4G21090	MITOCHONDRIAL FERREDOXIN 2	#N/A	-1.94473	-1.94108	-1.94216	-1.94482	-1.95072	-1.95263	-1.94689	-1.92666	-1.85599	-1.93746	-1.94525	-1.77148	-1.946	-1.94168	-1.9382	-1.9307	0.181672	0	NA	0.181672	-2.0446	NA	0.181672	0	NA	0.181672	2.07919	NA	0.181672	0	NA	0.181672	1.90852	NA
LOC111983742	XP_023871161	AT3G10110	Mitochondrial import inner membrane translocase subunit Tim17/Tim22/Tim23 family protein	#N/A	-0.314593	-0.474001	-0.712015	-0.713271	-0.355175	-0.71664	-0.500117	-0.399944	-0.477615	-0.709655	-0.318219	-0.155957	-0.713811	-0.711782	-0.710037	-0.701649	0.778263	-0.41554	NA	0.778263	-1.00347	NA	0.778263	1.88486	NA	0.778263	0.587933	NA	0.778263	-2.3004	NA	0.778263	2.88833	NA
LOC112002935	XP_023890865	AT1G05490	chromatin remodeling 31	#N/A	8.45731	9.60705	9.65197	9.36537	3.74846	2.88493	3.94157	3.41031	6.24711	6.60094	7.71762	6.94038	2.6994	4.24531	3.91314	2.86652	250.655	6.60885	1.26957e-25	250.655	2.5823	0.0112811	250.655	6.57619	2.18813e-25	250.655	4.02655	1.47769e-07	250.655	0.0326588	1	250.655	3.99389	1.64518e-07	4
LOC111983744	XP_023871163	#N/A	#N/A	#N/A	-1.94875	-1.94432	-1.94563	-1.94886	-1.95603	-1.95835	-1.95137	-1.82247	-1.94526	-1.93992	-1.94938	-1.94692	-1.84597	-1.94505	-1.94082	-1.82739	0.224458	-0.686753	NA	0.224458	0	NA	0.224458	-1.55164	NA	0.224458	-0.644802	NA	0.224458	0.864885	NA	0.224458	-1.50969	NA
LOC111983745	XP_023871164	#N/A	#N/A	#N/A	-1.77842	-1.77345	-1.77492	-1.77854	-1.78656	-1.78916	-1.78135	-1.75385	-1.77451	-1.53506	-1.66238	-1.65962	-1.78015	-1.77427	-1.76954	-1.75935	0.254071	0	NA	0.254071	-2.52342	NA	0.254071	0	NA	0.254071	2.55801	NA	0.254071	0	NA	0.254071	2.38734	NA
LOC111983746	XP_023871165	#N/A	#N/A	#N/A	-1.94983	-1.94518	-1.94656	-1.94994	-1.95745	-1.95988	-1.95257	-1.70831	-1.94617	-1.94058	-1.95049	-1.83865	-1.95144	-1.94595	-1.94152	-1.93198	0.236145	-1.82543	NA	0.236145	-0.763288	NA	0.236145	0	NA	0.236145	-1.06214	NA	0.236145	-1.68935	NA	0.236145	0.627215	NA
LOC111983747	XP_023871166	AT3G48150	anaphase-promoting complex subunit 8	#N/A	-1.4614	-1.45339	-1.45576	-1.46159	-1.47455	-1.47874	-1.46613	-1.04486	-1.45509	-1.25702	-1.46254	-1.26964	-1.46419	-1.4547	-1.07019	-1.43062	0.439337	-1.82258	NA	0.439337	-1.50396	NA	0.439337	-1.65439	NA	0.439337	-0.318617	NA	0.439337	-0.168192	NA	0.439337	-0.150424	NA
LOC111983748	XP_023871167	AT2G47130	NAD(P)-binding Rossmann-fold superfamily protein	#N/A	-2.11737	-2.11436	-2.11525	-2.11745	-2.12232	-2.1239	-2.11916	-2.03154	-2.115	-2.11137	-2.1178	-2.04521	-2.11842	-2.11485	-2.11198	-2.10579	0.148029	-0.68676	NA	0.148029	-0.763299	NA	0.148029	0	NA	0.148029	0.076539	NA	0.148029	-0.550676	NA	0.148029	0.627215	NA
LOC111983749	XP_023871172	AT5G07360	Amidase family protein	Phospholipid Signaling	-1.45696	-1.44941	-1.45164	-1.45714	-1.46934	-1.47329	-1.46141	-1.24213	-1.27354	-1.26447	-1.45803	-1.45383	-1.28211	-1.45065	-1.08851	-1.42797	0.409306	-0.686761	NA	0.409306	-1.52562	NA	0.409306	-2.11992	NA	0.409306	0.838859	NA	0.409306	1.43316	NA	0.409306	-0.594298	NA
LOC111983750	XP_023871168	#N/A	#N/A	#N/A	-1.94895	-1.94447	-1.94579	-1.94905	-1.85108	-1.95863	-1.95159	-1.71639	-1.94542	-1.94004	-1.94958	-1.94709	-1.9505	-1.94521	-1.94094	-1.93176	0.226538	-2.33157	NA	0.226538	0	NA	0.226538	0	NA	0.226538	-2.28962	NA	0.226538	-2.19549	NA	0.226538	0	NA
LOC111983751	XP_023871169	AT2G42710	Ribosomal protein L1p/L10e family	#N/A	-2.11722	-2.11425	-2.11513	-2.04737	-2.1221	-2.12366	-2.11898	-2.03258	-2.11488	-2.1113	-2.11764	-2.11599	-2.11825	-2.11474	-2.1119	-2.1058	0.145838	0.0345471	NA	0.145838	0.679349	NA	0.145838	0.585223	NA	0.145838	-0.644802	NA	0.145838	-0.550676	NA	0.145838	0	NA
LOC112011739	XP_023899848	AT1G05490	chromatin remodeling 31	#N/A	0	0	0	0	0	0	0	0	0	0	0	0	0	0	0	0	0	NA	NA	0	NA	NA	0	NA	NA	0	NA	NA	0	NA	NA	0	NA	NA
LOC111983753	XP_023871173	#N/A	#N/A	#N/A	0.285861	0.311585	1.18234	0.285255	1.52415	1.0297	1.37709	5.94919	0.827498	1.95271	1.62094	2.14234	0.277016	0.307334	1.52237	0.965366	6.76622	-5.43747	NA	6.76622	-3.11694	NA	6.76622	-1.18214	NA	6.76622	-2.32053	NA	6.76622	-4.25533	NA	6.76622	1.9348	NA
LOC111984338	XP_023871735	AT1G05500	Calcium-dependent lipid-binding (CaLB domain) family protein	#N/A	2.45772	1.82526	2.3195	4.41881	3.59541	6.24975	5.05463	4.70393	2.09504	1.89297	0.88242	3.15763	2.59521	1.44554	2.40257	1.62958	19.9067	-2.60864	0.302045	19.9067	1.47956	1	19.9067	1.76088	1	19.9067	-4.0882	0.0193493	19.9067	-4.36953	0.0144816	19.9067	0.281327	1
LOC111983755	XP_023871175	AT3G49410	Transcription factor IIIC, subunit 5	#N/A	-1.94895	-1.94447	-1.94579	-1.94905	-1.85108	-1.95863	-1.95159	-1.71639	-1.94542	-1.94004	-1.94958	-1.94709	-1.9505	-1.94521	-1.94094	-1.93176	0.226538	-2.33157	NA	0.226538	0	NA	0.226538	0	NA	0.226538	-2.28962	NA	0.226538	-2.19549	NA	0.226538	0	NA
LOC111983756	XP_023871176	AT3G26020	Protein phosphatase 2A regulatory B subunit family protein	#N/A	0.180755	0.187512	0.501841	0.180598	0.447418	0.810463	0.693131	1.98026	0.739989	1.28409	0.179822	1.20295	1.03376	0.18638	0.193071	0.582549	2.31783	-3.98187	0.275111	2.31783	-3.38855	0.855409	2.31783	-2.09712	1	2.31783	-0.59332	NA	2.31783	-1.88475	NA	2.31783	1.29143	NA
LOC111983757	XP_023871177	#N/A	#N/A	#N/A	-0.627404	-0.61168	-0.616413	-0.837273	-0.498507	-0.839978	-0.838027	-0.804587	-0.615093	-0.595312	-0.463264	-0.620988	-0.837707	-0.836075	-0.598708	-0.816873	0.654735	0.661316	NA	0.654735	-0.75368	NA	0.654735	1.18111	NA	0.654735	1.415	NA	0.654735	-0.519792	NA	0.654735	1.93479	NA
LOC111983758	#N/A	#N/A	#N/A	#N/A	-1.10764	-1.09542	-1.09926	-1.10769	-0.658704	-0.865167	-1.10892	0.205507	-0.809352	-1.08255	-1.10795	-1.10303	-1.1084	-1.09755	-0.788708	-1.05849	0.806611	-3.91919	NA	0.806611	-0.763302	NA	0.806611	-0.857428	NA	0.806611	-3.15589	NA	0.806611	-3.06177	NA	0.806611	-0.0941263	NA
LOC111983759	XP_023871179	#N/A	#N/A	#N/A	-0.380137	-0.603616	-0.6042	-0.605593	-0.406163	-0.414008	-0.0743128	-0.2879	-0.366856	0.0111753	-0.605813	-0.604763	-0.211105	-0.603942	-0.349214	-0.597446	0.856409	-2.26517	NA	0.856409	-1.84145	NA	0.856409	-1.35699	NA	0.856409	-0.423719	NA	0.856409	-0.908174	NA	0.856409	0.484455	NA
LOC112017489	XP_023905708	AT1G05500	Calcium-dependent lipid-binding (CaLB domain) family protein	#N/A	11.5499	12.2244	11.8258	11.5803	10.4599	10.0752	9.38248	10.2136	10.2003	10.3354	10.6946	10.4741	9.96637	9.89407	9.31802	9.67503	1801.72	1.90261	0.00560334	1801.72	1.51649	0.401468	1801.72	2.29098	1.52369e-05	1801.72	0.386115	1	1801.72	-0.388376	1	1801.72	0.77449	1	5
LOC111983761	XP_023871180	#N/A	#N/A	#N/A	-1.78236	-1.77679	-1.77844	-1.78249	-1.6607	-1.79439	-1.78564	-1.49326	-1.6472	-1.77129	-1.78315	-1.78005	-1.78429	-1.77771	-1.77241	-1.76099	0.288383	-2.33156	NA	0.288383	-0.763284	NA	0.288383	0	NA	0.288383	-1.56828	NA	0.288383	-2.19549	NA	0.288383	0.627215	NA
LOC112016363	XP_023904689	AT1G05560	UDP-glucosyltransferase 75B1	#N/A	5.97467	5.8637	5.80068	5.64044	3.97173	3.85999	4.2433	2.6588	4.74639	5.508	4.33843	5.48756	3.80852	3.91554	3.08421	4.47979	33.2814	2.5526	0.0075523	33.2814	0.876776	1	33.2814	2.45601	0.012292	33.2814	1.67583	0.651645	33.2814	0.0965901	1	33.2814	1.57924	0.744537	5
LOC111983763	#N/A	#N/A	#N/A	#N/A	-0.655333	-0.653739	-0.433227	-0.655369	-0.657731	-0.325982	-0.453501	-0.356792	-0.431882	-0.411718	-0.446634	-0.43789	-0.449802	-0.654008	-0.415181	-0.378259	0.751859	-1.68079	NA	0.751859	-1.76365	NA	0.751859	-1.45552	NA	0.751859	0.0828653	NA	0.751859	-0.225265	NA	0.751859	0.308131	NA
LOC111983764	XP_023871184	#N/A	#N/A	#N/A	-0.788086	-0.785888	-0.522913	-0.788137	-0.235963	-0.792412	-0.546353	-0.750856	-0.521363	-0.498215	-0.788388	-0.528289	-0.78882	-0.786258	0.269427	-0.765982	0.861657	-1.54144	NA	0.861657	-1.37816	NA	0.861657	-2.47126	NA	0.861657	-0.163287	NA	0.861657	0.929817	NA	0.861657	-1.0931	NA
LOC111983765	XP_023871185	#N/A	#N/A	#N/A	-2.28943	-2.28817	-2.28854	-2.28946	-2.29151	-2.29217	-2.29018	-2.28317	-2.28844	-2.28691	-2.28961	-2.25916	-2.28987	-2.28838	-2.28717	-2.28457	0.0599137	0	NA	0.0599137	-0.763306	NA	0.0599137	0	NA	0.0599137	0.79788	NA	0.0599137	0	NA	0.0599137	0.627215	NA
LOC111983766	XP_023871186	#N/A	#N/A	#N/A	-1.29066	-1.27997	-1.03165	-1.29092	-1.30795	-1.3087	-1.05455	-0.179764	-1.28224	-1.0179	-1.29218	-1.28623	-1.29438	-1.28172	-1.27153	-1.24958	0.625501	-2.74824	NA	0.625501	-0.0419648	NA	0.625501	0.585251	NA	0.625501	-2.70627	NA	0.625501	-3.33349	NA	0.625501	0.627216	NA
LOC111983767	XP_023871187	#N/A	#N/A	#N/A	-1.11346	-1.10389	-1.10672	-1.11368	-0.770137	-1.11616	-0.910017	-1.06609	-1.10592	-0.679718	-0.903273	-0.894688	-1.11423	-1.10546	-0.68512	-1.0767	0.544376	-1.87804	NA	0.544376	-2.51917	NA	0.544376	-1.644	NA	0.544376	0.641135	NA	0.544376	-0.234039	NA	0.544376	0.875174	NA
LOC111983768	XP_023871188	AT4G11410	NAD(P)-binding Rossmann-fold superfamily protein	#N/A	-2.28977	-2.28835	-2.28877	-2.2898	-2.2921	-2.29284	-2.29061	-2.28275	-2.28865	-2.28695	-2.28997	-2.28918	-2.29026	-2.28859	-2.2539	-2.28432	0.0673427	0	NA	0.0673427	0	NA	0.0673427	-0.857432	NA	0.0673427	0	NA	0.0673427	0.892006	NA	0.0673427	-0.815467	NA
LOC111983769	XP_023871189	#N/A	#N/A	#N/A	-2.11647	-2.1137	-2.11452	-2.11654	-2.12101	-2.12246	-2.05301	-2.10277	-2.11429	-2.11096	-2.11686	-2.11532	-2.11743	-2.11416	-2.11152	-2.04074	0.135194	-0.68676	NA	0.135194	0	NA	0.135194	-0.857425	NA	0.135194	-0.644802	NA	0.135194	0.170665	NA	0.135194	-0.815467	NA
LOC111983770	XP_023871190	#N/A	#N/A	#N/A	-1.07014	-1.06905	-1.06938	-1.07016	-0.890092	-0.897066	-0.875489	-0.798133	-0.688866	-1.06102	-0.868997	-1.0697	-1.0705	-1.06924	-0.839311	-0.809139	0.56991	-2.42663	NA	0.56991	-2.04685	NA	0.56991	-1.63779	NA	0.56991	-0.379776	NA	0.56991	-0.788835	NA	0.56991	0.409059	NA
LOC111996148	XP_023883868	AT1G05577	Domain of unknown function (DUF966)	#N/A	2.34425	3.21711	7.39558	5.63288	3.79131	3.54966	2.05982	2.75396	3.30983	3.94136	2.3326	4.15538	2.51529	1.87725	1.56236	2.66163	30.6315	3.42791	0.0693417	30.6315	2.90131	0.407523	30.6315	4.94602	0.00132423	30.6315	0.5266	1	30.6315	-1.5181	1	30.6315	2.0447	0.96509	5
LOC111983772	XP_023871191	AT4G11410	NAD(P)-binding Rossmann-fold superfamily protein	#N/A	-1.31975	-1.3112	-1.31373	-1.31996	-1.14262	-1.33538	-1.3248	-0.875316	-0.928209	-1.30274	-1.12075	-1.31621	-1.32273	-1.31261	-1.1034	-1.28691	0.474716	-2.31213	NA	0.474716	-2.04005	NA	0.474716	-0.857421	NA	0.474716	-0.27208	NA	0.474716	-1.45471	NA	0.474716	1.18263	NA
LOC111983773	XP_023871192	#N/A	#N/A	#N/A	-1.46098	-1.45314	-1.45546	-1.46116	-1.29089	-1.47794	-1.46561	-0.869256	-1.45481	-1.44538	-1.27778	-1.45773	-1.27939	-1.45443	-1.44696	-1.43087	0.427953	-2.80976	NA	0.427953	-0.763275	NA	0.427953	-0.857401	NA	0.427953	-2.04649	NA	0.427953	-1.95236	NA	0.427953	-0.0941259	NA
LOC111983774	XP_023871193	#N/A	#N/A	#N/A	-1.20281	-1.19381	-1.19647	-0.830846	-1.21055	-1.21104	-1.20813	-1.15826	-0.986252	-0.779563	-1.20409	-1.19908	-1.0036	-1.19529	-0.784894	-1.16824	0.505142	1.46121	NA	0.505142	-0.732974	NA	0.505142	-0.693376	NA	0.505142	2.19418	NA	0.505142	2.15458	NA	0.505142	0.0395973	NA
LOC111983775	XP_023871195	#N/A	#N/A	#N/A	0.353256	0.368006	0.363598	0.750324	1.49964	0.32298	2.25684	3.258	1.2968	1.12292	0.3512	2.16951	1.70737	0.365552	0.810844	0.882694	4.31401	-5.27601	0.0711065	4.31401	-3.66463	0.744027	4.31401	-2.7585	0.84073	4.31401	-1.61138	1	4.31401	-2.51751	1	4.31401	0.906126	1
LOC111983776	XP_023871196	#N/A	#N/A	#N/A	3.00912	1.61538	2.22185	3.1219	4.04943	2.22941	3.36248	6.50377	3.0748	4.43028	3.48418	4.51617	2.14579	1.12078	4.11942	3.33221	20.9182	-3.34312	0.143886	20.9182	-1.99944	1	20.9182	-0.797487	1	20.9182	-1.34368	1	20.9182	-2.54563	0.765578	20.9182	1.20195	1
LOC111983777	XP_023871197	#N/A	#N/A	#N/A	0	0	0	0	0	0	0	0	0	0	0	0	0	0	0	0	0	NA	NA	0	NA	NA	0	NA	NA	0	NA	NA	0	NA	NA	0	NA	NA
LOC111990120	XP_023877677	AT1G05590	beta-hexosaminidase 2	#N/A	5.34427	6.17214	6.90928	5.63912	6.64222	6.04806	5.89849	5.36892	6.42818	6.08938	6.79097	6.5937	6.96577	7.02331	5.49615	6.39798	82.8043	0.0993012	1	82.8043	-0.399981	1	82.8043	-0.51664	1	82.8043	0.499282	1	82.8043	0.615941	1	82.8043	-0.116659	1
LOC111983779	XP_023871199	AT5G06600	ubiquitin-specific protease 12	#N/A	0.449782	0.461537	0.458015	0.449508	2.20063	0.425925	0.785453	2.59894	1.62117	1.68913	1.42574	1.07654	0.445804	0.459575	2.12714	1.63746	3.69338	-5.30635	0.0884747	3.69338	-4.50091	0.438329	3.69338	-4.37998	0.243821	3.69338	-0.805437	1	3.69338	-0.926371	NA	3.69338	0.120935	1
LOC111993362	XP_023880970	AT1G05590	beta-hexosaminidase 2	#N/A	2.61593	1.73208	3.2959	2.83435	2.819	2.69247	3.20029	1.46572	3.43127	3.52344	3.57833	3.40292	2.59403	1.72573	2.25962	3.20234	8.48537	0.062054	1	8.48537	-1.23662	1	8.48537	0.368605	1	8.48537	1.29868	1	8.48537	-0.306551	1	8.48537	1.60523	1
LOC111983781	XP_023871201	#N/A	#N/A	#N/A	-0.573106	-0.56892	-0.570178	-0.573203	-0.301603	-0.311932	0.829135	0.116303	-0.569827	0.19909	-0.573684	-0.0341799	-0.275136	-0.569621	-0.565479	-0.555952	1.59125	-4.77885	NA	1.59125	-2.86778	NA	1.59125	-0.857438	NA	1.59125	-1.91107	NA	1.59125	-3.92141	NA	1.59125	2.01034	NA
LOC111983782	XP_023871205	AT3G51830	SAC domain-containing protein 8	Phospholipid Signaling	-1.10725	-1.09669	-1.09996	-1.10729	-1.10969	-1.11041	-0.296593	-1.05302	-1.09905	-0.449695	-1.10747	-0.857451	-0.684841	-1.09851	-1.08797	-1.06527	0.652769	-2.6477	NA	0.652769	-2.5824	NA	0.652769	-1.49027	NA	0.652769	-0.0653087	NA	0.652769	-1.15743	NA	0.652769	1.09212	NA
LOC111983783	XP_023871202	#N/A	#N/A	#N/A	-1.3579	-1.35021	-1.35249	-1.35809	-1.04873	-1.37455	-1.02531	-1.13895	-1.35185	-1.3426	-1.359	-1.00177	-1.36058	-1.35147	-1.34415	-1.32836	0.418568	-2.75633	NA	0.418568	-1.48233	NA	0.418568	0	NA	0.418568	-1.274	NA	0.418568	-2.62027	NA	0.418568	1.34627	NA
LOC111983784	XP_023871203	AT5G21100	Plant L-ascorbate oxidase	#N/A	0.821825	0.538435	0.536073	0.530399	1.71642	1.27438	1.93622	1.89044	1.53976	1.60156	0.818439	1.05648	0.52794	0.842151	1.10471	0.920638	2.83721	-4.51007	0.0392763	2.83721	-3.49369	0.447516	2.83721	-1.87911	1	2.83721	-1.01638	NA	2.83721	-2.63096	NA	2.83721	1.61457	NA
LOC111983785	XP_023871204	#N/A	#N/A	#N/A	-1.46567	-1.45736	-1.45982	-1.46587	-1.2855	-1.48366	-1.47058	-0.642673	-1.45913	-1.44913	-1.46685	-1.46223	-1.2731	-1.45873	-1.45081	-1.43374	0.458923	-3.17084	NA	0.458923	0	NA	0.458923	-0.857402	NA	0.458923	-3.1289	NA	0.458923	-2.31344	NA	0.458923	-0.815467	NA
LOC111983786	XP_023871206	AT3G15220	Protein kinase superfamily protein	#N/A	0.125883	0.1331	0.130932	0.125716	0.624614	0.111415	0.429665	1.68521	0.708235	1.69748	1.02056	1.04689	0.123453	0.131892	1.38155	0.155429	2.38497	-4.08084	0.391212	2.38497	-4.77277	0.439183	2.38497	-3.19094	0.752721	2.38497	0.691929	NA	2.38497	-0.889893	NA	2.38497	1.58182	NA
LOC111983787	#N/A	#N/A	#N/A	#N/A	-1.31208	-1.30411	-1.30646	-1.31227	-1.14617	-1.32665	-1.31679	-1.27262	-1.3058	-0.921325	-1.31321	-0.950002	-1.31485	-1.11797	-1.11038	-1.28146	0.43659	-0.686758	NA	0.43659	-2.5359	NA	0.43659	-1.61055	NA	0.43659	1.84914	NA	0.43659	0.923795	NA	0.43659	0.925343	NA
LOC111983788	XP_023871208	#N/A	#N/A	#N/A	-0.922615	-0.920641	-0.921237	-0.92266	-0.69995	-0.926495	-0.682234	-0.876562	-0.28981	-0.634714	-0.674381	0.0625814	-0.923273	-0.920973	-0.916478	-0.890558	0.775981	-1.40771	NA	0.775981	-3.928	NA	0.775981	0	NA	0.775981	2.52029	NA	0.775981	-1.27161	NA	0.775981	3.7919	NA
LOC111983789	XP_023871209	#N/A	#N/A	#N/A	-2.28899	-2.28792	-2.28824	-2.28902	-2.26566	-2.2913	-2.28962	-2.28371	-2.28815	-2.28687	-2.28914	-2.28855	-2.28936	-2.2881	-2.28708	-2.28489	0.0503067	-0.686767	NA	0.0503067	0	NA	0.0503067	0	NA	0.0503067	-0.644802	NA	0.0503067	-0.550676	NA	0.0503067	0	NA
LOC111983790	XP_023871210	#N/A	#N/A	#N/A	-1.94423	-1.94067	-1.94172	-1.94431	-1.95006	-1.7848	-1.94633	-1.92664	-1.94143	-1.93716	-1.94473	-1.94276	-1.94546	-1.94126	-1.93787	-1.84702	0.176421	-1.31752	NA	0.176421	0	NA	0.176421	-0.857419	NA	0.176421	-1.27557	NA	0.176421	-0.460103	NA	0.176421	-0.815467	NA
LOC111996177	XP_023883897	AT1G05590	beta-hexosaminidase 2	#N/A	5.64088	4.98419	5.45652	4.17677	5.14149	4.70975	3.97942	2.44809	6.32651	5.92501	5.87324	6.23498	6.8066	5.38978	5.66552	5.51401	50.4282	0.954763	1	50.4282	-1.11764	1	50.4282	-0.981104	1	50.4282	2.0724	0.347578	50.4282	1.93587	0.607882	50.4282	0.136535	1
LOC111983792	XP_023871212	#N/A	#N/A	#N/A	-1.45961	-1.45178	-1.4541	-1.4598	-1.47245	-1.47654	-1.46423	-1.23686	-1.45345	-1.076	-1.46072	-1.45637	-1.46233	-1.45307	-0.893557	-1.42955	0.427156	-0.686733	NA	0.427156	-1.58668	NA	0.427156	-2.19386	NA	0.427156	0.899944	NA	0.427156	1.50713	NA	0.427156	-0.607184	NA
LOC111983793	XP_023871216	AT3G02410	alpha/beta-Hydrolases superfamily protein	#N/A	-2.11711	-2.11417	-2.11504	-2.11718	-2.12194	-2.12348	-2.11885	-2.03333	-2.11479	-2.11125	-2.11753	-2.11589	-2.04892	-2.11465	-2.11185	-2.1058	0.14427	-0.68676	NA	0.14427	0	NA	0.14427	-0.857425	NA	0.14427	-0.644802	NA	0.14427	0.170665	NA	0.14427	-0.815467	NA
LOC111983794	XP_023871213	#N/A	#N/A	#N/A	-1.37505	-1.36663	-1.36912	-1.37526	-1.38888	-1.39329	-1.18191	-1.33335	-1.1703	-1.35829	-1.37625	-1.37156	-1.37798	-1.36801	-0.659123	-1.14457	0.46641	-0.686739	NA	0.46641	-0.763278	NA	0.46641	-2.98227	NA	0.46641	0.0765391	NA	0.46641	2.29553	NA	0.46641	-2.21899	NA
LOC111983795	XP_023871214	#N/A	#N/A	#N/A	-2.28899	-2.28792	-2.28824	-2.28902	-2.26566	-2.2913	-2.28962	-2.28371	-2.28815	-2.28687	-2.28914	-2.28855	-2.28936	-2.2881	-2.28708	-2.28489	0.0503067	-0.686767	NA	0.0503067	0	NA	0.0503067	0	NA	0.0503067	-0.644802	NA	0.0503067	-0.550676	NA	0.0503067	0	NA
LOC111998115	XP_023885986	AT1G05590	beta-hexosaminidase 2	#N/A	3.75301	2.58722	5.46972	4.19142	3.68615	4.00166	4.49872	3.08664	4.83815	4.6548	4.65047	5.1884	3.46912	3.35857	3.74058	5.21985	22.6365	0.685913	1	22.6365	-0.562521	1	22.6365	0.292932	1	22.6365	1.24843	1	22.6365	0.392981	1	22.6365	0.855453	1
LOC111983797	#N/A	#N/A	#N/A	#N/A	-1.94461	-1.94098	-1.85674	-1.9447	-1.95056	-1.95246	-1.94675	-1.92665	-1.85644	-1.93739	-1.85982	-1.94311	-1.94587	-1.94158	-1.93812	-1.93067	0.180401	0.755894	NA	0.180401	-0.749347	NA	0.180401	0.58523	NA	0.180401	1.50524	NA	0.180401	0	NA	0.180401	1.33458	NA
LOC112037686	XP_023926284	AT1G05590	beta-hexosaminidase 2	#N/A	-1.61261	-1.60675	-1.60849	-1.61275	-1.48439	-1.6253	-1.61608	-1.5836	-1.608	-1.46311	-1.61345	-1.3345	-1.61465	-1.60771	-1.46429	-1.5901	0.305983	-0.686741	NA	0.305983	-2.09213	NA	0.305983	-0.857406	NA	0.305983	1.40539	NA	0.305983	0.170665	NA	0.305983	1.23472	NA
LOC111983799	XP_023871219	AT1G63490	transcription factor jumonji (jmjC) domain-containing protein	#N/A	-0.134198	-0.122357	-0.125892	-0.134476	1.33974	0.852676	0.75746	2.2088	-0.124903	0.648455	-0.135852	0.583181	-0.138235	-0.124324	1.20273	-0.0870436	3.64449	-6.10035	0.0554251	3.64449	-2.52638	1	3.64449	-2.92713	0.883431	3.64449	-3.57397	0.685045	3.64449	-3.17321	NA	3.64449	-0.400758	1
LOC111983800	XP_023871220	#N/A	#N/A	#N/A	-2.11722	-2.11425	-2.11513	-2.04737	-2.1221	-2.12366	-2.11898	-2.03258	-2.11488	-2.1113	-2.11764	-2.11599	-2.11825	-2.11474	-2.1119	-2.1058	0.145838	0.0345471	NA	0.145838	0.679349	NA	0.145838	0.585223	NA	0.145838	-0.644802	NA	0.145838	-0.550676	NA	0.145838	0	NA
LOC111983801	XP_023871221	AT3G59970	methylenetetrahydrofolate reductase 1	#N/A	-0.954797	-0.952669	-0.953311	-0.954846	-0.722097	-0.958992	-0.955997	-0.33608	-0.953132	0.0268285	-0.955089	-0.312116	-0.699336	-0.953027	-0.945544	-0.918904	0.804965	-2.30558	NA	0.804965	-3.56094	NA	0.804965	-0.857419	NA	0.804965	1.25536	NA	0.804965	-1.44816	NA	0.804965	2.70352	NA
LOC111983802	XP_023871222	#N/A	#N/A	#N/A	-1.61359	-1.60761	-1.60938	-1.61373	-1.62341	-1.48585	-1.61713	-1.58398	-1.46819	-1.46099	-1.61444	-1.61111	-1.61567	-1.60859	-1.32151	-1.59061	0.313153	-0.686739	NA	0.313153	-1.53	NA	0.313153	-1.65454	NA	0.313153	0.843257	NA	0.313153	0.967802	NA	0.313153	-0.124545	NA
LOC111983803	XP_023871223	AT5G18110	novel cap-binding protein	#N/A	-1.94895	-1.94447	-1.94579	-1.94905	-1.85108	-1.95863	-1.95159	-1.71639	-1.94542	-1.94004	-1.94958	-1.94709	-1.9505	-1.94521	-1.94094	-1.93176	0.226538	-2.33157	NA	0.226538	0	NA	0.226538	0	NA	0.226538	-2.28962	NA	0.226538	-2.19549	NA	0.226538	0	NA
LOC111983804	XP_023871227	AT4G32660	Protein kinase superfamily protein	#N/A	-1.94315	-1.93981	-1.94079	-1.94323	-1.87003	-1.95038	-1.86652	-1.9266	-1.94052	-1.9365	-1.94362	-1.86316	-1.94431	-1.94035	-1.93717	-1.93031	0.165226	-1.40974	NA	0.165226	-0.763292	NA	0.165226	0	NA	0.165226	-0.646447	NA	0.165226	-1.27366	NA	0.165226	0.627215	NA
LOC112040081	XP_023928751	AT1G05590	beta-hexosaminidase 2	#N/A	8.60629	7.95894	8.76354	8.33204	6.6298	6.48113	6.01685	4.07269	8.4957	8.5507	8.22933	8.40099	6.88687	7.31485	7.28195	7.62665	241.157	2.64135	0.000859757	241.157	0.0275087	1	241.157	1.2824	1	241.157	2.61384	0.00160795	241.157	1.35895	1	241.157	1.25489	1	8
LOC111983806	XP_023871225	#N/A	#N/A	#N/A	-1.45633	-1.4491	-1.45124	-1.4565	-1.46818	-1.47197	-1.46059	-1.42055	-1.45064	-1.44194	-1.11988	-1.28338	-1.45884	-1.45029	-1.1035	-1.25862	0.389077	0	NA	0.389077	-1.98898	NA	0.389077	-2.27523	NA	0.389077	2.02358	NA	0.389077	2.30984	NA	0.389077	-0.286254	NA
LOC111983807	XP_023871226	AT4G24380	0	#N/A	0	0	0	0	0	0	0	0	0	0	0	0	0	0	0	0	0	NA	NA	0	NA	NA	0	NA	NA	0	NA	NA	0	NA	NA	0	NA	NA
LOC111983808	XP_023871228	AT4G21580	oxidoreductase, zinc-binding dehydrogenase family protein	#N/A	-0.93969	-0.937569	-0.938209	-0.939739	-0.942907	-0.717362	-0.940885	0.0391967	-0.938031	-0.641403	-0.682228	-0.938826	-0.940399	-0.937926	-0.250562	-0.602765	0.808446	-3.13168	NA	0.808446	-1.47262	NA	0.808446	-2.66397	NA	0.808446	-1.65905	NA	0.808446	-0.467703	NA	0.808446	-1.19135	NA
LOC111983809	XP_023871229	#N/A	#N/A	#N/A	-2.28899	-2.28792	-2.28824	-2.28902	-2.26566	-2.2913	-2.28962	-2.28371	-2.28815	-2.28687	-2.28914	-2.28855	-2.28936	-2.2881	-2.28708	-2.28489	0.0503067	-0.686767	NA	0.0503067	0	NA	0.0503067	0	NA	0.0503067	-0.644802	NA	0.0503067	-0.550676	NA	0.0503067	0	NA
LOC111983810	XP_023871230	AT1G28490	syntaxin of plants 61	#N/A	-2.11572	-2.11316	-2.11391	-2.11578	-2.11993	-2.12127	-2.11723	-2.10303	-2.1137	-2.05034	-2.11608	-2.11466	-2.05633	-2.11358	-2.11114	-2.10587	0.12466	0	NA	0.12466	-0.763299	NA	0.12466	-0.857425	NA	0.12466	0.79788	NA	0.12466	0.892006	NA	0.12466	-0.0941259	NA
LOC111983811	XP_023871231	AT5G41360	homolog of Xeroderma pigmentosum complementation group B 2	#N/A	-0.583244	-0.580204	-0.581121	-0.583314	-0.149778	-0.589253	0.306375	0.433273	-0.580865	-0.577027	-0.313257	-0.582005	-0.584261	-0.293785	0.287086	-0.570628	1.11672	-4.02927	NA	1.11672	-0.763306	NA	1.11672	-2.90962	NA	1.11672	-3.26597	NA	1.11672	-1.11966	NA	1.11672	-2.14631	NA
LOC111983812	XP_023871232	#N/A	#N/A	#N/A	-1.78171	-1.77625	-1.77786	-1.78184	-1.79068	-1.79354	-1.78494	-1.62618	-1.77741	-1.77084	-1.78249	-1.65096	-1.78361	-1.77715	-1.51496	-1.76072	0.282715	-0.686746	NA	0.282715	-0.763285	NA	0.282715	-1.65455	NA	0.282715	0.076539	NA	0.282715	0.967801	NA	0.282715	-0.891262	NA
LOC111983813	XP_023871233	AT3G13170	Spo11/DNA topoisomerase VI, subunit A protein	#N/A	-2.11613	-2.11345	-2.11424	-2.11619	-2.12051	-2.12191	-2.11771	-2.10289	-2.05113	-2.04792	-2.11651	-2.11502	-2.11706	-2.11389	-2.11134	-2.10585	0.130351	0	NA	0.130351	-1.53002	NA	0.130351	0	NA	0.130351	1.5646	NA	0.130351	0	NA	0.130351	1.39393	NA
LOC111983814	XP_023871234	#N/A	#N/A	#N/A	-2.11526	-2.11282	-2.11354	-2.11532	-2.11926	-2.12054	-2.1167	-2.10319	-2.11334	-2.11041	-2.11561	-2.11425	-2.05878	-2.05589	-2.1109	-2.1059	0.118255	0	NA	0.118255	0	NA	0.118255	-1.53332	NA	0.118255	0	NA	0.118255	1.5679	NA	0.118255	-1.49136	NA
LOC111983815	#N/A	#N/A	#N/A	#N/A	0.238675	0.670337	0.660689	0.238356	1.06531	0.210714	1.11581	3.04575	1.18386	1.86319	0.916816	2.41655	0.626973	0.250046	0.263377	0.293364	3.93686	-4.0653	0.237364	3.93686	-3.79016	0.60634	3.93686	0.601111	1	3.93686	-0.275138	1	3.93686	-4.66641	0.222495	3.93686	4.39127	0.209741
LOC111983816	XP_023871235	AT1G47620	cytochrome P450, family 96, subfamily A, polypeptide 8	Fatty Acid Elongation & Wax Biosynthesis	-1.42768	-1.42486	-1.42569	-1.42775	-1.43229	-1.43375	-1.42934	-0.548413	-1.15814	-1.42206	-1.42808	-1.42651	-1.42866	-1.42532	-1.14048	-1.41681	1.01034	-4.30907	NA	1.01034	-0.763258	NA	1.01034	-0.857384	NA	1.01034	-3.54581	NA	1.01034	-3.45169	NA	1.01034	-0.0941259	NA
LOC111984559	XP_023871961	AT1G05620	uridine-ribohydrolase 2	#N/A	9.60887	11.6336	10.3735	10.4737	8.4475	8.34216	8.22044	9.37242	11.4914	11.4444	11.179	11.2682	8.50336	9.01427	10.6548	10.1732	1480.86	2.25763	0.0676285	1480.86	-0.682164	1	1480.86	0.961705	1	1480.86	2.9398	0.00214159	1480.86	1.29593	1	1480.86	1.64387	0.694828	8
LOC111983818	XP_023871237	AT2G41050	PQ-loop repeat family protein / transmembrane family protein	#N/A	0	0	0	0	0	0	0	0	0	0	0	0	0	0	0	0	0	NA	NA	0	NA	NA	0	NA	NA	0	NA	NA	0	NA	NA	0	NA	NA
LOC111983819	#N/A	#N/A	#N/A	#N/A	0	0	0	0	0	0	0	0	0	0	0	0	0	0	0	0	0	NA	NA	0	NA	NA	0	NA	NA	0	NA	NA	0	NA	NA	0	NA	NA
LOC111983820	XP_023871240	AT5G06160	splicing factor-related	#N/A	-1.22963	-1.21942	-1.22244	-1.22987	-1.24127	-1.03218	-1.23566	-0.310297	-0.983695	-1.20932	-1.23108	-0.990222	-1.23318	-1.2211	-0.97141	-1.19043	0.58968	-3.14726	NA	0.58968	-1.49709	NA	0.58968	-0.857422	NA	0.58968	-1.65017	NA	0.58968	-2.28983	NA	0.58968	0.639664	NA
LOC111983821	XP_023871241	AT4G19490	VPS54	#N/A	-1.12905	-1.11828	-1.12147	-0.891413	-1.13265	-1.13334	-1.13119	-1.07578	-0.387131	-0.480267	-1.13052	-0.692825	-1.13084	-1.12005	-1.1098	-1.08771	0.630449	0.755909	NA	0.630449	-2.97579	NA	0.630449	0.585244	NA	0.630449	3.7317	NA	0.630449	0	NA	0.630449	3.56103	NA
LOC111983822	XP_023871242	#N/A	#N/A	#N/A	-1.7833	-1.77759	-1.77928	-1.78343	-1.79266	-1.79564	-1.78667	-1.62092	-1.77881	-1.63781	-1.78411	-1.64679	-1.78528	-1.77853	-1.77309	-1.62725	0.296724	-0.686746	NA	0.296724	-1.50404	NA	0.296724	-0.857411	NA	0.296724	0.817294	NA	0.296724	0.170665	NA	0.296724	0.646629	NA
LOC111984586	XP_023871980	AT1G05620	uridine-ribohydrolase 2	#N/A	9.95933	8.28877	8.44715	8.70547	9.16783	8.74497	9.0034	9.3489	9.02488	9.01224	8.93442	8.91665	9.66204	9.78398	10.1333	10.339	659.376	-0.0531284	1	659.376	0.0700422	1	659.376	-1.07094	1	659.376	-0.123171	1	659.376	1.01781	1	659.376	-1.14098	1
LOC111983824	XP_023871244	AT5G64730	Transducin/WD40 repeat-like superfamily protein	#N/A	-1.77661	-1.77192	-1.77331	-1.77672	-1.78431	-1.78676	-1.66909	-1.7534	-1.55233	-1.76728	-1.77728	-1.66437	-1.77824	-1.77269	-1.76822	-1.75859	0.238609	-0.686748	NA	0.238609	-2.05866	NA	0.238609	0	NA	0.238609	1.37191	NA	0.238609	-0.550676	NA	0.238609	1.92259	NA
LOC111983825	XP_023871245	AT1G15440	periodic tryptophan protein 2	#N/A	0.450702	0.169963	0.168217	0.164029	0.415489	0.152619	0.437741	1.37399	0.874868	1.3377	0.837977	0.859934	0.162217	0.469596	1.43261	0.188076	2.08498	-2.81107	0.780192	2.08498	-3.69948	0.710303	2.08498	-2.87279	NA	2.08498	0.888414	NA	2.08498	0.0617233	NA	2.08498	0.82669	NA
LOC111983826	#N/A	#N/A	#N/A	#N/A	-1.62001	-1.61323	-1.61523	-1.46077	-1.63113	-1.63467	-1.62401	-1.26765	-1.61467	-1.60652	-1.62097	-1.4578	-1.62236	-1.61434	-1.44848	-1.59397	0.36121	-1.10412	NA	0.36121	-0.0419678	NA	0.36121	-0.136094	NA	0.36121	-1.06215	NA	0.36121	-0.968029	NA	0.36121	-0.0941259	NA
LOC111983827	XP_023871246	#N/A	#N/A	#N/A	-0.626969	-0.622742	-0.624012	-0.627068	-0.351336	-0.361691	-0.629376	-0.202877	-0.623657	0.725663	-0.10101	-0.308609	-0.628394	-0.62345	0.278904	-0.609703	1.65771	-2.04107	NA	1.65771	-4.76228	NA	1.65771	-2.60577	NA	1.65771	2.72121	NA	1.65771	0.564704	NA	1.65771	2.1565	NA
LOC111993602	XP_023881207	AT1G05620	uridine-ribohydrolase 2	#N/A	-2.11398	-2.11189	-2.11251	-2.11403	-2.01915	-2.11851	-2.11522	-2.10364	-2.11234	-2.10983	-2.11428	-2.11312	-2.11471	-2.11224	-2.11025	-2.10596	0.100613	-1.36295	NA	0.100613	0	NA	0.100613	0	NA	0.100613	-1.32099	NA	0.100613	-1.22686	NA	0.100613	0	NA
LOC111983829	XP_023871248	#N/A	#N/A	#N/A	-1.02001	-1.01648	-1.01892	-1.02004	-0.507007	-1.02305	-0.797247	-0.461602	-1.01878	-1.00547	-1.02022	-0.780647	-1.02052	-1.0183	-0.556382	-0.723549	0.656944	-3.09475	NA	0.656944	-0.763309	NA	0.656944	-2.26031	NA	0.656944	-2.33144	NA	0.656944	-0.834444	NA	0.656944	-1.497	NA
LOC111983830	XP_023871250	#N/A	#N/A	#N/A	-1.14807	-1.13735	-1.14052	-1.14833	-0.936499	-1.15427	-0.585283	-0.382145	-1.13963	-1.12674	-1.14959	-1.14363	-1.15176	-1.13911	-0.877787	-0.85489	0.627201	-3.42488	NA	0.627201	0	NA	0.627201	-1.66691	NA	0.627201	-3.38292	NA	0.627201	-1.75796	NA	0.627201	-1.62496	NA
LOC111983831	#N/A	#N/A	#N/A	#N/A	-0.26574	-0.26377	-0.264366	-0.265786	-0.0832241	0.0593914	-0.0674246	0.398691	0.270533	0.162082	-0.26601	0.121233	-0.266395	-0.264103	0.15674	0.0095251	1.12314	-3.34064	NA	1.12314	-3.31765	NA	1.12314	-2.23154	NA	1.12314	-0.0229919	NA	1.12314	-1.1091	NA	1.12314	1.08611	NA
LOC111983832	XP_023871252	#N/A	#N/A	#N/A	-0.876013	-0.874145	-0.874709	-0.876056	-0.878839	-0.879681	-0.877064	-0.108766	-0.621022	-0.598848	-0.45054	-0.435393	-0.876636	-0.874459	-0.396489	-0.848897	0.763501	-2.48592	NA	0.763501	-3.04894	NA	0.763501	-1.64382	NA	0.763501	0.563013	NA	0.763501	-0.842104	NA	0.763501	1.40512	NA
LOC111983833	XP_023871253	#N/A	#N/A	#N/A	0	0	0	0	0	0	0	0	0	0	0	0	0	0	0	0	0	NA	NA	0	NA	NA	0	NA	NA	0	NA	NA	0	NA	NA	0	NA	NA
LOC111983834	XP_023871254	#N/A	#N/A	#N/A	-0.487463	-0.726543	-0.474977	-0.728659	-0.73174	-0.523206	-0.314837	0.0419686	-0.277096	-0.724372	-0.728895	-0.128908	-0.729301	-0.726891	-0.724824	-0.71245	0.845155	-1.76944	NA	0.845155	-1.34373	NA	0.845155	1.30719	NA	0.845155	-0.425711	NA	0.845155	-3.07663	NA	0.845155	2.65092	NA
LOC111983835	#N/A	#N/A	#N/A	#N/A	-0.577771	-0.574614	-0.575566	-0.577844	-0.138213	-0.584019	-0.312511	0.721723	-0.284999	-0.0279685	-0.578206	-0.292612	-0.578828	-0.575145	0.149306	-0.564679	1.14511	-3.9171	NA	1.14511	-2.53868	NA	1.14511	-2.18911	NA	1.14511	-1.37842	NA	1.14511	-1.72799	NA	1.14511	0.349566	NA
LOC111983836	XP_023871256	#N/A	#N/A	#N/A	-1.9454	-1.94162	-1.94274	-1.94549	-1.7737	-1.95359	-1.94764	-1.83773	-1.94243	-1.93788	-1.94594	-1.94384	-1.94672	-1.94224	-1.93864	-1.93087	0.188729	-2.08402	NA	0.188729	0	NA	0.188729	0	NA	0.188729	-2.04207	NA	0.188729	-1.94794	NA	0.188729	0	NA
LOC111983837	XP_023871260	#N/A	#N/A	#N/A	-0.439	-0.436118	-0.436987	-0.184426	-0.213471	-0.44468	-0.00342038	0.531164	0.345313	-0.145063	0.170021	-0.437826	-0.439963	-0.436603	-0.149161	-0.427	1.12517	-2.75504	NA	1.12517	-2.74724	NA	1.12517	-0.136106	NA	1.12517	-0.0077991	NA	1.12517	-2.61893	NA	1.12517	2.61113	NA
LOC111983838	#N/A	#N/A	#N/A	#N/A	-0.807093	-0.803432	-0.804534	-0.807178	0.00647268	-0.814393	-0.809169	0.773266	-0.804226	-0.799628	-0.494877	-0.0587516	-0.808323	-0.804046	-0.451435	-0.78041	1.21038	-4.34421	NA	1.21038	-2.43271	NA	1.21038	-0.857418	NA	1.21038	-1.9115	NA	1.21038	-3.48679	NA	1.21038	1.57529	NA
LOC111983839	XP_023871258	AT3G03070	NADH-ubiquinone oxidoreductase-related	#N/A	-0.64803	-0.642992	-0.644502	-0.648147	0.569783	-0.658231	-0.327275	0.796688	-0.64408	-0.637808	-0.648729	-0.304622	-0.649734	-0.294894	-0.022659	-0.627608	1.90997	-5.21512	0.242725	1.90997	-0.763308	1	1.90997	-2.16023	NA	1.90997	-4.45181	NA	1.90997	-3.05489	NA	1.90997	-1.39692	NA
LOC111983840	XP_023871259	#N/A	#N/A	#N/A	-2.11643	-2.11368	-2.11449	-2.1165	-2.12096	-2.1224	-2.11806	-2.10278	-2.11426	-2.11094	-2.11683	-2.11529	-2.11739	-2.11413	-1.98177	-2.10584	0.134685	0	NA	0.134685	0	NA	0.134685	-1.65456	NA	0.134685	0	NA	0.134685	1.68914	NA	0.134685	-1.6126	NA
LOC111983841	XP_023871261	AT5G02870	Ribosomal protein L4/L1 family	#N/A	3.43053	1.93855	3.0995	4.1054	5.30572	4.57929	4.57432	7.47603	5.01305	6.24564	4.15768	5.44628	3.50625	5.62034	4.93143	3.99541	43.3813	-3.49936	0.0249469	43.3813	-2.66725	0.421219	43.3813	-1.86593	0.822849	43.3813	-0.832111	1	43.3813	-1.63344	1	43.3813	0.801327	1
LOC111983842	XP_023871262	#N/A	#N/A	#N/A	-0.00503168	1.88714e-06	-0.00151358	0.493933	0.244935	-0.015034	0.266512	1.04917	0.296351	0.56011	0.490191	1.50876	-0.00671973	0.297433	0.740595	0.0157562	1.80955	-1.84228	1	1.80955	-3.03312	1	1.80955	-1.15045	NA	1.80955	1.19084	NA	1.80955	-0.691839	NA	1.80955	1.88268	NA
LOC111983844	XP_023871264	#N/A	#N/A	#N/A	-1.61698	-1.61057	-1.61247	-1.61713	-1.62748	-1.63083	-1.62076	-1.43472	-1.46137	-1.45367	-1.61788	-1.3132	-1.6192	-1.61162	-1.60552	-1.59238	0.338294	-0.686744	NA	0.338294	-2.50268	NA	0.338294	0	NA	0.338294	1.81594	NA	0.338294	-0.550676	NA	0.338294	2.36661	NA
LOC111983845	XP_023871265	AT5G15860	prenylcysteine methylesterase	#N/A	-0.894043	-0.891496	-0.892264	-0.894102	-0.897919	-0.656332	-0.422462	0.13483	-0.89205	-0.575695	-0.894393	-0.893005	-0.894896	-0.891924	0.12054	-0.860551	0.91581	-3.51056	NA	0.91581	-0.76329	NA	0.91581	-2.93052	NA	0.91581	-2.74727	NA	0.91581	-0.580035	NA	0.91581	-2.16723	NA
LOC111983846	XP_023871266	AT2G14120	dynamin related protein	#N/A	-0.43485	-0.43227	-0.433049	-0.43491	-0.0469355	-0.22898	-0.436302	-0.0932974	-0.432832	0.0540535	-0.194855	-0.184857	0.487592	-0.432704	-0.159011	0.111239	1.05556	-2.39974	NA	1.05556	-2.51056	NA	1.05556	-3.68763	NA	1.05556	0.110816	NA	1.05556	1.28788	NA	1.05556	-1.17707	NA
LOC111983847	#N/A	#N/A	#N/A	#N/A	-1.77849	-1.77351	-1.77498	-1.77861	-1.66966	-1.78925	-1.78143	-1.75386	-1.77457	-1.53461	-1.77919	-1.77643	-1.78022	-1.77433	-1.6526	-1.75938	0.254662	-0.686745	NA	0.254662	-1.58669	NA	0.254662	-0.85741	NA	0.254662	0.899944	NA	0.254662	0.170665	NA	0.254662	0.729279	NA
LOC111983848	XP_023871271	#N/A	#N/A	#N/A	-1.31172	-1.30256	-1.30527	-1.31194	-1.32675	-1.32789	-1.10708	-0.620342	-1.08916	-1.2935	-1.31302	-1.30793	-1.31491	-1.30407	-0.871112	-1.27654	0.515883	-2.82973	NA	0.515883	-0.763271	NA	0.515883	-1.65388	NA	0.515883	-2.06646	NA	0.515883	-1.17585	NA	0.515883	-0.890606	NA
LOC112011021	XP_023899166	AT1G05620	uridine-ribohydrolase 2	#N/A	12.1212	11.6281	11.563	11.5736	11.5934	11.2532	10.5966	10.5604	11.1058	11.0722	10.8781	10.938	12.3555	11.3524	12.2769	13.4007	3485.07	0.734419	1	3485.07	0.814591	1	3485.07	-0.876415	1	3485.07	-0.0801716	1	3485.07	1.61083	0.60621	3485.07	-1.69101	0.314879
LOC111983850	XP_023871269	AT4G04210	plant UBX domain containing protein 4	#N/A	-2.11564	-2.1131	-2.11385	-2.1157	-2.11981	-2.12114	-2.05739	-2.10306	-2.11364	-2.05083	-2.116	-2.11459	-2.11652	-2.11351	-2.11109	-2.10588	0.123512	-0.68676	NA	0.123512	-0.763299	NA	0.123512	0	NA	0.123512	0.076539	NA	0.123512	-0.550676	NA	0.123512	0.627215	NA
LOC111983851	XP_023871270	AT3G07270	GTP cyclohydrolase I	#N/A	-1.2175	-1.20716	-1.21022	-1.21775	-1.00982	-1.22903	-1.22361	-0.923	-0.96918	-0.297696	-0.985315	-1.21322	-1.2211	-1.20886	-1.199	-1.17776	0.599944	-1.45677	NA	0.599944	-3.38109	NA	0.599944	0	NA	0.599944	1.92432	NA	0.599944	-1.32069	NA	0.599944	3.24501	NA
LOC111983852	XP_023871272	AT2G16930	Ribosomal protein L27 family protein	#N/A	-1.94722	-1.94308	-1.9443	-1.94732	-1.954	-1.95617	-1.94966	-1.82947	-1.94396	-1.93898	-1.9478	-1.75096	-1.94866	-1.94376	-1.93982	-1.93133	0.207943	-0.686753	NA	0.207943	-1.48233	NA	0.207943	0	NA	0.207943	0.79558	NA	0.207943	-0.550676	NA	0.207943	1.34626	NA
LOC111999561	XP_023887463	AT1G05680	Uridine diphosphate glycosyltransferase 74E2	#N/A	-0.293913	-0.289981	-0.291166	-0.294004	-0.29991	0.738438	0.612575	-0.272337	-0.290835	0.0278065	-0.0177457	-0.29231	0.499632	0.00264188	-0.28673	0.830143	1.42515	-3.8157	NA	1.42515	-1.47428	NA	1.42515	-3.95342	NA	1.42515	-2.34141	NA	1.42515	0.137728	NA	1.42515	-2.47914	NA
LOC111983854	XP_023871274	#N/A	#N/A	#N/A	-1.78658	-1.78037	-1.78221	-1.78672	-1.79675	-1.8	-1.79024	-1.31838	-1.63586	-1.77423	-1.78746	-1.78401	-1.78873	-1.78139	-1.77548	-1.76275	0.326192	-2.54686	NA	0.326192	-0.763282	NA	0.326192	0	NA	0.326192	-1.78358	NA	0.326192	-2.41079	NA	0.326192	0.627215	NA
LOC111983855	#N/A	#N/A	#N/A	#N/A	-0.290746	-0.287482	-0.288466	-0.0340356	0.118903	-0.297188	0.148033	0.683664	-0.288192	0.549577	-0.291195	0.342433	-0.291838	-0.0173446	0.218648	-0.277166	1.27136	-2.90704	NA	1.27136	-2.6293	NA	1.27136	-1.43918	NA	1.27136	-0.277737	NA	1.27136	-1.46786	NA	1.27136	1.19013	NA
LOC111983856	XP_023871276	AT4G23570	phosphatase-related	#N/A	-1.61471	-1.60858	-1.61039	-1.61485	-1.62475	-1.62795	-1.61832	-1.58441	-1.17806	-1.45858	-1.61558	-1.61217	-1.61683	-1.60959	-1.45981	-1.59119	0.321384	0	NA	0.321384	-2.5236	NA	0.321384	-0.857408	NA	0.321384	2.5582	NA	0.321384	0.892006	NA	0.321384	1.66619	NA
LOC111983857	XP_023871277	#N/A	#N/A	#N/A	-1.39122	-1.38219	-1.38486	-1.39144	-1.40605	-1.41078	-1.39656	-0.921594	-1.17166	-1.37324	-1.39251	-1.38748	-1.39437	-1.38367	-0.63607	-1.35652	0.507447	-1.8254	NA	0.507447	-0.763265	NA	0.507447	-2.6093	NA	0.507447	-1.06214	NA	0.507447	0.783894	NA	0.507447	-1.84603	NA
LOC111983858	XP_023871278	#N/A	#N/A	#N/A	-1.94357	-1.94014	-1.94115	-1.94365	-1.86866	-1.95098	-1.94559	-1.92662	-1.94087	-1.93675	-1.86353	-1.94215	-1.94476	-1.86018	-1.93744	-1.93041	0.169552	-0.686753	NA	0.169552	-0.763292	NA	0.169552	-0.857418	NA	0.169552	0.076539	NA	0.169552	0.170665	NA	0.169552	-0.0941259	NA
LOC111983859	XP_023871283	#N/A	#N/A	#N/A	-2.28977	-2.28835	-2.28877	-2.2898	-2.2921	-2.29284	-2.29061	-2.28275	-2.28865	-2.28695	-2.28997	-2.28918	-2.29026	-2.28859	-2.2539	-2.28432	0.0673427	0	NA	0.0673427	0	NA	0.0673427	-0.857432	NA	0.0673427	0	NA	0.0673427	0.892006	NA	0.0673427	-0.815467	NA
LOC111983860	XP_023871279	AT2G31170	Cysteinyl-tRNA synthetase, class Ia family protein	#N/A	-0.351191	-0.343596	-0.345872	-0.351368	0.587189	-0.366584	-0.355534	1.51769	-0.345236	0.586909	-0.352244	0.515115	-0.35376	-0.344863	1.58964	-0.32043	2.25498	-4.48059	0.676811	2.25498	-3.12225	1	2.25498	-4.31022	0.743622	2.25498	-1.35834	NA	2.25498	-0.170368	NA	2.25498	-1.18798	NA
LOC111983861	XP_023871280	AT3G45590	splicing endonuclease 1	#N/A	-1.46266	-1.45451	-1.45692	-1.46285	-1.47602	-1.48028	-1.46747	-1.03928	-1.45624	-1.06338	-1.46381	-1.45928	-1.46549	-1.45585	-1.06502	-1.43137	0.447929	-1.82541	NA	0.447929	-1.58667	NA	0.447929	-1.65453	NA	0.447929	-0.238733	NA	0.447929	-0.170877	NA	0.447929	-0.0678563	NA
LOC111983862	XP_023871281	AT4G12780	Chaperone DnaJ-domain superfamily protein	#N/A	-1.0848	-1.07472	-1.07844	-1.08485	-0.653473	-0.852728	-1.08599	-0.0757771	-1.07739	-1.06229	-1.08509	-1.08208	-1.0855	-1.07679	-0.220403	-1.03903	0.770563	-3.49161	NA	0.770563	0	NA	0.770563	-2.60895	NA	0.770563	-3.44968	NA	0.770563	-0.882669	NA	0.770563	-2.56701	NA
LOC111983864	XP_023871284	AT5G57160	DNA ligase IV	#N/A	-1.94592	-1.94204	-1.94318	-1.94601	-1.95229	-1.95432	-1.94821	-1.9267	-1.94286	-1.75556	-1.85515	-1.94431	-1.94727	-1.94267	-1.93897	-1.931	0.194158	0	NA	0.194158	-2.1325	NA	0.194158	0	NA	0.194158	2.16708	NA	0.194158	0	NA	0.194158	1.99642	NA
LOC111999562	XP_023887464	AT1G05680	Uridine diphosphate glycosyltransferase 74E2	#N/A	1.12386	2.72705	1.16236	2.9535	5.62016	6.11939	4.86668	4.98682	1.65513	3.12499	3.98133	2.84482	4.68446	4.73297	1.22167	5.27406	26.4768	-4.50189	0.00982118	26.4768	-1.47002	1	26.4768	-3.3817	0.121931	26.4768	-3.03187	0.270482	26.4768	-1.12019	1	26.4768	-1.91168	1	3
LOC111983866	XP_023871286	#N/A	#N/A	#N/A	-2.11933	-2.11578	-2.11683	-2.11941	-2.12515	-2.12701	-2.12142	-1.93481	-2.11653	-2.11226	-2.11983	-2.11786	-2.12056	-2.11636	-2.11298	-2.10569	0.176231	-1.82544	NA	0.176231	0	NA	0.176231	0	NA	0.176231	-1.78348	NA	0.176231	-1.68936	NA	0.176231	0	NA
LOC111983867	XP_023871287	#N/A	#N/A	#N/A	-1.32339	-1.3149	-1.31741	-1.32359	-1.14724	-1.33915	-1.3284	-0.881963	-1.3167	-1.30649	-1.12543	-0.94303	-1.32634	-1.31629	-1.1085	-1.29077	0.470853	-2.31213	NA	0.470853	-2.01306	NA	0.470853	-0.857421	NA	0.470853	-0.299068	NA	0.470853	-1.45471	NA	0.470853	1.15564	NA
LOC111983868	XP_023871288	AT5G58230	Transducin/WD40 repeat-like superfamily protein	#N/A	-1.30215	-1.29031	-1.29381	-1.30244	-1.31652	-1.31743	-1.30915	-0.686692	-1.29283	-0.111845	-1.03781	-1.29725	-1.30627	-1.29226	-1.28098	-1.25667	0.712921	-1.8254	NA	0.712921	-3.60144	NA	0.712921	0	NA	0.712921	1.77604	NA	0.712921	-1.68935	NA	0.712921	3.46539	NA
LOC111983869	XP_023871289	#N/A	#N/A	#N/A	-2.28899	-2.28792	-2.28824	-2.28902	-2.26566	-2.2913	-2.28962	-2.28371	-2.28815	-2.28687	-2.28914	-2.28855	-2.28936	-2.2881	-2.28708	-2.28489	0.0503067	-0.686767	NA	0.0503067	0	NA	0.0503067	0	NA	0.0503067	-0.644802	NA	0.0503067	-0.550676	NA	0.0503067	0	NA
LOC112007422	XP_023895534	AT1G05680	Uridine diphosphate glycosyltransferase 74E2	#N/A	2.30515	2.78882	2.50701	1.89752	3.12876	2.002	2.26965	2.61478	1.93863	2.85782	2.71025	2.62621	2.90308	4.1345	4.6177	2.7129	9.56065	-0.330762	1	9.56065	-0.32038	1	9.56065	-2.39757	0.242469	9.56065	-0.0103825	1	9.56065	2.0668	0.756888	9.56065	-2.07719	0.553021
LOC111983871	XP_023871294	#N/A	#N/A	#N/A	0	0	0	0	0	0	0	0	0	0	0	0	0	0	0	0	0	NA	NA	0	NA	NA	0	NA	NA	0	NA	NA	0	NA	NA	0	NA	NA
LOC111983872	XP_023871291	#N/A	#N/A	#N/A	-1.94526	-1.9415	-1.94261	-1.94535	-1.95141	-1.95338	-1.94747	-1.92667	-1.9423	-1.93779	-1.94579	-1.76715	-1.94656	-1.94212	-1.85027	-1.93084	0.18717	0	NA	0.18717	-1.48233	NA	0.18717	-0.857418	NA	0.18717	1.51692	NA	0.18717	0.892006	NA	0.18717	0.624915	NA
LOC111983873	XP_023871292	AT5G02730	CAP (Cysteine-rich secretory proteins, Antigen 5, and Pathogenesis-related 1 protein) superfamily protein	#N/A	-1.77866	-1.65606	-1.77514	-1.77878	-1.78686	-1.78948	-1.78161	-1.75391	-1.77472	-1.53351	-1.77937	-1.77659	-1.6628	-1.77448	-1.76972	-1.75945	0.256141	0.755902	NA	0.256141	-0.865396	NA	0.256141	-0.136103	NA	0.256141	1.6213	NA	0.256141	0.892006	NA	0.256141	0.729293	NA
LOC111998487	XP_023886355	AT1G70830	MLP-like protein 28	#N/A	6.43364	5.01438	6.65763	7.34338	8.50412	10.1786	11.2553	7.93283	8.68296	9.87505	10.1805	8.89674	11.8419	15.6079	12.8977	12.4832	6140.77	-3.8823	0.00520429	6140.77	-3.30653	0.0861768	6140.77	-8.22147	7.18039e-16	6140.77	-0.575771	1	6140.77	4.33917	0.00159736	6140.77	-4.91494	5.11061e-05	1
LOC111983875	XP_023871295	#N/A	#N/A	#N/A	-2.28889	-2.28787	-2.28817	-2.28891	-2.29056	-2.26709	-2.28949	-2.28384	-2.28809	-2.28686	-2.28903	-2.28847	-2.28924	-2.28804	-2.28706	-2.28497	0.0481162	-0.686767	NA	0.0481162	0	NA	0.0481162	0	NA	0.0481162	-0.644802	NA	0.0481162	-0.550676	NA	0.0481162	0	NA
LOC111983876	XP_023871296	#N/A	#N/A	#N/A	-1.5951	-1.58619	-1.58882	-1.59532	-1.60973	-1.61439	-1.60037	-1.34139	-1.58809	-0.686222	-1.59637	-1.59141	-1.5982	-1.58765	-1.57916	-1.56087	0.499154	-0.686737	NA	0.499154	-3.21456	NA	0.499154	0	NA	0.499154	2.52782	NA	0.499154	-0.550676	NA	0.499154	3.0785	NA
LOC111983878	XP_023871297	#N/A	#N/A	#N/A	-2.11718	-2.11422	-2.11509	-2.11725	-2.12204	-2.12359	-2.11893	-2.03286	-2.11485	-2.11128	-2.04794	-2.11595	-2.11821	-2.1147	-2.11188	-2.1058	0.145261	-0.68676	NA	0.145261	-0.763299	NA	0.145261	0	NA	0.145261	0.076539	NA	0.145261	-0.550676	NA	0.145261	0.627215	NA
LOC111983879	XP_023871298	#N/A	#N/A	#N/A	-0.707223	-0.703104	-0.704343	-0.707318	-0.713542	-0.715445	-0.70956	0.960151	-0.703997	-0.698828	-0.150468	-0.374772	-0.708607	-0.703794	0.286479	-0.00956963	1.30888	-3.97217	NA	1.30888	-1.99418	NA	1.30888	-3.27591	NA	1.30888	-1.97799	NA	1.30888	-0.696266	NA	1.30888	-1.28173	NA
LOC111983881	XP_023871299	#N/A	#N/A	#N/A	-2.28933	-2.28811	-2.28847	-2.26067	-2.29133	-2.29197	-2.29005	-2.28329	-2.28837	-2.2869	-2.28951	-2.28883	-2.28976	-2.28831	-2.28715	-2.28465	0.0577222	0.755881	NA	0.0577222	0.679342	NA	0.0577222	0.585216	NA	0.0577222	0	NA	0.0577222	0	NA	0.0577222	0	NA
LOC111983882	XP_023871303	AT1G17980	poly(A) polymerase 1	#N/A	-1.43275	-1.42574	-1.42782	-1.43292	-1.44424	-0.931321	-1.43689	-1.39807	-1.42724	-1.25406	-1.10815	-1.42985	-1.43519	-1.4269	-1.42022	-1.40584	0.375261	-2.1462	NA	0.375261	-2.05202	NA	0.375261	0	NA	0.375261	-0.0941811	NA	0.375261	-2.01014	NA	0.375261	1.91596	NA
LOC112019349	XP_023907648	AT1G05680	Uridine diphosphate glycosyltransferase 74E2	#N/A	3.04812	1.72688	3.41051	1.66948	5.64418	2.87624	3.11042	2.59493	1.7149	2.78606	3.58005	3.2932	4.50368	5.02327	4.06633	4.71525	17.9958	-2.34911	0.489705	17.9958	-0.523619	1	17.9958	-2.76503	0.24865	17.9958	-1.82549	1	17.9958	0.415926	1	17.9958	-2.24141	0.67276
LOC112034338	XP_023922920	AT5G14880	Potassium transporter family protein	#N/A	10.8809	9.51164	10.3887	10.6062	12.7778	13.461	12.7719	12.4797	10.4798	10.6542	10.6239	10.605	12.9703	13.7453	13.7476	13.4915	6035.33	-2.73329	7.69709e-07	6035.33	-0.173012	1	6035.33	-3.38572	1.0119e-12	6035.33	-2.56028	1.80755e-05	6035.33	0.652427	1	6035.33	-3.21271	7.77208e-11	1
LOC111983885	XP_023871302	#N/A	#N/A	#N/A	-0.734665	-0.73123	-0.732264	-0.734744	-0.739914	-0.47708	-0.445725	-0.317996	-0.416471	0.851137	-0.436385	-0.733263	-0.735816	-0.731806	-0.728394	-0.0777777	1.15567	-2.07109	NA	1.15567	-4.17939	NA	1.15567	-1.67669	NA	1.15567	2.10831	NA	1.15567	-0.394394	NA	1.15567	2.5027	NA
LOC111983886	XP_023871304	#N/A	#N/A	#N/A	-1.33692	-1.32806	-1.33068	-1.33713	-1.35145	-1.35479	-1.34215	-0.876554	-1.32994	-1.31929	-1.12991	-1.12499	-1.34	-1.32951	-0.740894	-1.3029	0.495318	-1.81896	NA	0.495318	-1.46176	NA	0.495318	-2.19377	NA	0.495318	-0.357196	NA	0.495318	0.374817	NA	0.495318	-0.732013	NA
LOC111983888	XP_023871305	AT5G23050	acyl-activating enzyme 17	#N/A	-1.60939	-1.60393	-1.60554	-1.60952	-1.61835	-1.62121	-1.48418	-1.58236	-1.60509	-1.59852	-1.22485	-1.60713	-1.48285	-1.60483	-1.59962	-1.58841	0.282595	-0.686742	NA	0.282595	-1.96762	NA	0.282595	-0.857407	NA	0.282595	1.28088	NA	0.282595	0.170665	NA	0.282595	1.11021	NA
LOC111983889	XP_023871306	AT5G08560	transducin family protein / WD-40 repeat family protein	#N/A	-1.4625	-1.4545	-1.45687	-1.46269	-1.28901	-1.4798	-1.2792	-0.858877	-1.4562	-1.25857	-1.46363	-1.45919	-1.46528	-1.45581	-1.4482	-1.43178	0.438166	-3.04892	NA	0.438166	-0.763282	NA	0.438166	0	NA	0.438166	-2.28564	NA	0.438166	-2.91285	NA	0.438166	0.627215	NA
LOC111983890	XP_023871307	#N/A	#N/A	#N/A	-2.2907	-2.28886	-2.2894	-2.29074	-2.29372	-2.29468	-2.29179	-2.23835	-2.28925	-2.28704	-2.29096	-2.28994	-2.29134	-2.28916	-2.28741	-2.28363	0.0881156	-0.686767	NA	0.0881156	0	NA	0.0881156	0	NA	0.0881156	-0.644802	NA	0.0881156	-0.550676	NA	0.0881156	0	NA
LOC111983891	XP_023871308	#N/A	#N/A	#N/A	0	0	0	0	0	0	0	0	0	0	0	0	0	0	0	0	0	NA	NA	0	NA	NA	0	NA	NA	0	NA	NA	0	NA	NA	0	NA	NA
LOC111983892	XP_023871309	#N/A	#N/A	#N/A	0	0	0	0	0	0	0	0	0	0	0	0	0	0	0	0	0	NA	NA	0	NA	NA	0	NA	NA	0	NA	NA	0	NA	NA	0	NA	NA
LOC111983893	XP_023871313	#N/A	#N/A	#N/A	-1.77589	-1.77131	-1.77267	-1.776	-1.78341	-1.67808	-1.7786	-1.75322	-1.77229	-1.76678	-1.66881	-1.66626	-1.77749	-1.77206	-1.65997	-1.75829	0.232517	-0.686747	NA	0.232517	-1.4617	NA	0.232517	-0.857412	NA	0.232517	0.774949	NA	0.232517	0.170665	NA	0.232517	0.604284	NA
LOC111983894	XP_023871310	#N/A	#N/A	#N/A	-1.77831	-1.77336	-1.77482	-1.77843	-1.78643	-1.78902	-1.43217	-1.63747	-1.77441	-1.76846	-1.77901	-1.77626	-1.78003	-1.77417	-1.76946	-1.7593	0.253132	-2.51254	NA	0.253132	0	NA	0.253132	0	NA	0.253132	-2.47059	NA	0.253132	-2.37647	NA	0.253132	0	NA
LOC111983895	XP_023871311	#N/A	#N/A	#N/A	0	0	0	0	0	0	0	0	0	0	0	0	0	0	0	0	0	NA	NA	0	NA	NA	0	NA	NA	0	NA	NA	0	NA	NA	0	NA	NA
LOC111983896	XP_023871312	AT1G74260	purine biosynthesis 4	#N/A	-0.571866	-0.563974	-0.566331	-0.178858	-0.584289	-0.588109	-0.576415	1.37742	-0.157121	0.162523	-0.572967	0.464486	-0.574554	-0.565286	-0.557591	0.451729	2.67534	-4.72343	0.497235	2.67534	-2.59025	1	2.67534	-1.68	1	2.67534	-2.13318	NA	2.67534	-3.04343	NA	2.67534	0.910248	NA
LOC111983897	XP_023871314	#N/A	#N/A	#N/A	-1.17114	-1.15997	-1.16327	-1.17141	-0.10464	-1.17973	-1.17733	-1.11585	-0.907538	-0.667268	-1.17273	-0.914369	-1.17503	-1.16181	-1.15116	-1.12823	0.661225	-3.19985	NA	0.661225	-2.54783	NA	0.661225	0	NA	0.661225	-0.652021	NA	0.661225	-3.06379	NA	0.661225	2.41177	NA
LOC111983898	XP_023871315	AT4G36080	phosphotransferases, alcohol group as acceptor;binding;inositol or phosphatidylinositol kinases	#N/A	0.55104	0.781486	0.553612	0.550955	1.3602	1.1439	0.752329	1.6926	1.36882	1.00245	0.939477	1.11162	0.549814	0.554105	1.2981	1.06148	2.39911	-3.96499	0.172557	2.39911	-3.34741	0.679798	2.39911	-2.51461	0.831023	2.39911	-0.617576	NA	2.39911	-1.45038	NA	2.39911	0.8328	NA
LOC111983899	XP_023871316	AT3G05230	Signal peptidase subunit	#N/A	-0.948135	-0.946598	-0.710164	-0.94817	-0.950453	-0.596408	-0.558065	-0.905526	-0.522219	-0.326349	-0.948345	-0.94751	-0.948646	-0.946857	-0.691383	-0.917951	0.664206	-1.53766	NA	0.664206	-2.16667	NA	0.664206	-0.136102	NA	0.664206	0.629008	NA	0.664206	-1.40156	NA	0.664206	2.03056	NA
LOC111983900	XP_023871318	#N/A	#N/A	#N/A	-0.30998	-0.303397	-0.305373	-0.310133	-0.320161	-0.323247	0.0225963	1.62647	0.0571754	-0.296603	0.283259	1.03076	-0.312201	0.318359	-0.298007	0.655591	2.07269	-4.6279	0.404592	2.07269	-3.75949	1	2.07269	-3.02517	NA	2.07269	-0.868412	NA	2.07269	-1.60274	NA	2.07269	0.734325	NA
LOC111983901	XP_023871319	AT1G17160	pfkB-like carbohydrate kinase family protein	#N/A	-2.28952	-2.28822	-2.2886	-2.28955	-2.29166	-2.29234	-2.29029	-2.28306	-2.25781	-2.28692	-2.28971	-2.28898	-2.28997	-2.28843	-2.28719	-2.28451	0.0618451	0	NA	0.0618451	-0.763306	NA	0.0618451	0	NA	0.0618451	0.79788	NA	0.0618451	0	NA	0.0618451	0.627215	NA
LOC112035458	XP_023924051	AT1G05680	Uridine diphosphate glycosyltransferase 74E2	#N/A	-2.06275	-2.11218	-2.11283	-2.11443	-2.11797	-2.0675	-2.11567	-2.10351	-2.11264	-2.11	-2.11468	-2.11346	-2.11514	-2.11254	-2.11045	-2.10594	0.105955	0.0345471	NA	0.105955	0.679349	NA	0.105955	0.585223	NA	0.105955	-0.644802	NA	0.105955	-0.550676	NA	0.105955	0	NA
LOC111983903	XP_023871321	#N/A	#N/A	#N/A	-2.11824	-2.11498	-2.11595	-2.11831	-2.12357	-2.12527	-2.12016	-2.10214	-2.11568	-2.11177	-2.1187	-2.11689	-2.11937	-2.11552	-2.11242	-1.95285	0.160377	0	NA	0.160377	0	NA	0.160377	-1.77398	NA	0.160377	0	NA	0.160377	1.80857	NA	0.160377	-1.73203	NA
LOC111983904	XP_023871325	#N/A	#N/A	#N/A	-2.28889	-2.28787	-2.28817	-2.28891	-2.29056	-2.26709	-2.28949	-2.28384	-2.28809	-2.28686	-2.28903	-2.28847	-2.28924	-2.28804	-2.28706	-2.28497	0.0481162	-0.686767	NA	0.0481162	0	NA	0.0481162	0	NA	0.0481162	-0.644802	NA	0.0481162	-0.550676	NA	0.0481162	0	NA
LOC111983905	XP_023871322	AT5G26710	Glutamyl/glutaminyl-tRNA synthetase, class Ic	#N/A	-0.216882	-0.212357	-0.213719	0.0722408	0.0388001	-0.225873	0.0602494	1.44245	0.0899063	0.357017	0.0697168	0.304834	-0.218399	0.318522	0.350192	-0.198196	1.59079	-3.55946	NA	1.59079	-2.36356	NA	1.59079	-1.84118	NA	1.59079	-1.1959	NA	1.59079	-1.71828	NA	1.59079	0.522383	NA
LOC111983906	XP_023871323	AT3G19760	eukaryotic initiation factor 4A-III	#N/A	1.06663	1.10648	1.09465	3.36364	3.85341	2.61545	3.31654	5.355	3.50603	4.30331	3.27474	4.27533	1.05288	1.90039	3.59085	3.07832	14.5948	-3.20688	0.294742	14.5948	-2.782	0.86612	14.5948	-1.0972	1	14.5948	-0.424884	1	14.5948	-2.10968	1	14.5948	1.6848	1
LOC111983907	XP_023871324	#N/A	#N/A	#N/A	-2.28931	-2.2881	-2.28846	-2.28933	-2.29129	-2.29192	-2.29002	-2.28333	-2.28835	-2.2869	-2.26107	-2.28881	-2.28973	-2.2883	-2.28715	-2.28467	0.057145	0	NA	0.057145	-0.763306	NA	0.057145	0	NA	0.057145	0.79788	NA	0.057145	0	NA	0.057145	0.627215	NA
LOC111983908	XP_023871326	AT2G18480	Major facilitator superfamily protein	#N/A	-1.6204	-1.61358	-1.61559	-1.62057	-1.63161	-1.63518	-1.62444	-1.58661	-1.2939	-1.60682	-1.62137	-1.61758	-1.62278	-1.6147	-1.60819	-1.11248	0.364255	0	NA	0.364255	-1.51453	NA	0.364255	-2.42787	NA	0.364255	1.54913	NA	0.364255	2.46247	NA	0.364255	-0.913338	NA
LOC111983909	XP_023871327	AT1G31800	cytochrome P450, family 97, subfamily A, polypeptide 3	#N/A	-2.11483	-2.11251	-2.1132	-2.11489	-2.11864	-2.11986	-2.1162	-2.10334	-2.11301	-2.11021	-2.11516	-2.11387	-2.00648	-2.11289	-2.11068	-2.10592	0.112308	0	NA	0.112308	0	NA	0.112308	-1.48954	NA	0.112308	0	NA	0.112308	1.52412	NA	0.112308	-1.44758	NA
LOC111983910	XP_023871328	AT3G20935	cytochrome P450, family 705, subfamily A, polypeptide 28	#N/A	0	0	0	0	0	0	0	0	0	0	0	0	0	0	0	0	0	NA	NA	0	NA	NA	0	NA	NA	0	NA	NA	0	NA	NA	0	NA	NA
LOC112036409	XP_023924982	AT1G05680	Uridine diphosphate glycosyltransferase 74E2	#N/A	3.73626	3.70074	2.73524	2.14032	4.4162	1.01582	1.52604	3.20631	4.66824	4.49688	4.30224	4.96987	2.65593	1.13825	1.99681	1.76837	15.3802	-0.0270634	1	15.3802	-1.89132	1	15.3802	2.20084	0.750629	15.3802	1.86426	1	15.3802	-2.2279	1	15.3802	4.09216	0.0363606
LOC112038766	XP_023927379	AT1G05680	Uridine diphosphate glycosyltransferase 74E2	#N/A	-0.781468	-0.779194	-0.77988	-0.781521	-0.784917	-0.563566	-0.782749	-0.42514	-0.779689	-0.488047	-0.78178	-0.780542	-0.782228	0.00403635	0.0442038	-0.2119	0.882889	-1.41985	NA	0.882889	-0.763314	NA	0.882889	-3.93882	NA	0.882889	-0.656538	NA	0.882889	2.51897	NA	0.882889	-3.17551	NA
LOC111983913	XP_023871331	#N/A	#N/A	#N/A	1.08428	1.33961	0.467528	2.35373	0.772899	0.432947	0.45143	0.525598	1.78547	2.62623	2.20349	2.24151	0.810468	0.469205	0.875929	0.509691	3.9151	3.89932	0.178921	3.9151	-1.3405	1	3.9151	3.02105	0.479785	3.9151	5.23982	0.0280215	3.9151	0.878272	1	3.9151	4.36155	0.0992162
LOC111983914	XP_023871332	#N/A	#N/A	#N/A	-1.61083	-1.60519	-1.60686	-1.47832	-1.62009	-1.49039	-1.61416	-1.58291	-1.60639	-1.59961	-1.61163	-1.3432	-1.61279	-1.60612	-1.4681	-1.58916	0.293008	0.0345673	NA	0.293008	-0.761011	NA	0.293008	-0.136098	NA	0.293008	0.795578	NA	0.293008	0.170665	NA	0.293008	0.624913	NA
LOC111983915	XP_023871336	AT1G61010	cleavage and polyadenylation specificity factor 73-I	#N/A	-1.61815	-1.6116	-1.61354	-1.61831	-1.6289	-1.63232	-1.62202	-1.43174	-1.613	-1.29713	-1.61908	-1.46145	-1.62043	-1.45868	-1.60644	-1.593	0.347143	-0.68674	NA	0.347143	-2.15172	NA	0.347143	-0.857405	NA	0.347143	1.46498	NA	0.347143	0.170665	NA	0.347143	1.29432	NA
LOC111983916	XP_023871333	AT4G35500	Protein kinase superfamily protein	#N/A	0	0	0	0	0	0	0	0	0	0	0	0	0	0	0	0	0	NA	NA	0	NA	NA	0	NA	NA	0	NA	NA	0	NA	NA	0	NA	NA
LOC111983917	XP_023871334	#N/A	#N/A	#N/A	-2.2907	-2.28886	-2.2894	-2.29074	-2.29372	-2.29468	-2.29179	-2.23835	-2.28925	-2.28704	-2.29096	-2.28994	-2.29134	-2.28916	-2.28741	-2.28363	0.0881156	-0.686767	NA	0.0881156	0	NA	0.0881156	0	NA	0.0881156	-0.644802	NA	0.0881156	-0.550676	NA	0.0881156	0	NA
LOC111983918	XP_023871335	#N/A	#N/A	#N/A	-2.11531	-2.11286	-2.11359	-2.11537	-2.11934	-2.12062	-2.11676	-2.10318	-2.05571	-2.11043	-2.05799	-2.1143	-2.11617	-2.11326	-2.11093	-2.10589	0.11899	0	NA	0.11899	-1.47066	NA	0.11899	0	NA	0.11899	1.50524	NA	0.11899	0	NA	0.11899	1.33458	NA
LOC111983919	XP_023871337	#N/A	#N/A	#N/A	-2.28977	-2.28835	-2.28877	-2.2898	-2.2921	-2.29284	-2.29061	-2.28275	-2.28865	-2.28695	-2.28997	-2.28918	-2.29026	-2.28859	-2.2539	-2.28432	0.0673427	0	NA	0.0673427	0	NA	0.0673427	-0.857432	NA	0.0673427	0	NA	0.0673427	0.892006	NA	0.0673427	-0.815467	NA
LOC111983920	XP_023871338	AT4G25550	Cleavage/polyadenylation specificity factor, 25kDa subunit	#N/A	-1.35674	-1.34856	-1.35098	-1.35694	-1.0316	-1.37408	-1.36157	-1.12382	-1.3503	-0.788207	-1.3579	-1.35335	-1.16717	-1.3499	-1.3421	-1.32531	0.450402	-2.08355	NA	0.450402	-2.20888	NA	0.450402	-0.857394	NA	0.450402	0.125335	NA	0.450402	-1.22616	NA	0.450402	1.35149	NA
LOC111983921	XP_023871339	#N/A	#N/A	#N/A	-1.62223	-1.61517	-1.61726	-1.6224	-1.6338	-1.63749	-1.62639	-1.25555	-1.61667	-1.60819	-1.62323	-1.6193	-1.62468	-1.61633	-1.11197	-1.59513	0.378259	-1.82542	NA	0.378259	0	NA	0.378259	-2.19386	NA	0.378259	-1.78348	NA	0.378259	0.368449	NA	0.378259	-2.15193	NA
LOC111983922	XP_023871340	#N/A	#N/A	#N/A	-1.94221	-1.93905	-1.93999	-1.94229	-1.79876	-1.94905	-1.86976	-1.92657	-1.93973	-1.93592	-1.94266	-1.9409	-1.94331	-1.93957	-1.93656	-1.93007	0.155619	-1.86468	NA	0.155619	0	NA	0.155619	0	NA	0.155619	-1.82272	NA	0.155619	-1.7286	NA	0.155619	0	NA
LOC111983923	XP_023871341	AT1G48900	Signal recognition particle, SRP54 subunit protein	#N/A	0.612926	0.621112	0.61865	0.901719	1.37643	0.596586	1.27636	1.96969	1.73605	1.8017	1.11746	1.60047	0.893951	0.922827	1.53421	1.90577	3.01738	-3.55115	0.270344	3.01738	-4.03403	0.311144	3.01738	-3.54103	0.278646	3.01738	0.482875	1	3.01738	-0.0101249	NA	3.01738	0.493	1
LOC111983924	XP_023871342	#N/A	#N/A	#N/A	-1.46767	-1.2551	-1.46156	-1.46787	-1.48189	-1.48643	-1.47279	-0.609186	-1.46084	-1.45041	-1.4689	-1.46407	-1.47068	-1.46042	-1.24827	-1.43436	0.482779	-2.24946	NA	0.482779	0.679377	NA	0.482779	-0.13609	NA	0.482779	-2.92883	NA	0.482779	-2.11337	NA	0.482779	-0.815467	NA
LOC111983925	XP_023871343	AT5G43280	delta(3,5),delta(2,4)-dienoyl-CoA isomerase 1	Triacylglycerol & Fatty Acid Degradation	-2.11468	-2.1124	-2.11308	-2.11474	-2.06481	-2.11962	-2.11603	-2.1034	-2.11289	-2.11015	-2.11501	-2.06013	-2.11547	-2.11278	-2.1106	-2.10592	0.11022	-0.68676	NA	0.11022	-0.763299	NA	0.11022	0	NA	0.11022	0.076539	NA	0.11022	-0.550676	NA	0.11022	0.627215	NA
LOC112038873	XP_023927484	AT1G05680	Uridine diphosphate glycosyltransferase 74E2	#N/A	2.20663	2.27338	2.25359	3.98529	3.78074	3.66991	3.58268	3.38486	4.55313	4.70454	5.10728	4.55852	5.22139	5.37677	4.83401	4.79476	22.8195	-1.01129	1	22.8195	-2.55856	0.0755186	22.8195	-2.98538	0.00255351	22.8195	1.54727	1	22.8195	1.97409	0.364821	22.8195	-0.426815	1	2
LOC111983927	XP_023871344	AT2G03240	EXS (ERD1/XPR1/SYG1) family protein	#N/A	-0.273033	-0.534821	-0.535704	-0.537819	0.037924	-0.312471	-0.284198	0.722651	-0.535458	-0.233161	-0.275744	-0.265018	-0.538731	-0.535313	-0.532392	-0.192944	1.10633	-3.37403	NA	1.10633	-1.34828	NA	1.10633	-0.13611	NA	1.10633	-2.02575	NA	1.10633	-3.23792	NA	1.10633	1.21217	NA
LOC111983928	XP_023871345	AT1G60780	Clathrin adaptor complexes medium subunit family protein	#N/A	0.380382	0.848772	0.393406	0.8112	1.26663	0.341902	0.790773	3.33127	2.02571	3.42974	1.11019	1.87518	1.10068	0.395861	1.64986	0.454042	5.29548	-4.00267	0.283903	5.29548	-4.55462	0.338311	5.29548	-1.68368	1	5.29548	0.551944	1	5.29548	-2.31899	1	5.29548	2.87094	0.735237
LOC112039374	XP_023928017	AT1G05680	Uridine diphosphate glycosyltransferase 74E2	#N/A	2.84305	3.81064	2.90514	3.00809	6.40132	5.70451	7.04582	7.44946	3.36349	3.33992	4.01888	2.87955	5.0354	5.50332	5.12214	5.10445	51.2096	-4.45633	8.93976e-10	51.2096	-0.38052	1	51.2096	-2.581	0.0145658	51.2096	-4.07581	4.37825e-08	51.2096	-1.87533	0.346647	51.2096	-2.20048	0.101919	3
LOC111983932	XP_023871348	#N/A	#N/A	#N/A	-2.11718	-2.11422	-2.11509	-2.11725	-2.12204	-2.12359	-2.11893	-2.03286	-2.11485	-2.11128	-2.04794	-2.11595	-2.11821	-2.1147	-2.11188	-2.1058	0.145261	-0.68676	NA	0.145261	-0.763299	NA	0.145261	0	NA	0.145261	0.076539	NA	0.145261	-0.550676	NA	0.145261	0.627215	NA
LOC112019869	XP_023908180	AT5G58070	temperature-induced lipocalin	#N/A	9.85089	7.99858	9.07939	9.75859	11.7304	12.42	13.2799	12.8345	12.089	12.8547	12.1247	11.9186	12.8957	13.2886	13.0453	13.4375	5724.76	-3.6762	1.11915e-08	5724.76	-3.25842	8.7692e-06	5724.76	-4.22293	1.25395e-12	5724.76	-0.417777	1	5724.76	0.546738	1	5724.76	-0.964515	1	1
LOC111983935	XP_023871351	AT1G80210	Mov34/MPN/PAD-1 family protein	#N/A	10.661	10.4553	10.4261	10.5013	10.5711	10.5538	10.3119	10.2481	10.3267	10.5132	10.6195	10.3728	11.1827	11.046	11.2549	10.9537	1624.76	0.0925333	1	1624.76	0.0561619	1	1624.76	-0.659729	1	1624.76	0.0363713	1	1624.76	0.752262	1	1624.76	-0.715891	1
LOC112039386	XP_023928029	AT1G05680	Uridine diphosphate glycosyltransferase 74E2	#N/A	-1.0814	-0.807556	-1.07543	-1.08145	-1.0842	-1.08503	-0.487326	-0.113265	-0.811536	-0.788526	-1.08166	-1.07886	-1.08202	-1.07388	-1.06262	-1.03837	0.710805	-2.80822	NA	0.710805	-0.802992	NA	0.710805	0.585246	NA	0.710805	-2.00523	NA	0.710805	-3.39346	NA	0.710805	1.38824	NA
LOC111983937	XP_023871352	AT1G15420	0	#N/A	6.84807	6.91168	6.95657	7.73593	8.54194	8.55506	8.25608	8.55521	6.91111	7.01874	6.82179	6.81405	7.85632	8.23915	7.559	8.4377	227.847	-1.47395	0.250189	227.847	0.312701	1	227.847	-1.00775	1	227.847	-1.78665	0.0271996	227.847	-0.466196	1	227.847	-1.32046	0.749723
LOC112039388	XP_023928031	AT1G05680	Uridine diphosphate glycosyltransferase 74E2	#N/A	3.33659	5.42173	4.7068	2.60341	1.2054	2.31256	2.43918	1.949	0.960537	0.430092	0.347176	0.368785	0.339194	0.385176	0.422251	1.12826	12.8164	3.26652	0.0690314	12.8164	7.25997	0.000144479	12.8164	7.16584	4.10272e-05	12.8164	-3.99344	0.169586	12.8164	-3.89932	0.246868	12.8164	-0.0941267	1	5
LOC111989325	XP_023876889	AT1G05690	BTB and TAZ domain protein 3	#N/A	8.18801	8.67499	8.48441	8.55867	9.19102	9.78583	9.75246	10.0468	9.35971	9.57772	9.32397	9.41915	10.6259	10.117	9.82339	10.1404	783.727	-1.37304	0.343057	783.727	-1.03775	1	783.727	-1.90278	0.000795563	783.727	-0.335285	1	783.727	0.529746	1	783.727	-0.865031	1	2
LOC111991045	XP_023878586	AT1G05850	Chitinase family protein	#N/A	-2.28977	-2.28835	-2.28877	-2.2898	-2.2921	-2.29284	-2.29061	-2.28275	-2.28865	-2.28695	-2.28997	-2.28918	-2.29026	-2.28859	-2.2539	-2.28432	0.0673427	0	NA	0.0673427	0	NA	0.0673427	-0.857432	NA	0.0673427	0	NA	0.0673427	0.892006	NA	0.0673427	-0.815467	NA
LOC112037337	XP_023925916	AT5G43700	AUX/IAA transcriptional regulator family protein	#N/A	6.99195	6.96995	7.03034	7.52783	12.1234	12.8271	12.7133	11.5796	8.90066	10.9283	10.2493	9.69876	13.3977	13.5203	13.5622	14.016	5624.25	-5.81986	1.63416e-28	5624.25	-3.35198	1.29356e-06	5624.25	-7.17181	1.81262e-47	5624.25	-2.46788	0.00402553	5624.25	1.35195	1	5624.25	-3.81983	2.00361e-10	1
LOC111983945	XP_023871358	#N/A	#N/A	#N/A	0	0	0	0	0	0	0	0	0	0	0	0	0	0	0	0	0	NA	NA	0	NA	NA	0	NA	NA	0	NA	NA	0	NA	NA	0	NA	NA
LOC111983947	XP_023871360	AT2G32160	S-adenosyl-L-methionine-dependent methyltransferases superfamily protein	#N/A	0	0	0	0	0	0	0	0	0	0	0	0	0	0	0	0	0	NA	NA	0	NA	NA	0	NA	NA	0	NA	NA	0	NA	NA	0	NA	NA
LOC111999175	XP_023887063	AT1G05850	Chitinase family protein	#N/A	0.395324	1.01654	0.424045	0.394355	3.60805	5.78975	3.4567	4.21965	1.00463	2.03571	1.8778	1.67867	1.86269	0.429404	1.46811	0.551895	13.955	-7.46126	1.67345e-05	13.955	-3.35149	0.56662	13.955	-2.36987	0.85759	13.955	-4.10977	0.0101513	13.955	-5.09139	0.00171359	13.955	0.981624	1	3
LOC111983949	XP_023871361	AT1G54530	Calcium-binding EF hand family protein	#N/A	-1.79205	-1.78546	-1.7874	-1.7922	-1.803	-1.80653	0.0621169	-1.72143	-1.78685	-1.77902	-1.79299	-1.78931	-1.79435	-1.78654	-1.78032	-1.74759	2.03521	-5.52894	NA	2.03521	0	NA	2.03521	0	NA	2.03521	-5.48702	NA	2.03521	-5.39289	NA	2.03521	0	NA
LOC112000839	XP_023888776	AT1G05850	Chitinase family protein	#N/A	5.84745	2.32013	7.53672	1.47699	2.56441	7.05289	3.85422	4.43431	6.56732	7.87037	8.08224	7.34003	2.88504	11.2379	11.0464	4.1253	477.958	0.59469	1	477.958	-1.68883	1	477.958	-4.55943	0.126449	477.958	2.28352	1	477.958	5.15412	0.110492	477.958	-2.87059	0.813351
LOC111983951	XP_023871363	AT4G09960	K-box region and MADS-box transcription factor family protein	#N/A	-1.62062	-1.61377	-1.61579	-1.62079	-1.63187	-1.63546	-1.46347	-1.26429	-1.61523	-1.60698	-1.6216	-1.61778	-1.62301	-1.61489	-1.28596	-1.59429	0.365922	-2.36088	NA	0.365922	0	NA	0.365922	-1.65454	NA	0.365922	-2.31894	NA	0.365922	-0.70634	NA	0.365922	-1.6126	NA
LOC112039176	XP_023927797	AT1G29390	cold regulated 314 thylakoid membrane 2	#N/A	9.92389	9.52442	9.6335	9.75089	11.5812	12.3531	13.0583	12.2249	10.5803	10.9357	10.9798	10.8959	12.5361	12.762	13.7214	14.3202	5413.65	-2.96387	1.41583e-05	5413.65	-1.26316	1	5413.65	-4.18551	5.35604e-14	5413.65	-1.70071	0.374924	5413.65	1.22165	1	5413.65	-2.92235	2.22774e-05	1
LOC111983956	XP_023871369	#N/A	#N/A	#N/A	-2.28977	-2.28835	-2.28877	-2.2898	-2.2921	-2.29284	-2.29061	-2.28275	-2.28865	-2.28695	-2.28997	-2.28918	-2.29026	-2.28859	-2.2539	-2.28432	0.0673427	0	NA	0.0673427	0	NA	0.0673427	-0.857432	NA	0.0673427	0	NA	0.0673427	0.892006	NA	0.0673427	-0.815467	NA
LOC111983957	XP_023871366	AT5G44120	RmlC-like cupins superfamily protein	#N/A	-2.28926	-2.28807	-2.28842	-2.28929	-2.29121	-2.29183	-2.28996	-2.28338	-2.28833	-2.2869	-2.28943	-2.28877	-2.26175	-2.28827	-2.28714	-2.2847	0.0561541	0	NA	0.0561541	0	NA	0.0561541	-0.857432	NA	0.0561541	0	NA	0.0561541	0.892006	NA	0.0561541	-0.815467	NA
LOC112006448	XP_023894485	AT5G50740	Heavy metal transport/detoxification superfamily protein	#N/A	7.45124	7.18432	6.82387	7.69236	10.9458	10.7111	10.8958	12.746	7.74593	8.77178	10.3767	8.6192	12.6603	14.2778	14.3024	13.044	5314.29	-4.75713	4.57455e-08	5314.29	-2.14661	0.461189	5314.29	-7.06872	1.40495e-20	5314.29	-2.61052	0.0668846	5314.29	2.31159	0.244639	5314.29	-4.92211	7.61746e-09	1
LOC112006465	XP_023894508	AT1G05850	Chitinase family protein	#N/A	0.349158	0.140235	0.139511	0.137787	0.3225	1.95582	0.1365	0.681994	0.139713	0.384939	0.346751	0.356292	0.343299	0.139831	0.142232	0.147909	2.64321	-5.01796	0.169357	2.64321	-1.34898	1	2.64321	-0.136102	1	2.64321	-3.66897	NA	2.64321	-4.88186	NA	2.64321	1.21288	NA
LOC111983960	XP_023871370	AT3G04890	Uncharacterized conserved protein (DUF2358)	#N/A	7.12064	6.52141	6.47549	7.07471	6.95199	6.99307	6.7404	6.35589	7.32017	7.29256	6.95165	6.91191	8.18683	8.48991	8.50498	7.61995	171.81	0.0498137	1	171.81	-0.340288	1	171.81	-1.59981	0.122337	171.81	0.390102	1	171.81	1.64962	0.157971	171.81	-1.25952	1
LOC111983961	XP_023871372	AT3G04870	zeta-carotene desaturase	#N/A	10.8321	10.9925	11.026	10.9354	11.1228	10.6922	10.6502	10.565	10.9934	11.0472	10.9678	11.0441	9.83484	9.84309	10.6645	10.0897	1744.52	0.188996	1	1744.52	-0.0713704	1	1744.52	0.875087	1	1744.52	0.260366	1	1744.52	-0.686091	1	1744.52	0.946457	1
LOC112006474	XP_023894519	AT1G05850	Chitinase family protein	#N/A	0.0340707	0.0544717	0.0483962	0.542446	0.478168	6.26917	1.13556	1.48091	0.575519	0.0750737	0.537673	1.19575	0.879584	0.0510921	0.617064	0.114563	4.6726	-5.83684	0.0280978	4.6726	-2.05293	1	4.6726	-1.36104	1	4.6726	-3.78391	0.33786	4.6726	-4.4758	0.237228	4.6726	0.691891	1
LOC111983965	#N/A	#N/A	#N/A	#N/A	0.564586	1.10699	0.586807	0.563839	4.1549	2.77074	4.17826	3.96722	1.71984	0.627775	0.56013	0.577635	2.33151	2.28128	3.42772	0.687547	9.66319	-6.67507	0.000814745	9.66319	-1.34931	1	9.66319	-4.77122	0.0454146	9.66319	-5.32576	0.0103666	9.66319	-1.90385	1	9.66319	-3.42191	0.294047	3
LOC111983966	#N/A	#N/A	#N/A	#N/A	-1.94638	-1.9424	-1.94358	-1.94647	-1.85948	-1.95497	-1.94872	-1.92671	-1.94325	-1.84505	-1.94694	-1.94473	-1.94776	-1.94306	-1.93927	-1.8377	0.199001	-0.686753	NA	0.199001	-0.763292	NA	0.199001	-0.857418	NA	0.199001	0.076539	NA	0.199001	0.170665	NA	0.199001	-0.0941259	NA
LOC112039495	XP_023928140	AT5G07330	0	#N/A	7.5349	7.60212	6.75219	8.28658	11.013	12.3397	12.2092	13.4501	8.57129	10.3291	11.1833	9.84215	13.0835	13.2046	13.1179	14.1168	5292.22	-5.37852	2.84914e-12	5292.22	-2.93437	0.0176315	5292.22	-6.39532	8.63275e-19	5292.22	-2.44414	0.0842727	5292.22	1.0168	1	5292.22	-3.46095	0.000252623	1
LOC111983968	XP_023871379	AT1G61730	DNA-binding storekeeper protein-related transcriptional regulator	#N/A	10.3028	10.1673	10.1022	10.4724	10.8975	11.0304	11.1324	10.287	9.76646	10.1755	10.4411	10.2765	10.9227	10.8212	11.1664	11.6031	1659.03	-0.66656	1	1659.03	0.0903249	1	1659.03	-0.984091	1	1659.03	-0.756885	1	1659.03	0.317531	1	1659.03	-1.07442	1
LOC112007790	XP_023895918	AT1G05850	Chitinase family protein	#N/A	-1.60711	-1.60196	-1.60348	-1.60723	-1.61555	-1.3763	-1.48909	-1.58163	-1.60305	-1.59686	-1.48678	-1.60498	-1.48783	-1.60281	-1.5979	-1.58733	0.264537	-1.83353	NA	0.264537	-0.763281	NA	0.264537	-0.857407	NA	0.264537	-1.07025	NA	0.264537	-0.976124	NA	0.264537	-0.0941259	NA
LOC111983970	XP_023871381	#N/A	#N/A	#N/A	8.82149	8.62052	8.94709	9.29824	4.85711	3.01325	4.3174	4.14447	8.16204	8.29112	9.37067	8.69091	7.96709	4.59927	8.75599	9.14226	347.315	5.42418	8.09658e-09	347.315	0.250481	1	347.315	0.659663	1	347.315	5.1737	1.08092e-07	347.315	4.76452	3.72407e-06	347.315	0.409181	1	8
LOC112011344	XP_023899485	AT1G05850	Chitinase family protein	#N/A	1.00723	1.50024	2.26844	1.00641	2.66858	5.22108	3.19686	3.28532	2.27397	2.3548	2.53205	3.27802	3.13946	3.84462	3.53296	1.14246	11.7242	-4.46992	0.0212439	11.7242	-2.43422	1	11.7242	-3.33113	0.188642	11.7242	-2.03569	1	11.7242	-1.13879	1	11.7242	-0.896905	1
LOC111983972	XP_023871383	AT2G32280	Protein of unknown function (DUF1218)	#N/A	9.98035	9.40007	9.97927	10.5611	10.6969	9.79623	10.1843	9.20861	10.8933	10.6831	10.2754	10.6238	9.04251	9.02969	8.46589	8.48913	1065.97	-0.0411344	1	1065.97	-0.651781	1	1065.97	1.38984	0.692296	1065.97	0.610647	1	1065.97	-1.43097	0.926319	1065.97	2.04162	0.0187012
LOC111983974	XP_023871384	AT3G18020	Pentatricopeptide repeat (PPR) superfamily protein	#N/A	5.55745	4.6597	5.49487	6.05562	7.01013	7.06995	6.66419	6.938	5.82859	6.15736	6.06043	5.99328	6.12125	6.03713	6.77522	6.33161	80.5735	-1.63711	0.149774	80.5735	-0.569547	1	80.5735	-0.961093	1	80.5735	-1.06757	1	80.5735	-0.676022	1	80.5735	-0.391546	1
LOC111983975	XP_023871385	#N/A	#N/A	#N/A	-1.78366	-1.7779	-1.7796	-1.78379	-1.7931	-1.79612	-1.78706	-1.48431	-1.50828	-1.7722	-1.78447	-1.78127	-1.78566	-1.77884	-1.77336	-1.76153	0.299921	-1.82542	NA	0.299921	-1.51453	NA	0.299921	0	NA	0.299921	-0.310889	NA	0.299921	-1.68935	NA	0.299921	1.37847	NA
LOC111983976	#N/A	#N/A	#N/A	#N/A	10.1513	10.9143	10.1901	10.9286	10.6297	10.8098	10.6509	10.3863	10.3432	10.3544	10.3511	10.262	9.97808	10.2986	10.9288	9.32562	1416.7	-0.0321841	1	1416.7	0.297477	1	1416.7	0.376348	1	1416.7	-0.329661	1	1416.7	-0.408532	1	1416.7	0.0788717	1
LOC111983977	XP_023871389	AT1G48160	signal recognition particle 19 kDa protein, putative / SRP19, putative	#N/A	-2.11452	-2.11229	-2.11295	-2.11458	-2.11819	-2.06677	-2.11584	-2.10345	-2.11276	-2.11007	-2.11484	-2.061	-2.1153	-2.11265	-2.11052	-2.10593	0.10803	-0.68676	NA	0.10803	-0.763299	NA	0.10803	0	NA	0.10803	0.076539	NA	0.10803	-0.550676	NA	0.10803	0.627215	NA
LOC111983978	XP_023871387	AT2G17970	2-oxoglutarate (2OG) and Fe(II)-dependent oxygenase superfamily protein	#N/A	7.00902	7.45168	8.28741	7.26252	7.56958	7.34172	8.24622	7.66801	8.14833	7.94377	8.281	8.14606	6.93184	7.89418	7.68079	8.43013	231.605	-0.172758	1	231.605	-0.603531	1	231.605	-0.269426	1	231.605	0.430772	1	231.605	0.0966678	1	231.605	0.334105	1
LOC112019269	XP_023907603	AT1G05850	Chitinase family protein	#N/A	4.0393	3.53389	3.05253	4.03687	7.1977	9.18139	8.80874	7.22074	5.02191	7.65698	7.52106	6.31543	4.5819	6.18895	3.15606	5.82083	151.818	-5.42284	1.37601e-07	151.818	-3.85363	0.00468877	151.818	-2.01948	0.52648	151.818	-1.56921	1	151.818	-3.40336	0.0147953	151.818	1.83415	0.80564	7
LOC112019458	XP_023907778	AT1G05850	Chitinase family protein	#N/A	4.15537	8.83037	8.77744	5.67972	8.23894	6.49928	8.57177	7.49229	7.3855	7.47142	7.30621	7.56912	7.32679	7.55773	5.33817	5.6666	203.881	0.0672976	1	203.881	0.601424	1	203.881	1.30791	1	203.881	-0.534126	1	203.881	-1.24062	1	203.881	0.70649	1
LOC111983983	XP_023871391	AT1G19130	0	#N/A	10.6894	10.6084	10.4218	9.79838	10.1055	9.62179	8.80288	9.19958	11.3694	11.119	10.6828	10.9449	10.5477	9.63953	10.4803	8.94714	1349.84	0.992241	1	1349.84	-0.691796	1	1349.84	0.405288	1	1349.84	1.68404	0.391812	1349.84	0.586953	1	1349.84	1.09708	1
LOC111999784	XP_023887666	AT1G05890	RING/U-box superfamily protein	#N/A	9.96166	10.5312	10.3576	10.2651	9.19952	9.1468	9.04147	8.96999	8.74153	9.07706	9.6083	9.19003	8.77185	8.83156	8.43683	8.09855	707.374	1.32324	0.48282	707.374	1.21459	1	707.374	1.9062	0.000922747	707.374	0.108655	1	707.374	-0.582959	1	707.374	0.691613	1	5
LOC112006579	XP_023894632	AT1G05890	RING/U-box superfamily protein	#N/A	2.99704	3.72341	3.77811	4.30693	5.3756	5.5778	4.54235	5.32678	2.27325	3.15388	3.70525	3.67328	3.60833	4.90664	3.94757	3.56781	22.3888	-1.96498	0.293927	22.3888	0.686021	1	22.3888	-0.502096	1	22.3888	-2.651	0.0409889	22.3888	-1.46289	1	22.3888	-1.18812	1
LOC111983986	XP_023871394	#N/A	#N/A	#N/A	3.97788	4.00372	2.01791	4.04796	6.23274	9.31813	8.31414	7.25317	1.65144	2.68113	1.94394	4.90916	2.67004	4.39324	2.41374	5.38292	115.286	-5.14419	0.000254078	115.286	0.291438	1	115.286	-0.642431	1	115.286	-5.43563	0.000125794	115.286	-4.50176	0.00521622	115.286	-0.933869	1	3
LOC112017601	XP_023905828	AT1G05890	RING/U-box superfamily protein	#N/A	2.30196	1.79807	2.72707	3.18073	4.66182	5.69052	3.55629	4.40379	3.137	2.43466	3.06436	3.21551	3.70967	3.87226	3.32536	3.59377	16.4011	-3.27206	0.00599311	16.4011	-0.673626	1	16.4011	-1.65556	0.862496	16.4011	-2.59843	0.0896225	16.4011	-1.6165	1	16.4011	-0.981935	1	3
LOC111983988	XP_023871398	AT4G32660	Protein kinase superfamily protein	#N/A	-1.30464	-1.29558	-1.29826	-1.30486	-1.31915	-1.31966	-1.10227	-0.833738	-1.08448	-1.07358	-1.30593	-1.30089	-1.30779	-1.29707	-1.07541	-1.05681	0.509119	-2.31869	NA	0.509119	-1.5214	NA	0.509119	-1.66105	NA	0.509119	-0.79729	NA	0.509119	-0.657638	NA	0.509119	-0.139652	NA
LOC112038958	XP_023927557	AT1G05950	0	#N/A	7.0419	7.46604	6.9587	6.83834	6.82883	7.17284	7.19343	6.99092	7.1454	7.49768	7.63805	7.61984	8.73878	8.88283	9.03848	9.03761	244.225	0.0466407	1	244.225	-0.444974	1	244.225	-2.05547	1.19568e-06	244.225	0.491615	1	244.225	2.10211	1.4497e-06	244.225	-1.61049	0.0134146	2
LOC111983990	XP_023871397	AT1G20230	Pentatricopeptide repeat (PPR) superfamily protein	#N/A	0.4651	0.472493	0.470269	0.754146	1.0869	1.32584	2.06437	1.54017	0.773505	0.480171	0.46408	0.988034	1.52559	1.00244	1.38396	1.31511	2.66949	-4.32129	0.062151	2.66949	-1.33852	1	2.66949	-3.74249	0.161469	2.66949	-2.98277	NA	2.66949	-0.578795	NA	2.66949	-2.40397	NA
LOC111983991	XP_023871399	AT5G27120	NOP56-like pre RNA processing ribonucleoprotein	#N/A	11.4809	10.4946	7.77038	11.1893	11.0069	11.1466	10.7212	10.408	7.35279	8.11462	9.24104	8.3697	11.7007	10.5415	10.2939	11.1333	1580.02	-0.0881675	1	1580.02	2.5711	0.120974	1580.02	-0.286576	1	1580.02	-2.65927	0.0497907	1580.02	0.198409	1	1580.02	-2.85768	0.0171858
LOC111983992	XP_023871400	#N/A	#N/A	#N/A	1.55008	0.610018	1.18325	1.86801	5.03071	7.24526	4.77812	6.44851	0.597673	0.667257	2.11616	3.0028	0.531559	2.76704	2.0163	2.45567	34.2222	-6.50341	1.1672e-05	34.2222	-1.13287	1	34.2222	-1.41872	1	34.2222	-5.37054	0.000341489	34.2222	-5.08469	0.00121556	34.2222	-0.285851	1	3
LOC111983994	XP_023871401	#N/A	#N/A	#N/A	2.35636	0.994569	2.0239	2.63571	3.95439	4.06649	5.0744	3.353	2.41104	1.02877	1.9712	3.08193	1.71083	2.69922	1.02178	2.44314	11.4032	-3.27348	0.0820943	11.4032	-0.377282	1	11.4032	0.0349146	1	11.4032	-2.8962	0.241801	11.4032	-3.3084	0.145873	11.4032	0.412196	1
LOC111996255	XP_023883973	AT1G05950	0	#N/A	7.92859	7.7105	7.84053	8.11828	8.44267	9.03472	9.1008	8.56876	7.68723	8.27577	8.49353	8.45466	9.34011	9.63824	9.77753	9.7155	458.456	-1.01338	1	458.456	-0.397904	1	458.456	-1.90707	0.000999744	458.456	-0.615479	1	458.456	0.893691	1	458.456	-1.50917	0.153806	2
LOC111983997	XP_023871404	#N/A	#N/A	#N/A	2.72292	1.65997	0.633282	2.55849	4.11665	7.80956	5.44344	5.32914	1.22374	2.06562	2.36266	1.93518	1.55461	1.2272	1.29507	2.90736	37.5345	-5.31893	8.84252e-05	37.5345	0.265268	1	37.5345	0.340028	1	37.5345	-5.5842	5.91988e-05	37.5345	-5.65896	7.90166e-05	37.5345	0.0747596	1	3
LOC111983998	#N/A	#N/A	#N/A	#N/A	-0.287204	-0.283982	-0.284953	0.583186	-0.0616711	-0.29356	-0.289021	0.322389	0.356064	0.548873	0.322408	-0.023831	-0.0382916	-0.284523	-0.281309	-0.273795	1.26221	0.492105	NA	1.26221	-1.24361	NA	1.26221	1.865	NA	1.26221	1.73572	NA	1.26221	-1.3729	NA	1.26221	3.10861	NA
LOC111983999	XP_023871405	AT1G11290	Pentatricopeptide repeat (PPR) superfamily protein	#N/A	3.08205	3.02949	3.00855	3.08033	3.95096	3.75838	4.49886	3.86383	2.87405	3.98506	3.80994	3.41791	4.10535	4.25065	4.49801	3.85748	14.6252	-1.60125	0.594554	14.6252	-0.901779	1	14.6252	-1.81051	0.317693	14.6252	-0.699471	1	14.6252	0.209261	1	14.6252	-0.908732	1
LOC111983322	XP_023870752	AT1G06080	delta 9 desaturase 1	Unknown	5.60387	4.33688	4.57817	4.72695	8.99705	6.51579	7.41145	10.9311	6.40903	7.16673	6.45326	8.41112	5.26934	6.51796	8.64344	6.91605	310.173	-5.13316	3.9251e-05	310.173	-2.82711	0.321269	310.173	-2.83499	0.143798	310.173	-2.30605	0.568405	310.173	-2.29817	0.679349	310.173	-0.00788267	1	7
LOC112021613	XP_023909938	AT1G06080	delta 9 desaturase 1	Unknown	-0.139478	-0.131096	-0.133606	0.218873	0.177535	0.164616	0.452944	1.81203	-0.132904	0.27332	0.468985	0.688117	0.210421	-0.132493	0.747399	0.326133	2.81749	-4.78848	0.11881	2.81749	-2.32519	1	2.81749	-2.20414	1	2.81749	-2.46329	NA	2.81749	-2.58434	NA	2.81749	0.121049	NA
LOC111984003	XP_023871410	AT3G11080	receptor like protein 35	#N/A	-0.273794	-0.488014	-1.10026	-0.866919	-1.11026	-1.11097	-0.693779	-1.0537	-1.09935	-1.08616	-1.10807	-1.10344	-1.10839	-1.09882	-1.08837	-1.06586	0.645852	2.14928	NA	0.645852	3.56103	NA	0.645852	3.46691	NA	0.645852	-1.41175	NA	0.645852	-1.31762	NA	0.645852	0	NA
LOC111998869	XP_023886756	AT1G06143	#N/A	#N/A	3.71617	3.60742	3.58188	4.09704	5.52537	5.41984	5.85477	5.13717	4.56239	4.3459	4.01885	4.78418	4.92283	5.53546	5.79126	4.94395	32.4909	-2.29651	0.00765431	32.4909	-0.946832	1	32.4909	-2.09842	0.029549	32.4909	-1.34967	1	32.4909	-0.198087	1	32.4909	-1.15159	1	2
LOC111984009	XP_023871415	#N/A	#N/A	#N/A	-0.919896	-0.918215	-0.918723	-0.919935	-0.712793	-0.923191	-0.696166	-0.357752	-0.918581	-0.651397	-0.225467	-0.679399	-0.920456	-0.918498	-0.655094	-0.890441	0.705886	-2.60912	NA	0.705886	-3.02444	NA	0.705886	-0.857442	NA	0.705886	0.415317	NA	0.705886	-1.75168	NA	0.705886	2.167	NA
LOC112023354	XP_023911734	AT1G06143	#N/A	#N/A	6.048	5.69089	5.80987	6.25006	7.56072	7.29947	8.11815	7.1978	5.72056	6.05835	6.01439	5.42943	7.04598	7.13124	7.85022	7.15676	123.806	-1.86739	0.0291516	123.806	0.164813	1	123.806	-1.57464	0.225853	123.806	-2.0322	0.00978693	123.806	-0.292751	1	123.806	-1.73945	0.0989542	2
LOC111984011	XP_023871414	#N/A	#N/A	#N/A	6.36715	5.51951	6.22957	7.01714	5.91081	6.57679	4.09957	7.40784	5.98421	5.76795	5.23758	5.3518	4.43039	2.87182	3.92147	1.84677	64.6181	-0.0787345	1	64.6181	0.903044	1	64.6181	3.44857	0.0074718	64.6181	-0.981778	1	64.6181	-3.5273	0.0127611	64.6181	2.54552	0.198122	6
LOC111988940	XP_023876512	AT1G06220	Ribosomal protein S5/Elongation factor G/III/V family protein	#N/A	10.361	9.52181	9.73952	9.82386	10.0929	10.3704	10.4783	10.542	9.42963	9.53731	9.89454	9.70124	10.9979	11.0007	11.7249	11.4428	1450.08	-0.531573	1	1450.08	0.273801	1	1450.08	-1.57225	0.0847105	1450.08	-0.805374	1	1450.08	1.04068	1	1450.08	-1.84605	0.00514162	2
LOC112013325	XP_023901489	AT1G06220	Ribosomal protein S5/Elongation factor G/III/V family protein	#N/A	-1.08509	-1.07759	-1.08067	-1.08512	-1.08716	-0.893221	-1.08586	-0.547644	-1.07981	-0.826732	-1.08528	-0.672602	-0.865869	-1.0793	-0.635995	-1.04806	0.60352	-2.27507	NA	0.60352	-2.08922	NA	0.60352	-2.12264	NA	0.60352	-0.185854	NA	0.60352	-0.152432	NA	0.60352	-0.0334218	NA
LOC112014449	XP_023902604	AT1G06220	Ribosomal protein S5/Elongation factor G/III/V family protein	#N/A	10.8408	10.6859	10.5839	10.7011	10.3031	10.663	10.6849	10.5536	10.0121	9.98877	10.377	10.1937	10.9677	11.1643	11.3862	11.2821	1683.62	0.161263	1	1683.62	0.609979	1	1683.62	-0.551788	1	1683.62	-0.448716	1	1683.62	0.713051	1	1683.62	-1.16177	0.880628
LOC111984016	XP_023871419	AT1G06070	Basic-leucine zipper (bZIP) transcription factor family protein	#N/A	7.71491	7.74107	8.23933	7.99866	5.51969	7.01028	6.60078	6.40591	6.9891	6.90178	7.0743	7.14299	7.21417	7.74017	7.56934	5.77863	158.706	1.6485	0.359425	158.706	1.02925	1	158.706	0.765804	1	158.706	0.619245	1	158.706	0.882692	1	158.706	-0.263446	1
LOC111984017	XP_023871420	AT2G45770	signal recognition particle receptor protein, chloroplast (FTSY)	#N/A	5.93353	4.84602	4.90904	4.28638	6.12007	6.66339	6.01417	7.28821	5.3963	6.366	5.95583	5.91888	6.37731	6.63679	7.19373	7.10924	81.5663	-1.75029	0.314963	81.5663	-0.970702	1	81.5663	-2.03982	0.0914069	81.5663	-0.779584	1	81.5663	0.28953	1	81.5663	-1.06911	1
LOC111984018	XP_023871424	#N/A	#N/A	#N/A	-1.45918	-1.4518	-1.45398	-1.45936	-1.47129	-1.3055	-1.46354	-1.42265	-1.27981	-1.27093	-1.46023	-1.28256	-1.46175	-1.45301	-1.44598	-1.08371	0.398758	-0.686758	NA	0.398758	-2.104	NA	0.398758	-1.73953	NA	0.398758	1.41724	NA	0.398758	1.05277	NA	0.398758	0.364474	NA
LOC111984019	XP_023871421	#N/A	#N/A	#N/A	5.87007	6.2088	4.98158	5.06447	9.58968	12.3256	8.22347	7.58897	3.73029	3.47602	3.63424	4.2273	4.21835	5.52188	4.21569	8.83812	615.268	-5.55713	0.000114971	615.268	2.18155	1	615.268	-1.70828	1	615.268	-7.73868	6.5502e-09	615.268	-3.84886	0.0560444	615.268	-3.88982	0.0368156	3
LOC112040071	XP_023928737	AT1G06270	Pentatricopeptide repeat (PPR) superfamily protein	#N/A	7.12913	6.79074	6.55132	6.88178	7.12781	8.0145	7.2491	7.4909	6.81536	6.72927	6.70439	6.78699	7.99647	8.68802	8.15523	8.78523	195.495	-0.75243	1	195.495	0.109269	1	195.495	-1.79825	0.0182801	195.495	-0.861698	1	195.495	1.04582	1	195.495	-1.90752	0.00758857	2
LOC112037130	XP_023925708	AT1G06320	0	#N/A	2.96621	1.39512	2.8617	3.10888	4.87388	4.49946	4.61463	3.54672	4.16827	4.08002	4.01729	4.19313	5.16215	5.78997	7.27027	4.88132	35.3427	-2.46168	0.157845	35.3427	-1.99557	0.851225	35.3427	-4.50574	7.50789e-06	35.3427	-0.466107	1	35.3427	2.04406	0.542197	35.3427	-2.51017	0.099868	2
LOC111984024	XP_023871425	AT3G58570	P-loop containing nucleoside triphosphate hydrolases superfamily protein	#N/A	8.08358	8.23537	8.36649	8.1878	7.77382	7.6735	7.70078	7.19991	7.84575	7.96062	7.54945	7.66005	7.88159	7.70602	7.4191	7.0678	225.929	0.685873	1	225.929	0.514954	1	225.929	0.745142	1	225.929	0.170919	1	225.929	-0.0592689	1	225.929	0.230188	1
LOC111984025	XP_023871426	AT5G56970	cytokinin oxidase 3	#N/A	-2.2907	-2.28886	-2.2894	-2.29074	-2.29372	-2.29468	-2.29179	-2.23835	-2.28925	-2.28704	-2.29096	-2.28994	-2.29134	-2.28916	-2.28741	-2.28363	0.0881156	-0.686767	NA	0.0881156	0	NA	0.0881156	0	NA	0.0881156	-0.644802	NA	0.0881156	-0.550676	NA	0.0881156	0	NA
LOC111984026	#N/A	#N/A	#N/A	#N/A	-1.45553	-1.44813	-1.45031	-1.4557	-1.46766	-1.47153	-1.45989	-1.24497	-1.4497	-1.44081	-1.28264	-1.10458	-1.4581	-1.44934	-1.09441	-1.42711	0.399773	-0.686737	NA	0.399773	-2.00993	NA	0.399773	-1.65426	NA	0.399773	1.32319	NA	0.399773	0.967526	NA	0.399773	0.355664	NA
LOC111984027	#N/A	#N/A	#N/A	#N/A	-1.94712	-1.943	-1.94422	-1.94722	-1.85704	-1.95603	-1.94955	-1.8299	-1.94388	-1.84209	-1.94771	-1.94542	-1.94855	-1.94368	-1.93976	-1.9313	0.206929	-1.46527	NA	0.206929	-0.763292	NA	0.206929	0	NA	0.206929	-0.701983	NA	0.206929	-1.3292	NA	0.206929	0.627215	NA
LOC111984028	XP_023871432	AT1G68000	phosphatidylinositol synthase 1	Eukaryotic Phospholipid Synthesis & Editing	0	0	0	0	0	0	0	0	0	0	0	0	0	0	0	0	0	NA	NA	0	NA	NA	0	NA	NA	0	NA	NA	0	NA	NA	0	NA	NA
LOC111984030	XP_023871430	#N/A	#N/A	#N/A	-1.62519	-1.61777	-1.61996	-1.62537	-1.63737	-1.64125	-1.62958	-1.06487	-1.61935	-1.26136	-1.62625	-1.62212	-1.62777	-1.61899	-1.61192	-1.59668	0.40136	-2.54685	NA	0.40136	-1.58668	NA	0.40136	0	NA	0.40136	-0.960173	NA	0.40136	-2.41079	NA	0.40136	1.45062	NA
LOC111984031	XP_023871431	AT3G26320	cytochrome P450, family 71, subfamily B, polypeptide 36	#N/A	-1.61976	-1.61301	-1.61501	-1.61992	-1.63083	-1.63436	-1.62375	-1.42767	-1.29708	-1.60633	-1.62072	-1.61696	-1.62211	-1.61412	-1.44901	-1.43515	0.359337	-0.686738	NA	0.359337	-1.51453	NA	0.359337	-1.68008	NA	0.359337	0.827791	NA	0.359337	0.993341	NA	0.359337	-0.16555	NA
LOC111984032	XP_023871433	#N/A	#N/A	#N/A	-1.62753	-1.61981	-1.62209	-1.62771	-1.64018	-1.64421	-1.63208	-0.864025	-1.62145	-1.61218	-1.62862	-1.62433	-1.63021	-1.62108	-1.4324	-1.5979	0.419805	-2.97077	NA	0.419805	0	NA	0.419805	-0.857403	NA	0.419805	-2.92883	NA	0.419805	-2.11337	NA	0.419805	-0.815467	NA
LOC112010648	XP_023898764	AT1G06330	Heavy metal transport/detoxification superfamily protein	#N/A	-0.295344	-0.291353	-0.292555	-0.295436	0.674948	1.1734	-0.0263286	0.0990145	0.22398	0.0286489	-0.0171992	-0.00562915	-0.0214067	-0.292023	-0.288053	-0.278826	1.43588	-4.62444	NA	1.43588	-2.80787	NA	1.43588	-0.85745	NA	1.43588	-1.81656	NA	1.43588	-3.76699	NA	1.43588	1.95042	NA
LOC111984034	XP_023871435	AT3G05100	S-adenosyl-L-methionine-dependent methyltransferases superfamily protein	#N/A	3.60619	6.8199	6.84093	4.09947	7.05884	6.87557	7.19969	6.79462	6.41222	6.49542	6.48919	6.3871	6.78899	6.71351	7.0172	7.11271	103.611	-1.07406	1	103.611	-0.446402	1	103.611	-0.989255	1	103.611	-0.627663	1	103.611	-0.0848099	1	103.611	-0.542853	1
LOC112032495	XP_023921023	AT1G06330	Heavy metal transport/detoxification superfamily protein	#N/A	-2.28952	-2.28822	-2.2886	-2.28955	-2.29166	-2.29234	-2.29029	-2.28306	-2.25781	-2.28692	-2.28971	-2.28898	-2.28997	-2.28843	-2.28719	-2.28451	0.0618451	0	NA	0.0618451	-0.763306	NA	0.0618451	0	NA	0.0618451	0.79788	NA	0.0618451	0	NA	0.0618451	0.627215	NA
LOC112036099	XP_023924693	AT1G06330	Heavy metal transport/detoxification superfamily protein	#N/A	1.65773	1.86918	1.0077	1.65642	0.930539	1.16991	0.590347	0.685377	2.63596	2.91704	2.81107	2.90664	0.972464	0.61338	0.629344	0.66522	4.99122	2.32701	0.599097	4.99122	-2.23537	0.548102	4.99122	3.39137	0.188107	4.99122	4.56238	0.00641846	4.99122	-1.06436	1	4.99122	5.62674	0.000971829	8
LOC111998265	XP_023886139	AT1G06340	Plant Tudor-like protein	#N/A	-1.67468	-1.76916	-1.7704	-1.77345	-1.78024	-1.58508	-1.77583	-1.75258	-1.77005	-1.765	-1.67527	-1.77162	-1.77481	-1.76985	-1.76585	-1.75724	0.211216	-0.596206	NA	0.211216	-0.0419793	NA	0.211216	0.585236	NA	0.211216	-0.554227	NA	0.211216	-1.18144	NA	0.211216	0.627215	NA
LOC111984039	XP_023871439	#N/A	#N/A	#N/A	0	0	0	0	0	0	0	0	0	0	0	0	0	0	0	0	0	NA	NA	0	NA	NA	0	NA	NA	0	NA	NA	0	NA	NA	0	NA	NA
LOC111984040	XP_023871441	AT2G13450	0	#N/A	-2.28899	-2.28792	-2.28824	-2.28902	-2.26566	-2.2913	-2.28962	-2.28371	-2.28815	-2.28687	-2.28914	-2.28855	-2.28936	-2.2881	-2.28708	-2.28489	0.0503067	-0.686767	NA	0.0503067	0	NA	0.0503067	0	NA	0.0503067	-0.644802	NA	0.0503067	-0.550676	NA	0.0503067	0	NA
LOC112012872	XP_023901016	AT1G06340	Plant Tudor-like protein	#N/A	-1.4686	-1.46233	-1.46419	-1.32139	-1.47888	-1.20798	-1.4723	-1.43758	-1.31631	-1.45613	-1.17477	-1.46601	-1.47078	-1.46336	-1.45739	-1.44453	0.33009	-0.596194	NA	0.33009	-1.28203	NA	0.33009	0.585247	NA	0.33009	0.685833	NA	0.33009	-1.18144	NA	0.33009	1.86727	NA
LOC112032483	XP_023921008	AT1G06340	Plant Tudor-like protein	#N/A	7.2121	6.59371	7.11603	7.25372	9.44383	9.24328	9.63622	10.5301	9.65874	9.62686	9.22101	9.21558	8.04726	8.77093	8.5947	9.01893	557.43	-3.05	1.62915e-08	557.43	-2.64944	3.54354e-05	557.43	-1.7717	0.084124	557.43	-0.400563	1	557.43	-1.2783	1	557.43	0.877738	1	7
LOC111984045	XP_023871444	AT3G31402	General transcription factor 2-related zinc finger protein	#N/A	-2.28977	-2.28835	-2.28877	-2.2898	-2.2921	-2.29284	-2.29061	-2.28275	-2.28865	-2.28695	-2.28997	-2.28918	-2.29026	-2.28859	-2.2539	-2.28432	0.0673427	0	NA	0.0673427	0	NA	0.0673427	-0.857432	NA	0.0673427	0	NA	0.0673427	0.892006	NA	0.0673427	-0.815467	NA
LOC111984046	XP_023871445	#N/A	#N/A	#N/A	0	0	0	0	0	0	0	0	0	0	0	0	0	0	0	0	0	NA	NA	0	NA	NA	0	NA	NA	0	NA	NA	0	NA	NA	0	NA	NA
LOC111984049	#N/A	#N/A	#N/A	#N/A	5.37613	4.55035	4.98261	5.17823	4.97153	8.72227	6.91351	9.57426	7.4667	8.15213	8.44661	7.80378	4.68646	3.44871	3.90866	6.06052	192.018	-3.81923	0.00257	192.018	-3.35648	0.0416384	192.018	0.168605	1	192.018	-0.462747	1	192.018	-3.98784	0.00257272	192.018	3.52509	0.00994806	7
LOC112036062	XP_023924657	AT1G06340	Plant Tudor-like protein	#N/A	0.833347	0.707464	0.858364	0.832513	0.901178	1.0823	0.661977	0.595161	0.506122	0.530234	0.252438	0.498909	0.251654	0.863096	0.260284	0.269622	1.72148	-0.104156	NA	1.72148	1.8165	NA	1.72148	1.76678	NA	1.72148	-1.92065	NA	1.72148	-1.87093	NA	1.72148	-0.0497213	NA
LOC111999776	XP_023887656	AT1G06460	alpha-crystallin domain 32.1	#N/A	11.9289	11.8783	11.8853	11.8718	12.1747	12.3013	12.1708	12.3327	11.7186	11.5842	11.4993	11.5521	13.0458	13.123	13.0173	13.7312	5513.15	-0.390673	1	5513.15	0.331694	1	5513.15	-1.50551	0.015084	5513.15	-0.722367	1	5513.15	1.11484	1	5513.15	-1.83721	1.22017e-05	2
LOC111984052	XP_023871449	AT1G68370	Chaperone DnaJ-domain superfamily protein	#N/A	12.1366	12.2629	12.219	12.1284	11.7122	11.6591	11.7214	11.7954	11.6949	11.7748	11.9234	11.7237	11.7949	11.5409	11.5419	11.4908	3676.35	0.510367	1	3676.35	0.444816	1	3676.35	0.647176	1	3676.35	0.0655517	1	3676.35	-0.136809	1	3676.35	0.20236	1
LOC111990165	XP_023877728	AT1G06510	0	#N/A	7.85212	7.98622	8.11213	8.43679	8.62329	8.78154	8.61767	9.17351	8.29281	8.79152	8.93726	8.53404	9.86236	9.14135	10.3183	10.3948	558.98	-0.785505	1	558.98	-0.611971	1	558.98	-2.10971	0.00132511	558.98	-0.173534	1	558.98	1.3242	1	558.98	-1.49773	0.367261	2
LOC111984054	XP_023871454	AT1G30360	Early-responsive to dehydration stress protein (ERD4)	#N/A	0	0	0	0	0	0	0	0	0	0	0	0	0	0	0	0	0	NA	NA	0	NA	NA	0	NA	NA	0	NA	NA	0	NA	NA	0	NA	NA
LOC111984056	XP_023871452	#N/A	#N/A	#N/A	-2.11417	-2.11203	-2.11266	-2.11422	-2.11768	-2.06849	-2.06513	-2.10358	-2.11248	-2.10991	-2.11447	-2.11328	-2.11491	-2.11238	-2.11034	-2.10595	0.103122	-1.38782	NA	0.103122	0	NA	0.103122	0	NA	0.103122	-1.34586	NA	0.103122	-1.25173	NA	0.103122	0	NA
LOC111984057	XP_023871453	#N/A	#N/A	#N/A	-2.28943	-2.28817	-2.28854	-2.28946	-2.29151	-2.29217	-2.29018	-2.28317	-2.28844	-2.28691	-2.28961	-2.25916	-2.28987	-2.28838	-2.28717	-2.28457	0.0599137	0	NA	0.0599137	-0.763306	NA	0.0599137	0	NA	0.0599137	0.79788	NA	0.0599137	0	NA	0.0599137	0.627215	NA
LOC111983713	XP_023871136	AT1G06620	2-oxoglutarate (2OG) and Fe(II)-dependent oxygenase superfamily protein	#N/A	1.05067	0.44617	0.811561	0.790002	1.18138	3.16324	1.53903	1.69367	0.443594	1.13146	0.78655	0.439127	0.780573	1.0841	1.12309	1.63155	3.7197	-3.49662	0.15832	3.7197	0.333732	1	3.7197	-1.38436	1	3.7197	-3.83035	0.162223	3.7197	-2.11225	NA	3.7197	-1.7181	1
LOC111984059	XP_023871456	AT3G19180	paralog of ARC6	#N/A	9.03394	9.0329	9.11434	8.92205	9.56453	9.66207	9.33071	9.23462	8.89541	8.84452	9.0527	8.93462	10.5385	8.8643	9.52414	8.84625	632.987	-0.47775	1	632.987	0.103518	1	632.987	-0.675099	1	632.987	-0.581268	1	632.987	0.197349	1	632.987	-0.778618	1
LOC111984061	XP_023871457	AT1G73390	Endosomal targeting BRO1-like domain-containing protein	#N/A	9.71061	9.68543	9.6394	9.88213	10.5986	10.4695	10.6772	11.0369	10.4423	10.3858	10.3116	10.3961	10.5535	10.5232	9.90135	10.7657	1330.52	-1.07936	1	1330.52	-0.719615	1	1330.52	-0.815753	1	1330.52	-0.359741	1	1330.52	-0.263603	1	1330.52	-0.0961379	1
LOC111984063	XP_023871461	AT1G68000	phosphatidylinositol synthase 1	Eukaryotic Phospholipid Synthesis & Editing	0	0	0	0	0	0	0	0	0	0	0	0	0	0	0	0	0	NA	NA	0	NA	NA	0	NA	NA	0	NA	NA	0	NA	NA	0	NA	NA
LOC111984064	XP_023871458	AT4G19010	AMP-dependent synthetase and ligase family protein	#N/A	-1.24181	-1.23265	-1.23536	-1.24203	-1.25303	-1.06331	-1.04036	-0.765513	-1.2346	-1.22358	-1.03345	-0.697103	-1.245	-1.23415	-1.22542	-1.20661	0.516239	-2.63229	NA	0.516239	-2.43154	NA	0.516239	0	NA	0.516239	-0.200755	NA	0.516239	-2.49621	NA	0.516239	2.29546	NA
LOC111993886	XP_023881483	AT1G06620	2-oxoglutarate (2OG) and Fe(II)-dependent oxygenase superfamily protein	#N/A	3.03899	3.11179	1.84907	2.50726	3.19203	3.07047	3.5556	3.15521	3.66553	3.82529	3.30531	3.75581	3.20518	3.20133	2.78706	5.01171	12.2233	-0.926358	1	12.2233	-1.54244	1	12.2233	-1.94289	0.587508	12.2233	0.616087	1	12.2233	1.01654	1	12.2233	-0.400449	1
LOC111997432	XP_023885286	AT1G06620	2-oxoglutarate (2OG) and Fe(II)-dependent oxygenase superfamily protein	#N/A	3.62717	1.93498	1.91394	2.45973	6.37752	5.16637	4.32546	3.87223	4.92528	5.48793	6.01511	5.92754	3.59528	6.41754	4.79047	5.33099	39.8312	-3.59764	0.0161013	39.8312	-4.00878	0.0106439	39.8312	-3.71948	0.00911382	39.8312	0.411136	1	39.8312	0.121836	1	39.8312	0.2893	1	7
LOC111998247	XP_023886125	AT1G06620	2-oxoglutarate (2OG) and Fe(II)-dependent oxygenase superfamily protein	#N/A	8.64465	8.31131	8.48962	9.15941	7.47396	9.5109	9.11334	9.95832	8.99802	9.26092	9.40862	8.70295	10.7241	10.5153	9.30438	10.0936	722.591	-0.650775	1	722.591	-0.474377	1	722.591	-1.73061	0.357368	722.591	-0.176398	1	722.591	1.07984	1	722.591	-1.25623	1
LOC111998249	XP_023886126	AT1G06620	2-oxoglutarate (2OG) and Fe(II)-dependent oxygenase superfamily protein	#N/A	-2.11748	-2.11443	-2.04375	-2.11755	-2.12247	-2.12407	-2.11928	-2.03083	-2.11508	-2.11142	-2.11791	-2.11622	-2.11854	-2.11493	-2.11203	-2.10579	0.149526	0.0345471	NA	0.149526	0.679349	NA	0.149526	0.585223	NA	0.149526	-0.644802	NA	0.149526	-0.550676	NA	0.149526	0	NA
LOC112002281	XP_023890207	AT1G06620	2-oxoglutarate (2OG) and Fe(II)-dependent oxygenase superfamily protein	#N/A	7.01826	8.56557	6.07314	6.30136	7.89583	7.09258	8.40517	7.37639	6.64809	6.32069	5.60791	7.05432	4.42103	4.60334	4.76003	7.1945	142.975	-0.445235	1	142.975	1.00519	1	142.975	1.78407	0.746048	142.975	-1.45042	1	142.975	-2.2293	0.522646	142.975	0.778881	1
LOC112003248	XP_023891204	AT1G06620	2-oxoglutarate (2OG) and Fe(II)-dependent oxygenase superfamily protein	#N/A	13.226	13.2328	13.2422	12.8381	11.652	11.6614	11.0658	10.8199	13.37	13.2556	13.3122	13.1803	10.5129	10.7109	10.6787	11.5902	6166.79	1.96876	0.00445375	6166.79	-0.14841	1	6166.79	2.41453	5.64565e-06	6166.79	2.11717	0.00105374	6166.79	-0.445767	1	6166.79	2.56294	5.8013e-07	6
LOC112016434	XP_023904767	AT1G06620	2-oxoglutarate (2OG) and Fe(II)-dependent oxygenase superfamily protein	#N/A	10.0422	9.88038	10.1341	10.4439	5.46909	7.70287	6.70675	5.73167	9.06495	9.41837	9.07577	8.91177	11.0005	10.7234	10.8396	11.6636	1090.5	3.81426	6.64665e-09	1090.5	1.11001	1	1090.5	-1.05773	1	1090.5	2.70425	0.00166564	1090.5	4.87199	7.06387e-16	1090.5	-2.16774	0.0459254	8
LOC111984078	XP_023871469	AT5G05960	Bifunctional inhibitor/lipid-transfer protein/seed storage 2S albumin superfamily protein	Fatty Acid Elongation & Wax Biosynthesis	1.0994	0.901697	0.588126	0.582072	1.59025	1.02774	2.20502	2.07132	1.31196	1.17	1.77152	1.11373	0.868352	0.897542	1.16265	0.616634	3.00394	-3.2477	0.212263	3.00394	-2.2421	1	3.00394	-0.528266	1	3.00394	-1.00559	1	3.00394	-2.71943	NA	3.00394	1.71384	1
LOC111984079	XP_023871470	AT5G05950	maternal effect embryo arrest 60	#N/A	0	0	0	0	0	0	0	0	0	0	0	0	0	0	0	0	0	NA	NA	0	NA	NA	0	NA	NA	0	NA	NA	0	NA	NA	0	NA	NA
LOC112016435	XP_023904768	AT1G06620	2-oxoglutarate (2OG) and Fe(II)-dependent oxygenase superfamily protein	#N/A	2.88	3.25795	2.08636	2.27229	3.54177	3.02253	3.374	2.95433	3.04745	2.8947	3.17207	3.81537	2.8556	3.24554	2.73769	5.08403	11.6381	-0.91761	1	11.6381	-0.981671	1	11.6381	-1.95259	0.649504	11.6381	0.0640605	1	11.6381	1.03498	1	11.6381	-0.970921	1
LOC112025595	XP_023914028	AT1G06620	2-oxoglutarate (2OG) and Fe(II)-dependent oxygenase superfamily protein	#N/A	6.3819	5.08262	5.65795	5.65868	7.37254	6.71596	6.13062	6.97539	9.16251	8.86648	8.92978	8.76485	4.85283	5.7504	5.2488	6.62557	200.653	-1.24788	1	200.653	-3.55016	2.4256e-07	200.653	-0.00669867	1	200.653	2.30228	0.0174632	200.653	-1.24118	1	200.653	3.54346	6.48388e-08	7
LOC111984082	XP_023871474	AT3G54000	0	#N/A	11.0908	10.5952	11.1834	10.8386	11.4561	11.1016	11.361	10.9551	11.2137	11.2423	11.1636	11.5181	11.4604	11.4707	11.0972	12.3613	2560.37	-0.315945	1	2560.37	-0.379941	1	2560.37	-0.812848	1	2560.37	0.0639966	1	2560.37	0.496904	1	2560.37	-0.432907	1
LOC111984083	XP_023871477	#N/A	#N/A	#N/A	0	0	0	0	0	0	0	0	0	0	0	0	0	0	0	0	0	NA	NA	0	NA	NA	0	NA	NA	0	NA	NA	0	NA	NA	0	NA	NA
LOC111984084	XP_023871475	AT5G05930	guanylyl cyclase 1	#N/A	10.3405	10.345	10.5141	10.3433	9.70538	9.64335	9.3312	9.71906	10.7582	10.5692	10.088	10.5159	9.60649	9.0522	9.17815	9.11139	1060.22	0.858588	1	1060.22	-0.127987	1	1060.22	1.2474	0.553562	1060.22	0.986575	1	1060.22	-0.388815	1	1060.22	1.37539	0.223567
LOC112026458	XP_023914915	AT1G06620	2-oxoglutarate (2OG) and Fe(II)-dependent oxygenase superfamily protein	#N/A	0	0	0	0	0	0	0	0	0	0	0	0	0	0	0	0	0	NA	NA	0	NA	NA	0	NA	NA	0	NA	NA	0	NA	NA	0	NA	NA
LOC111984089	XP_023871479	#N/A	#N/A	#N/A	-2.28977	-2.28835	-2.28877	-2.2898	-2.2921	-2.29284	-2.29061	-2.28275	-2.28865	-2.28695	-2.28997	-2.28918	-2.29026	-2.28859	-2.2539	-2.28432	0.0673427	0	NA	0.0673427	0	NA	0.0673427	-0.857432	NA	0.0673427	0	NA	0.0673427	0.892006	NA	0.0673427	-0.815467	NA
LOC112031511	XP_023919972	AT1G06620	2-oxoglutarate (2OG) and Fe(II)-dependent oxygenase superfamily protein	#N/A	0	0	0	0	0	0	0	0	0	0	0	0	0	0	0	0	0	NA	NA	0	NA	NA	0	NA	NA	0	NA	NA	0	NA	NA	0	NA	NA
LOC112040234	XP_023928897	AT1G06620	2-oxoglutarate (2OG) and Fe(II)-dependent oxygenase superfamily protein	#N/A	8.37579	10.5146	10.0639	8.48473	9.05484	9.40578	5.90591	8.0061	9.01109	8.18613	8.27152	8.35511	5.17629	2.71651	4.07771	4.99948	444.48	1.17384	1	444.48	1.29193	1	444.48	5.85317	1.56943e-09	444.48	-0.118092	1	444.48	-4.67934	3.09658e-05	444.48	4.56124	2.79891e-05	6
LOC111984092	XP_023871486	AT1G30360	Early-responsive to dehydration stress protein (ERD4)	#N/A	0	0	0	0	0	0	0	0	0	0	0	0	0	0	0	0	0	NA	NA	0	NA	NA	0	NA	NA	0	NA	NA	0	NA	NA	0	NA	NA
LOC112006435	XP_023894468	AT1G06660	0	#N/A	10.3505	10.0344	10.134	9.41016	8.69759	7.93676	8.49725	8.85443	9.26953	9.14777	9.10846	9.29878	7.93601	7.46894	6.74534	7.02667	566.784	1.64034	0.144706	566.784	0.897996	1	566.784	2.93868	8.10495e-09	566.784	0.742347	1	566.784	-1.29834	1	566.784	2.04069	0.00692303	5
LOC112024621	XP_023913005	AT4G39210	Glucose-1-phosphate adenylyltransferase family protein	#N/A	8.65892	8.7894	8.57958	9.05138	9.86012	11.2052	11.7603	9.22647	7.54407	9.30175	9.45367	8.61052	11.9454	13.5559	14.251	14.4908	5245.69	-2.30159	0.128369	5245.69	-0.145114	1	5245.69	-5.53951	2.01643e-12	5245.69	-2.15647	0.286329	5245.69	3.23792	0.00389045	5245.69	-5.39439	1.78911e-11	1
LOC111984096	XP_023871489	#N/A	#N/A	#N/A	1.03182	0.464071	0.46101	0.45363	1.15622	1.28611	1.91311	2.59959	1.42934	1.88116	0.452455	0.79763	0.450422	0.462366	1.30836	1.40571	3.32905	-4.03651	0.232931	3.32905	-2.70864	1	3.32905	-1.84587	1	3.32905	-1.32787	1	3.32905	-2.19065	NA	3.32905	0.862778	1
LOC111984097	XP_023871490	#N/A	#N/A	#N/A	-1.60674	-1.6016	-1.60312	-1.60686	-1.37376	-1.49715	-1.48907	-1.58133	-1.6027	-1.59652	-1.60747	-1.48391	-1.60852	-1.60245	-1.59756	-1.58702	0.263649	-2.22249	NA	0.263649	-0.763285	NA	0.263649	0	NA	0.263649	-1.4592	NA	0.263649	-2.08642	NA	0.263649	0.627215	NA
LOC111984998	XP_023872388	AT1G06740	transposable element gene	#N/A	-0.729553	-0.727387	-0.728041	-0.483831	0.0474614	-0.733812	-0.307928	0.0526845	-0.469181	-0.725114	-0.72985	-0.728671	-0.489523	-0.727751	-0.450316	-0.712894	0.868956	-3.08802	NA	0.868956	-0.0419815	NA	0.868956	-0.836863	NA	0.868956	-3.04603	NA	0.868956	-2.25115	NA	0.868956	-0.794882	NA
LOC111984099	XP_023871495	#N/A	#N/A	#N/A	-2.11524	-2.11281	-2.11353	-2.1153	-2.11923	-2.12051	-2.11668	-2.1032	-2.05611	-2.1104	-2.11559	-2.11424	-2.05888	-2.11321	-2.11089	-2.1059	0.117999	0	NA	0.117999	-0.763299	NA	0.117999	-0.857425	NA	0.117999	0.79788	NA	0.117999	0.892006	NA	0.117999	-0.0941259	NA
LOC111984100	XP_023871492	#N/A	#N/A	#N/A	0	0	0	0	0	0	0	0	0	0	0	0	0	0	0	0	0	NA	NA	0	NA	NA	0	NA	NA	0	NA	NA	0	NA	NA	0	NA	NA
LOC111985960	XP_023873370	AT1G06740	transposable element gene	#N/A	5.28098	4.733	4.45739	3.46746	6.34562	6.30095	6.56949	7.05677	4.66635	4.2027	5.83441	5.02358	5.52987	4.41458	1.58862	1.72497	50.113	-2.34879	0.420786	50.113	-0.539826	1	50.113	0.432263	1	50.113	-1.80896	1	50.113	-2.78105	0.341358	50.113	0.972088	1
LOC111984102	XP_023871494	AT3G53170	Tetratricopeptide repeat (TPR)-like superfamily protein	#N/A	6.57715	6.34891	6.55399	3.72549	6.4156	6.51304	6.33908	6.1187	6.3567	6.1233	6.52645	6.12493	6.74585	7.25015	6.81274	6.87327	90.4851	-0.208886	1	90.4851	-0.136904	1	90.4851	-0.880796	1	90.4851	-0.0719821	1	90.4851	0.67191	1	90.4851	-0.743892	1
LOC111987520	XP_023875009	AT1G06740	transposable element gene	#N/A	-0.870176	-0.45036	-0.639513	-0.870211	-0.675948	-0.397431	-0.491201	-0.833363	-0.868996	-0.617612	-0.870382	-0.869562	-0.485148	-0.868922	-0.86741	-0.845914	0.67284	-0.754072	NA	0.67284	1.30783	NA	0.67284	0.56484	NA	0.67284	-2.0619	NA	0.67284	-1.31891	NA	0.67284	-0.742991	NA
LOC111984106	XP_023871497	#N/A	#N/A	#N/A	2.22403	0.733787	0.714891	2.22192	5.03907	8.0695	6.74547	5.97073	1.29354	0.79681	1.22396	3.62079	2.59675	2.29805	1.79114	4.45524	51.2373	-6.66434	2.59918e-05	51.2373	-1.04279	1	51.2373	-2.34638	0.701245	51.2373	-5.62154	0.000658728	51.2373	-4.31796	0.0290521	51.2373	-1.30359	1	3
LOC111984107	XP_023871498	AT3G23530	Cyclopropane-fatty-acyl-phospholipid synthase	Unknown	-0.127865	0.347225	0.136734	-0.127945	0.930823	0.0842848	-0.12982	-0.108694	0.340897	0.697226	0.313857	0.131102	0.308004	0.13931	-0.121521	-0.113431	1.38426	-1.3409	NA	1.38426	-1.62572	NA	1.38426	0.00282711	NA	1.38426	0.284815	NA	1.38426	-1.34373	NA	1.38426	1.62855	NA
LOC111984109	XP_023871499	AT4G35740	DEAD/DEAH box RNA helicase family protein	#N/A	-1.21686	-1.20856	-1.21101	-1.02718	-0.904679	-1.22525	-1.22176	-1.17577	-1.01536	-1.20034	-1.21804	-0.858358	-1.03174	-1.01469	-1.20201	-1.18497	0.458263	-0.646466	NA	0.458263	-1.3263	NA	0.458263	-0.816538	NA	0.458263	0.679831	NA	0.458263	0.170072	NA	0.458263	0.509758	NA
LOC111984110	XP_023871500	#N/A	#N/A	#N/A	-1.77955	-1.77442	-1.77594	-1.77968	-1.78798	-1.79067	-1.78259	-1.75413	-1.65472	-1.76933	-1.78028	-1.77743	-1.78134	-1.77526	-1.408	-1.75982	0.263873	0	NA	0.263873	-0.763286	NA	0.263873	-2.19388	NA	0.263873	0.79788	NA	0.263873	2.22847	NA	0.263873	-1.43059	NA
LOC111984111	XP_023871504	#N/A	#N/A	#N/A	-0.757437	-0.755664	-0.7562	-0.757477	-0.556277	-0.760908	-0.758432	-0.208621	-0.517086	-0.495852	-0.354838	-0.523424	-0.213952	-0.755963	-0.499493	-0.740754	0.766898	-2.22962	NA	0.766898	-2.79115	NA	0.766898	-2.46148	NA	0.766898	0.561531	NA	0.766898	0.231852	NA	0.766898	0.329679	NA
LOC111987710	XP_023875200	AT1G06740	transposable element gene	#N/A	0.572375	0.585121	1.41705	0.572078	1.72937	2.89635	1.15715	1.08138	2.18103	1.65747	2.28315	2.15662	0.568059	1.21407	0.595508	0.623898	4.05787	-3.28966	0.327797	4.05787	-3.46016	0.525152	4.05787	0.468015	1	4.05787	0.170498	1	4.05787	-3.75768	0.406412	4.05787	3.92817	0.233174
LOC111988187	XP_023875737	AT1G06740	transposable element gene	#N/A	4.50295	4.50963	4.75263	0.181677	1.07691	0.100806	0.742758	0.369825	0.212427	0.258033	0.766976	0.797097	0.755865	0.819986	3.82626	0.328082	12.3441	5.95384	0.0220223	12.3441	6.38447	0.0424894	12.3441	2.44882	0.838887	12.3441	-0.430631	1	12.3441	3.50502	0.714155	12.3441	-3.93565	0.403902
LOC111988740	XP_023876294	AT1G06740	transposable element gene	#N/A	2.49503	2.9836	2.1246	1.42495	3.39151	3.2128	2.87159	3.91707	3.76724	3.80615	3.57302	3.84516	4.05423	2.97194	2.77177	4.32557	11.8579	-1.85374	0.664655	11.8579	-2.39477	0.432671	11.8579	-2.34433	0.241667	11.8579	0.541028	1	11.8579	0.490587	1	11.8579	0.0504408	1
LOC111989366	XP_023876925	AT1G06740	transposable element gene	#N/A	-2.28977	-2.28835	-2.28877	-2.2898	-2.2921	-2.29284	-2.29061	-2.28275	-2.28865	-2.28695	-2.28997	-2.28918	-2.29026	-2.28859	-2.2539	-2.28432	0.0673427	0	NA	0.0673427	0	NA	0.0673427	-0.857432	NA	0.0673427	0	NA	0.0673427	0.892006	NA	0.0673427	-0.815467	NA
LOC111990217	XP_023877775	AT1G06740	transposable element gene	#N/A	9.78459	9.82998	9.64989	9.67299	9.67946	9.99605	9.8961	9.81812	9.94279	9.93126	10.0837	9.97334	10.4713	10.6786	10.4148	10.538	1072.5	-0.128665	1	1072.5	-0.273662	1	1072.5	-0.873215	1	1072.5	0.144997	1	1072.5	0.744551	1	1072.5	-0.599554	1
LOC111990724	XP_023878276	AT1G06740	transposable element gene	#N/A	0.440796	0.449174	0.446657	0.440601	0.922754	1.8745	0.733763	1.96936	1.49287	0.457852	0.97376	0.75875	1.65528	1.61559	1.54542	0.475096	2.88753	-4.86357	0.0717668	2.88753	-3.46251	0.738962	2.88753	-4.65888	0.0938154	2.88753	-1.40105	1	2.88753	-0.204689	NA	2.88753	-1.19636	1
LOC111984118	XP_023871508	AT3G54190	Transducin/WD40 repeat-like superfamily protein	#N/A	10.532	10.565	10.5966	10.4707	10.3565	10.6108	10.589	9.96069	10.4577	10.5436	10.4411	10.6906	10.5305	10.718	10.6177	10.9741	1506.68	0.150485	1	1506.68	0.0053397	1	1506.68	-0.196178	1	1506.68	0.145145	1	1506.68	0.346662	1	1506.68	-0.201517	1
LOC111984120	XP_023871509	AT1G16250	Galactose oxidase/kelch repeat superfamily protein	#N/A	10.6004	10.4366	10.5464	10.2798	9.8861	10.177	10.5854	10.6161	11.0513	10.9455	10.5333	10.7658	10.2309	10.0824	10.6648	9.82559	1446.46	0.134719	1	1446.46	-0.403063	1	1446.46	0.258094	1	1446.46	0.537782	1	1446.46	-0.123374	1	1446.46	0.661157	1
LOC111984121	XP_023871513	#N/A	#N/A	#N/A	-2.11718	-2.11422	-2.11509	-2.11725	-2.12204	-2.12359	-2.11893	-2.03286	-2.11485	-2.11128	-2.04794	-2.11595	-2.11821	-2.1147	-2.11188	-2.1058	0.145261	-0.68676	NA	0.145261	-0.763299	NA	0.145261	0	NA	0.145261	0.076539	NA	0.145261	-0.550676	NA	0.145261	0.627215	NA
LOC111984122	XP_023871511	AT3G17611	RHOMBOID-like protein 14	#N/A	10.1509	10.2008	10.2295	10.0824	9.41175	8.84721	8.99999	9.36028	9.71545	9.63362	9.66994	9.46383	9.42637	8.90235	9.14153	8.97593	776.767	1.0952	1	776.767	0.597934	1	776.767	1.14611	0.961346	776.767	0.497263	1	776.767	-0.0509091	1	776.767	0.548172	1
LOC111991782	XP_023879356	AT1G06740	transposable element gene	#N/A	-1.56575	-1.77058	-1.66725	-1.77513	-1.78233	-1.68002	-1.77765	-1.753	-1.77152	-1.76617	-1.77566	-1.77318	-1.77657	-1.77131	-1.76707	-1.75793	0.225205	1.32033	NA	0.225205	1.96513	NA	0.225205	1.87101	NA	0.225205	-0.644802	NA	0.225205	-0.550676	NA	0.225205	0	NA
LOC111984125	XP_023871514	#N/A	#N/A	#N/A	-1.45897	-1.45121	-1.4535	-1.45915	-1.4717	-1.47576	-1.28111	-1.42057	-1.45286	-1.44353	-1.46007	-1.27332	-1.46167	-1.45249	-1.26265	-0.881852	0.422827	-0.686738	NA	0.422827	-0.763277	NA	0.422827	-2.79053	NA	0.422827	0.076539	NA	0.422827	2.10379	NA	0.422827	-2.02726	NA
LOC111984126	XP_023871515	#N/A	#N/A	#N/A	0	0	0	0	0	0	0	0	0	0	0	0	0	0	0	0	0	NA	NA	0	NA	NA	0	NA	NA	0	NA	NA	0	NA	NA	0	NA	NA
LOC111992034	XP_023879605	AT1G06740	transposable element gene	#N/A	-1.47443	-1.46769	-1.46968	-1.4746	-1.32683	-1.19505	-1.47842	-1.28236	-1.46912	-1.30233	-1.47539	-1.47164	-1.3181	-1.46879	-1.46237	-1.44851	0.359315	-2.40431	NA	0.359315	-0.763301	NA	0.359315	-0.857427	NA	0.359315	-1.64101	NA	0.359315	-1.54688	NA	0.359315	-0.0941262	NA
LOC111984128	XP_023871517	AT1G61770	Chaperone DnaJ-domain superfamily protein	#N/A	0.265922	0.274964	0.619658	0.265712	1.12792	1.78584	1.31548	0.742879	0.621909	0.655277	0.264671	0.611829	0.591641	2.45307	0.282367	1.40285	2.90215	-3.93206	0.236447	2.90215	-1.3673	1	2.90215	-4.42206	0.128372	2.90215	-2.56476	1	2.90215	0.489997	NA	2.90215	-3.05475	0.584155
LOC111984129	XP_023871518	AT5G51550	EXORDIUM like 3	#N/A	0.576787	0.585282	0.582729	1.27722	1.21195	1.1915	1.83927	1.00683	1.31115	0.594089	1.09263	0.580257	1.41394	2.16303	1.51496	2.00372	3.03483	-2.23706	0.845418	3.03483	-0.778554	1	3.03483	-3.28972	0.259457	3.03483	-1.45851	1	3.03483	1.05265	NA	3.03483	-2.51116	0.67276
LOC111984130	XP_023871519	AT4G25280	P-loop containing nucleoside triphosphate hydrolases superfamily protein	#N/A	9.97307	9.70536	9.88554	9.61454	9.459	9.6027	9.35124	9.39473	8.82584	8.99072	9.29587	8.98237	9.65834	9.63647	9.63143	9.4318	725.867	0.381771	1	725.867	0.847594	1	725.867	0.230376	1	725.867	-0.465823	1	725.867	0.151395	1	725.867	-0.617218	1
LOC111984131	XP_023871526	AT5G19400	Telomerase activating protein Est1	#N/A	-1.9486	-1.94419	-1.9455	-1.94871	-1.95583	-1.95814	-1.9512	-1.82317	-1.94513	-1.93983	-1.94923	-1.94677	-1.95013	-1.94492	-1.73348	-1.93167	0.222801	-0.686752	NA	0.222801	0	NA	0.222801	-1.65455	NA	0.222801	-0.644802	NA	0.222801	0.967801	NA	0.222801	-1.6126	NA
LOC111984132	XP_023871525	AT5G62310	AGC (cAMP-dependent, cGMP-dependent and protein kinase C) kinase family protein	#N/A	8.04291	7.55388	7.88776	7.84002	9.10207	8.5246	8.31196	8.32653	8.67135	8.59991	8.60134	8.65394	7.15515	7.52876	6.792	7.08116	295.678	-0.855407	1	295.678	-0.879862	1	295.678	0.760959	1	295.678	0.0244547	1	295.678	-1.61637	0.0880007	295.678	1.64082	0.0431795
LOC111984133	XP_023871527	AT1G48350	Ribosomal L18p/L5e family protein	#N/A	8.4061	8.0607	8.45875	8.16843	8.44556	8.07696	8.4264	8.61012	8.85206	8.75014	7.97484	8.44466	8.26897	8.34875	8.22963	8.73437	341.936	-0.131416	1	341.936	-0.292643	1	341.936	-0.140782	1	341.936	0.161227	1	341.936	0.00936601	1	341.936	0.151861	1
LOC111984134	XP_023871528	AT4G25290	DNA photolyases;DNA photolyases	#N/A	8.2133	8.20593	7.6893	8.28739	8.57298	8.84207	8.52186	8.63196	8.65825	8.51324	8.63843	8.54881	9.16613	9.54985	9.36149	8.26263	413.716	-0.589084	1	413.716	-0.525674	1	413.716	-1.16482	1	413.716	-0.0634097	1	413.716	0.575733	1	413.716	-0.639143	1
LOC111992567	XP_023880214	AT1G06740	transposable element gene	#N/A	-1.94334	-1.93996	-1.94095	-1.94342	-1.94888	-1.95065	-1.78641	-1.92661	-1.94067	-1.93661	-1.86435	-1.94194	-1.94451	-1.94051	-1.93729	-1.93035	0.167156	-1.45511	NA	0.167156	-0.763292	NA	0.167156	0	NA	0.167156	-0.691817	NA	0.167156	-1.31903	NA	0.167156	0.627215	NA
LOC111995617	XP_023883294	AT1G06740	transposable element gene	#N/A	-1.1592	-1.34012	-1.3425	-1.34835	-1.36134	-1.3646	-1.3529	-1.30838	-1.34183	-1.14321	-1.3493	-0.840658	-1.35095	-1.34144	-0.955873	-1.31729	0.440772	0.755917	NA	0.440772	-1.77077	NA	0.440772	-0.932826	NA	0.440772	2.52669	NA	0.440772	1.68874	NA	0.440772	0.837945	NA
LOC111984137	XP_023871531	AT1G16000	0	#N/A	7.82235	8.87608	8.60141	8.53038	7.38812	7.2856	7.34623	7.02903	8.02942	8.19935	8.09855	8.06784	7.37988	6.90742	8.02875	8.0187	252.786	1.38843	0.527852	252.786	0.457369	1	252.786	0.949561	1	252.786	0.931065	1	252.786	0.438873	1	252.786	0.492192	1
LOC111997793	XP_023885703	AT1G06740	transposable element gene	#N/A	3.40247	4.42075	3.24435	3.885	4.9535	4.25563	6.16181	5.46773	3.25138	3.67285	3.93894	3.33403	5.74678	2.98692	1.41301	2.01307	25.758	-2.02554	0.763991	25.758	0.343755	1	25.758	-0.587905	1	25.758	-2.36929	0.697758	25.758	-1.43764	1	25.758	-0.931659	1
LOC111984139	XP_023871538	AT5G14140	zinc ion binding;nucleic acid binding;zinc ion binding	#N/A	-1.94562	-1.9418	-1.94293	-1.94571	-1.9519	-1.9539	-1.94788	-1.92669	-1.76269	-1.93801	-1.94617	-1.94404	-1.94695	-1.94243	-1.84882	-1.93093	0.191033	0	NA	0.191033	-1.51454	NA	0.191033	-0.857418	NA	0.191033	1.54913	NA	0.191033	0.892006	NA	0.191033	0.657126	NA
LOC112000386	XP_023888270	AT1G06740	transposable element gene	#N/A	-2.28889	-2.28787	-2.28817	-2.28891	-2.29056	-2.26709	-2.28949	-2.28384	-2.28809	-2.28686	-2.28903	-2.28847	-2.28924	-2.28804	-2.28706	-2.28497	0.0481162	-0.686767	NA	0.0481162	0	NA	0.0481162	0	NA	0.0481162	-0.644802	NA	0.0481162	-0.550676	NA	0.0481162	0	NA
LOC112001856	XP_023889788	AT1G06740	transposable element gene	#N/A	-1.1591	-1.14762	-1.15102	-1.15938	-1.16581	-0.61542	-0.111095	-0.832342	-1.15007	-1.13626	-1.16073	-1.15435	-1.16309	-1.14951	-0.87054	-1.11501	0.684846	-3.80914	NA	0.684846	0	NA	0.684846	-0.857415	NA	0.684846	-3.7672	NA	0.684846	-2.95173	NA	0.684846	-0.815469	NA
LOC111984142	XP_023871539	AT4G25270	Tetratricopeptide repeat (TPR)-like superfamily protein	#N/A	5.95884	5.94467	5.53136	5.5886	6.32884	5.95633	6.05595	6.07785	5.85902	5.71847	6.21386	5.98303	7.00636	7.31927	7.27354	6.90704	83.883	-0.405506	1	83.883	-0.224712	1	83.883	-1.59737	0.0327289	83.883	-0.180795	1	83.883	1.19186	1	83.883	-1.37265	0.351591
LOC112002940	XP_023890868	AT1G06740	transposable element gene	#N/A	-0.445938	-0.442567	-0.443583	-0.446016	0.904941	0.12866	0.184549	-0.427395	0.0605954	0.0987097	-0.175148	-0.444564	-0.179196	-0.443134	-0.439777	-0.431957	1.23674	-4.30981	NA	1.23674	-2.83905	NA	1.23674	-0.857443	NA	1.23674	-1.47076	NA	1.23674	-3.45237	NA	1.23674	1.9816	NA
LOC111984144	XP_023871541	AT5G51540	Zincin-like metalloproteases family protein	#N/A	9.66571	9.41349	9.38253	9.57388	8.87375	7.80947	8.7936	8.8376	9.36114	9.55168	9.66278	9.42204	9.06399	8.56262	10.1065	8.29416	618.276	0.964099	1	618.276	0.0104181	1	618.276	0.343117	1	618.276	0.953681	1	618.276	0.620981	1	618.276	0.332699	1
LOC112006211	XP_023894275	AT1G06740	transposable element gene	#N/A	5.12836	3.7996	4.00011	4.06499	5.3894	5.08533	4.99446	3.61267	3.60209	4.56936	5.21131	3.74893	5.25915	2.3552	4.84289	3.38012	25.2187	-0.731676	1	25.2187	-0.118735	1	25.2187	-0.0814534	1	25.2187	-0.612942	1	25.2187	-0.650223	1	25.2187	0.0372813	1
LOC112006638	XP_023894712	AT1G06740	transposable element gene	#N/A	0.606246	0.671767	1.6623	1.18179	0.497842	4.67637	4.12006	1.5597	5.1038	4.98266	5.25992	4.78293	0.583369	0.661038	8.72354	3.77435	61.2835	-4.20868	NA	61.2835	-5.87948	NA	61.2835	-8.03041	NA	61.2835	1.6708	NA	61.2835	3.82173	NA	61.2835	-2.15093	NA
LOC111984148	XP_023871549	AT1G19320	Pathogenesis-related thaumatin superfamily protein	#N/A	-1.77812	-1.7732	-1.77466	-1.77824	-1.7862	-1.78877	-1.66534	-1.75377	-1.65856	-1.76833	-1.77882	-1.77609	-1.77984	-1.77401	-1.53795	-1.75923	0.251536	-0.686746	NA	0.251536	-0.763285	NA	0.251536	-1.65455	NA	0.251536	0.076539	NA	0.251536	0.967801	NA	0.251536	-0.891262	NA
LOC112007367	XP_023895472	AT1G06740	transposable element gene	#N/A	1.31178	1.34125	1.77599	1.0068	2.18026	3.07541	1.52672	1.98551	2.4257	2.82725	2.61469	2.5754	1.72719	1.01737	1.36526	1.92894	5.15916	-2.62775	0.348555	5.15916	-3.07394	0.335323	5.15916	-0.624668	1	5.15916	0.446197	1	5.15916	-2.00308	1	5.15916	2.44927	0.477093
LOC112008678	XP_023896782	AT1G06740	transposable element gene	#N/A	1.39999	3.63015	4.68016	4.752	2.83681	3.59744	3.87572	5.00579	4.95562	4.80204	4.44114	3.96618	6.40618	2.22051	3.69924	4.40624	26.0646	0.0723363	1	26.0646	-0.60639	1	26.0646	-1.21194	1	26.0646	0.678726	1	26.0646	1.28428	1	26.0646	-0.60555	1
LOC112009754	XP_023897855	AT1G06740	transposable element gene	#N/A	-1.77652	-1.77184	-1.77322	-1.77663	-1.67423	-1.78664	-1.77928	-1.75337	-1.66288	-1.65726	-1.66723	-1.77458	-1.77814	-1.77261	-1.76815	-1.75856	0.237803	-0.686748	NA	0.237803	-2.08605	NA	0.237803	0	NA	0.237803	1.39931	NA	0.237803	-0.550676	NA	0.237803	1.94998	NA
LOC111984152	XP_023871550	AT5G03290	isocitrate dehydrogenase V	#N/A	-0.901134	-0.898872	-0.623375	-0.901187	-0.666197	-0.675118	-0.90241	0.0903465	-0.899364	-0.597888	-0.901445	-0.900213	-0.901891	-0.899252	-0.0528474	-0.869005	0.850173	-2.59339	NA	0.850173	-0.0419709	NA	0.850173	-1.88589	NA	0.850173	-2.55142	NA	0.850173	-0.7075	NA	0.850173	-1.84392	NA
LOC111984153	XP_023871551	AT4G20760	NAD(P)-binding Rossmann-fold superfamily protein	#N/A	-2.28953	-2.28822	-2.28861	-2.28956	-2.29168	-2.29237	-2.29031	-2.28305	-2.2885	-2.28692	-2.28972	-2.28899	-2.28999	-2.25763	-2.28719	-2.2845	0.0621008	0	NA	0.0621008	0	NA	0.0621008	-0.857432	NA	0.0621008	0	NA	0.0621008	0.892006	NA	0.0621008	-0.815467	NA
LOC112010817	XP_023898952	AT1G06740	transposable element gene	#N/A	1.36634	1.87572	1.03535	1.02311	2.76713	3.37503	1.7975	2.43732	2.43137	2.61438	2.8728	2.60436	2.79	1.39416	1.4267	1.49968	5.95204	-3.4117	0.130126	5.95204	-3.22351	0.379573	5.95204	-1.90939	1	5.95204	-0.18819	1	5.95204	-1.5023	1	5.95204	1.31411	1
LOC112012769	XP_023900920	AT1G06740	transposable element gene	#N/A	-0.268106	-0.263587	-0.264947	-0.268211	0.196437	-0.277092	-0.270665	-0.243426	0.744409	-0.258881	0.24291	0.841792	-0.269622	-0.264345	0.497975	1.02843	1.56677	-1.36968	NA	1.56677	-4.15232	NA	1.56677	-3.93617	NA	1.56677	2.78264	NA	1.56677	2.56648	NA	1.56677	0.216155	NA
LOC111984156	XP_023871555	AT3G55630	DHFS-FPGS homolog D	#N/A	-1.77505	-1.7706	-1.77191	-1.77516	-1.78236	-1.57523	-1.77768	-1.75301	-1.66681	-1.76619	-1.77568	-1.77321	-1.7766	-1.77133	-1.66235	-1.75794	0.22542	-1.31751	NA	0.22542	-0.763286	NA	0.22542	-0.857412	NA	0.22542	-0.554229	NA	0.22542	-0.460103	NA	0.22542	-0.0941259	NA
LOC111984157	XP_023871556	AT3G55630	DHFS-FPGS homolog D	#N/A	-1.54667	-1.53562	-1.53889	-1.54693	-1.55396	-1.55496	-1.31087	-0.550578	-1.53797	-1.2648	-1.54824	-1.54209	-1.55051	-1.53743	-1.5269	-1.50422	0.652206	-3.71121	NA	0.652206	-0.763271	NA	0.652206	0	NA	0.652206	-2.94794	NA	0.652206	-3.57515	NA	0.652206	0.627215	NA
LOC111984158	XP_023871557	AT5G38900	Thioredoxin superfamily protein	#N/A	-2.11737	-2.11436	-2.11525	-2.11745	-2.12232	-2.1239	-2.11916	-2.03154	-2.115	-2.11137	-2.1178	-2.04521	-2.11842	-2.11485	-2.11198	-2.10579	0.148029	-0.68676	NA	0.148029	-0.763299	NA	0.148029	0	NA	0.148029	0.076539	NA	0.148029	-0.550676	NA	0.148029	0.627215	NA
LOC111984159	XP_023871561	AT4G29490	Metallopeptidase M24 family protein	#N/A	-0.385744	-0.64461	-0.645405	-0.386191	-0.651253	-0.65245	-0.648735	-0.281993	-0.370672	0.0535772	-0.188697	0.464227	-0.648129	-0.645054	-0.642423	-0.636272	1.00473	0.744341	NA	1.00473	-2.7517	NA	1.00473	1.29502	NA	1.00473	3.49604	NA	1.00473	-0.55068	NA	1.00473	4.04672	NA
LOC111984160	XP_023871558	#N/A	#N/A	#N/A	-1.45707	-1.44951	-1.274	-1.45725	-1.46947	-1.47342	-1.46153	-1.24191	-1.45111	-1.08654	-1.45814	-1.45393	-1.28195	-1.45075	-1.26581	-1.42803	0.410036	0.0345627	NA	0.410036	-0.845679	NA	0.410036	-0.831846	NA	0.410036	0.880242	NA	0.410036	0.866408	NA	0.410036	0.0138333	NA
LOC111984161	#N/A	#N/A	#N/A	#N/A	-1.95238	-1.94724	-1.94876	-1.95251	-1.96082	-1.96352	-1.95542	-1.56396	-1.94833	-1.94214	-1.95311	-1.95025	-1.95417	-1.94808	-1.94318	-1.93262	0.264347	-2.54687	NA	0.264347	0	NA	0.264347	0	NA	0.264347	-2.50492	NA	0.264347	-2.41079	NA	0.264347	0	NA
LOC111984162	XP_023871560	#N/A	#N/A	#N/A	-1.78612	-1.77999	-1.7818	-1.64205	-1.79618	-1.79939	-1.78974	-1.32313	-1.78129	-1.77392	-1.78699	-1.78358	-1.78825	-1.781	-1.77515	-1.76256	0.322069	-1.82555	NA	0.322069	0.679366	NA	0.322069	0.58524	NA	0.322069	-2.50492	NA	0.322069	-2.41079	NA	0.322069	0	NA
LOC111984163	XP_023871596	AT1G43910	P-loop containing nucleoside triphosphate hydrolases superfamily protein	#N/A	0.376978	0.65472	0.648429	0.831795	1.73638	0.769815	0.973775	0.995961	0.650185	1.0716	0.828236	0.642333	0.626692	0.38133	0.888384	0.95697	2.07377	-2.13576	0.814698	2.07377	-0.865403	1	2.07377	-0.495723	NA	2.07377	-1.27036	NA	2.07377	-1.64004	NA	2.07377	0.36968	NA
LOC112013170	XP_023901324	AT1G06740	transposable element gene	#N/A	-1.21526	-1.20628	-1.20893	-1.01075	-1.22399	-0.764485	-0.717989	-1.17078	-1.20819	-0.790206	-1.21654	-1.21154	-1.21839	-1.20775	-1.19919	-1.18074	0.5041	-2.09947	NA	0.5041	-0.860832	NA	0.5041	0.585254	NA	0.5041	-1.23864	NA	0.5041	-2.68472	NA	0.5041	1.44609	NA
LOC112016740	XP_023905004	AT1G06740	transposable element gene	#N/A	0.818795	1.38488	2.26534	0.81855	1.60889	2.2385	1.65763	1.54036	1.37699	2.04692	2.12675	2.06426	0.815231	2.18534	0.838049	1.22887	3.79368	-0.753704	1	3.79368	-1.06543	1	3.79368	0.216091	1	3.79368	0.31173	1	3.79368	-0.969795	1	3.79368	1.28152	1
LOC112016803	XP_023905052	AT1G06740	transposable element gene	#N/A	7.62317	7.26594	6.37349	1.01761	4.19426	4.28169	3.82382	5.24906	1.58296	3.29814	2.95911	1.93156	2.78464	2.50784	4.99673	1.81251	51.0783	2.69623	0.37857	51.0783	5.17344	0.00667817	51.0783	3.74815	0.0604979	51.0783	-2.47721	0.773765	51.0783	-1.05192	1	51.0783	-1.42529	1	5
LOC111984167	XP_023871565	AT5G58140	phototropin 2	#N/A	-1.14602	-1.13498	-1.13824	-0.901342	-1.15155	-1.1523	-1.14999	-0.363869	-0.686203	-0.47859	-1.14758	-1.14144	-1.14961	-1.13679	-1.12627	-1.10361	0.651278	-1.81985	NA	0.651278	-2.17359	NA	0.651278	0.585262	NA	0.651278	0.353735	NA	0.651278	-2.40512	NA	0.651278	2.75885	NA
LOC112016871	XP_023905106	AT1G06740	transposable element gene	#N/A	1.22768	0.741805	0.728034	0.694128	3.53777	3.79241	5.65103	4.14381	1.27465	2.03869	2.98723	2.67523	5.75993	1.66099	1.72549	1.86554	18.1339	-7.07897	0.00094084	18.1339	-4.11799	0.380603	18.1339	-6.59233	0.00232554	18.1339	-2.96099	0.484241	18.1339	-0.486647	1	18.1339	-2.47434	0.743709	3
LOC111984169	XP_023871567	AT4G21150	ribophorin II (RPN2) family protein	#N/A	-1.78718	-1.78089	-1.78275	-1.78733	-1.7975	-1.8008	-1.7909	-1.31207	-1.78222	-1.77466	-1.78807	-1.78457	-1.78937	-1.78192	-1.62794	-1.76301	0.33169	-2.54686	NA	0.33169	0	NA	0.33169	-0.857407	NA	0.33169	-2.50492	NA	0.33169	-1.68945	NA	0.33169	-0.815467	NA
LOC111984170	#N/A	#N/A	#N/A	#N/A	-1.61878	-1.61215	-1.61411	-1.61894	-1.62965	-1.63312	-1.62269	-1.58598	-1.61356	-1.29395	-1.61972	-1.61603	-1.62108	-1.61324	-1.29528	-1.4375	0.351886	0	NA	0.351886	-1.58668	NA	0.351886	-2.27547	NA	0.351886	1.62128	NA	0.351886	2.31007	NA	0.351886	-0.688786	NA
LOC111984171	XP_023871571	#N/A	#N/A	#N/A	-2.11789	-2.11474	-2.11567	-2.11797	-2.12307	-2.12473	-2.11976	-2.02802	-2.11541	-2.11161	-2.11834	-2.11659	-2.11899	-2.11525	-2.038	-2.10576	0.155458	-0.68676	NA	0.155458	0	NA	0.155458	-0.857425	NA	0.155458	-0.644802	NA	0.155458	0.170665	NA	0.155458	-0.815467	NA
LOC111984172	XP_023871569	AT1G23010	Cupredoxin superfamily protein	#N/A	-2.11933	-2.11578	-2.11683	-2.11941	-2.12515	-2.12701	-2.12142	-1.93481	-2.11653	-2.11226	-2.11983	-2.11786	-2.12056	-2.11636	-2.11298	-2.10569	0.176231	-1.82544	NA	0.176231	0	NA	0.176231	0	NA	0.176231	-1.78348	NA	0.176231	-1.68936	NA	0.176231	0	NA
LOC111984173	XP_023871570	AT5G65205	NAD(P)-binding Rossmann-fold superfamily protein	#N/A	-2.11556	-2.11304	-2.11378	-2.11562	-2.11969	-2.121	-2.05782	-2.10309	-2.11357	-2.11054	-2.11591	-2.11451	-2.11643	-2.11345	-2.05183	-2.10588	0.122348	-0.68676	NA	0.122348	0	NA	0.122348	-0.857425	NA	0.122348	-0.644802	NA	0.122348	0.170665	NA	0.122348	-0.815467	NA
LOC111984175	#N/A	#N/A	#N/A	#N/A	-1.94585	-1.94198	-1.94312	-1.94594	-1.95219	-1.86324	-1.94813	-1.83572	-1.9428	-1.93815	-1.85542	-1.94424	-1.94719	-1.94261	-1.93893	-1.93098	0.193377	-1.43063	NA	0.193377	-0.763292	NA	0.193377	0	NA	0.193377	-0.667334	NA	0.193377	-1.29455	NA	0.193377	0.627215	NA
LOC111984176	XP_023871573	#N/A	#N/A	#N/A	1.12621	0.937502	1.32714	0.635884	1.23529	0.865937	1.10695	2.06972	1.33051	1.78911	1.12154	1.70478	0.905859	1.72705	0.956814	0.667261	2.85519	-1.27156	1	2.85519	-1.55956	1	2.85519	-0.489184	1	2.85519	0.288004	NA	2.85519	-0.782371	NA	2.85519	1.07038	NA
LOC111984177	XP_023871574	AT2G18250	4-phosphopantetheine adenylyltransferase	#N/A	-1.45554	-1.44825	-1.4504	-1.45571	-1.29716	-1.47131	-1.45984	-1.24807	-1.4498	-1.44103	-1.45657	-1.10974	-1.45807	-1.44945	-1.09972	-1.42754	0.392935	-1.46519	NA	0.392935	-1.48232	NA	0.392935	-1.65449	NA	0.392935	0.0171296	NA	0.392935	0.189306	NA	0.392935	-0.172177	NA
LOC111984178	XP_023871575	#N/A	#N/A	#N/A	-1.15282	-1.14354	-1.14628	-1.15304	-0.814514	-0.975799	-0.790018	-0.888854	-1.14551	-1.13436	-0.946886	-0.765436	-1.15604	-1.14506	-1.13623	-1.11719	0.523829	-2.97317	NA	0.523829	-2.01872	NA	0.523829	0	NA	0.523829	-0.954451	NA	0.523829	-2.83708	NA	0.523829	1.88263	NA
LOC111984179	XP_023871576	AT5G19630	alpha/beta-Hydrolases superfamily protein	#N/A	-0.787724	-0.786412	-0.786808	-0.787754	-0.460475	-0.790279	-0.788459	-0.501329	-0.786698	-0.553659	-0.587107	-0.414113	-0.590146	-0.786633	-0.556971	-0.32964	0.718081	-2.04288	NA	0.718081	-2.4778	NA	0.718081	-2.65344	NA	0.718081	0.434922	NA	0.718081	0.610567	NA	0.718081	-0.175645	NA
LOC111984181	#N/A	#N/A	#N/A	#N/A	-1.1465	-1.13678	-1.13966	-0.756319	-1.15082	-1.15138	-1.14964	-1.09841	-0.735583	-0.898703	-1.14788	-0.597615	-1.14936	-1.13838	-0.90066	-1.10918	0.554725	1.46144	NA	0.554725	-1.64864	NA	0.554725	0.569428	NA	0.554725	3.11008	NA	0.554725	0.892009	NA	0.554725	2.21807	NA
LOC111984182	XP_023871581	AT4G04880	adenosine/AMP deaminase family protein	#N/A	-2.28931	-2.2881	-2.28846	-2.28933	-2.29129	-2.29192	-2.29002	-2.28333	-2.28835	-2.2869	-2.26107	-2.28881	-2.28973	-2.2883	-2.28715	-2.28467	0.057145	0	NA	0.057145	-0.763306	NA	0.057145	0	NA	0.057145	0.79788	NA	0.057145	0	NA	0.057145	0.627215	NA
LOC111984183	XP_023871578	#N/A	#N/A	#N/A	-1.78126	-1.77586	-1.65059	-1.78139	-1.79011	-1.79293	-1.78444	-1.62769	-1.65015	-1.77052	-1.78202	-1.77902	-1.78313	-1.77675	-1.64475	-1.76053	0.278714	0.0345606	NA	0.278714	-0.0419784	NA	0.278714	-0.136104	NA	0.278714	0.076539	NA	0.278714	0.170665	NA	0.278714	-0.0941259	NA
LOC111984184	XP_023871579	AT4G33000	calcineurin B-like protein 10	#N/A	-2.11878	-2.11538	-2.11639	-2.11886	-2.12436	-2.12614	-2.12079	-2.02198	-2.11611	-2.11202	-2.11927	-2.11737	-2.11997	-2.11594	-2.1127	-2.02575	0.168304	-0.68676	NA	0.168304	0	NA	0.168304	-0.857425	NA	0.168304	-0.644802	NA	0.168304	0.170665	NA	0.168304	-0.815467	NA
LOC111984185	XP_023871580	#N/A	#N/A	#N/A	-1.94938	-1.94482	-1.94617	-1.94949	-1.95686	-1.95924	-1.84488	-1.71243	-1.94579	-1.94031	-1.95003	-1.94749	-1.95096	-1.94557	-1.94123	-1.93187	0.231237	-2.3609	NA	0.231237	0	NA	0.231237	0	NA	0.231237	-2.31895	NA	0.231237	-2.22482	NA	0.231237	0	NA
LOC111984186	XP_023871582	#N/A	#N/A	#N/A	-2.28977	-2.28835	-2.28877	-2.2898	-2.2921	-2.29284	-2.29061	-2.28275	-2.28865	-2.28695	-2.28997	-2.28918	-2.29026	-2.28859	-2.2539	-2.28432	0.0673427	0	NA	0.0673427	0	NA	0.0673427	-0.857432	NA	0.0673427	0	NA	0.0673427	0.892006	NA	0.0673427	-0.815467	NA
LOC111984187	XP_023871583	AT4G35420	dihydroflavonol 4-reductase-like1	#N/A	-1.94526	-1.9415	-1.94261	-1.94535	-1.95141	-1.95338	-1.94747	-1.92667	-1.9423	-1.93779	-1.94579	-1.76715	-1.94656	-1.94212	-1.85027	-1.93084	0.18717	0	NA	0.18717	-1.48233	NA	0.18717	-0.857418	NA	0.18717	1.51692	NA	0.18717	0.892006	NA	0.18717	0.624915	NA
LOC111984188	XP_023871584	AT3G50720	Protein kinase superfamily protein	#N/A	-1.49026	-1.48281	-1.48502	-1.49044	-1.50247	-1.50636	-1.31964	-1.10339	-1.4844	-1.47545	-1.0017	-1.48717	-1.49285	-1.48404	-1.47695	-1.46167	0.402672	-2.36088	NA	0.402672	-1.96761	NA	0.402672	0	NA	0.402672	-0.393267	NA	0.402672	-2.22482	NA	0.402672	1.83155	NA
[truncated: 46,074 more rows]
