# Supplementary material for: Rhytidome- and cork-type barks of holm oak, cork oak and their hybrids highlight processes leading to cork formation
Source: BMC Plant Biol. 2024 Jun 3;24:488. doi: 10.1186/s12870-024-05192-4 (PMC11145776; doi:10.1186/s12870-024-05192-4)
Supplement: Supplementary file 2 — Supplementary Material 2 [file 12870_2024_5192_MOESM2_ESM.xlsx]

## Sheet: Note
Table S4 Article title: Rhytidome- and cork-type barks of holm oak, cork oak and their hybrids highlight processes leading to cork formation Authors: Iker Armendariz, Unai López de Heredia, Marçal Soler, Adrià Puigdemont, Maria Mercè Ruiz-Sans, Patricia Jové, Álvaro Soto, Olga Serra, Mercè Figueras

## Sheet: CLUSTER 1
Table S4. GO enrichment analyses for genes included in each cluster (cluster 1 to cluster 8). The Arabidopsis best homologue was used. Corrected p-values for False Discovery Rate (FDR) are displayed for each GO term over-represented. The cutoff was set up at FDR ≤ 0.05. Related terms were manually classified into general categories. Term type: P= Biological Process; F= Molecular Function; C= Cell…
CLUSTER 1
BIOLOGICAL PROCESS
GO_group	GO_acc	term_type	Term	queryitem	querytotal	bgitem	bgtotal	pvalue	FDR	entries
MAIN / OTHERS
	GO:1901362	P	organic cyclic compound biosynthetic process	134	578	3174	28362	6e-16	2.1e-12	AT1G64380	AT4G15560	AT3G21150	AT2G36400	AT4G37790	AT5G43810	AT5G64530	AT2G32440	AT4G29090	AT3G13540	AT4G18020	AT2G27230	AT3G59400	AT5G02320	AT2G45430	AT1G72680	AT2G02070	AT1G04250	AT5G35330	AT3G06490	AT1G24625	AT4G29080	AT5G45140	AT1G76890	AT5G43700	AT2G37630	AT3G23590	AT2G22850	AT1G05850	AT3G50260	AT4G26150	AT4G26220	AT5G03740	AT5G67480	AT3G49690	AT4G32260	AT4G00050	AT5G58890	AT2G32460	AT5G48150
	GO:0019438	P	aromatic compound biosynthetic process	129	578	3058	28362	2.7e-15	4.6e-12	AT1G64380	AT4G15560	AT3G21150	AT2G36400	AT4G37790	AT5G43810	AT5G64530	AT4G29090	AT3G13540	AT4G18020	AT2G27230	AT3G59400	AT5G02320	AT2G45430	AT1G72680	AT2G02070	AT1G04250	AT5G35330	AT3G06490	AT1G24625	AT4G29080	AT5G45140	AT1G76890	AT5G43700	AT2G37630	AT3G23590	AT2G22850	AT1G05850	AT3G50260	AT4G26150	AT4G26220	AT5G03740	AT5G67480	AT3G49690	AT4G32260	AT4G00050	AT5G58890	AT2G32460	AT5G48150	AT5G51990
	GO:0018130	P	heterocycle biosynthetic process	123	578	2957	28362	3.8e-14	2.6e-11	AT1G64380	AT4G15560	AT3G21150	AT2G36400	AT4G37790	AT5G43810	AT5G64530	AT4G29090	AT3G13540	AT4G18020	AT2G27230	AT3G59400	AT5G02320	AT2G45430	AT2G02070	AT1G04250	AT5G35330	AT3G06490	AT1G24625	AT4G29080	AT5G45140	AT1G76890	AT5G43700	AT2G37630	AT3G23590	AT2G22850	AT5G14750	AT3G50260	AT4G26150	AT5G03740	AT5G67480	AT3G49690	AT4G32260	AT4G00050	AT5G58890	AT2G32460	AT5G48150	AT5G51990	AT4G32551	AT5G44210
	GO:0065007	P	biological regulation	202	578	6062	28362	8.6e-14	2.7e-11	AT4G12560	AT2G30570	AT2G46660	AT1G64380	AT2G34930	AT5G20480	AT3G21150	AT2G36400	AT4G37790	AT5G43810	AT5G64530	AT3G42170	AT2G32440	AT3G13540	AT4G18020	AT2G27230	AT5G17680	AT5G10970	AT3G59400	AT4G40060	AT3G43920	AT2G45430	AT2G44130	AT3G50700	AT3G61250	AT4G38580	AT1G04250	AT5G35330	AT3G06490	AT5G36930	AT1G24625	AT4G29080	AT5G03570	AT1G76890	AT1G50680	AT5G43700	AT3G30530	AT4G33090	AT2G37630	AT3G23590
	GO:0009889	P	regulation of biosynthetic process	115	578	2752	28362	2.4e-13	6.4e-11	AT1G64380	AT3G21150	AT2G36400	AT4G37790	AT5G43810	AT5G64530	AT3G13540	AT4G18020	AT2G27230	AT5G02320	AT2G45430	AT2G02070	AT1G04250	AT5G35330	AT3G06490	AT1G50420	AT4G29080	AT1G76890	AT5G43700	AT2G37630	AT3G23590	AT2G22850	AT1G05850	AT3G50260	AT4G26150	AT5G03740	AT5G67480	AT3G49690	AT1G18080	AT4G00050	AT5G58890	AT2G32460	AT5G48150	AT5G51990	AT4G32551	AT5G44210	AT2G46870	AT2G02820	AT5G43630	AT5G06250
	GO:0031323	P	regulation of cellular metabolic process	120	578	2980	28362	7.3e-13	1.7e-10	AT1G64380	AT2G30570	AT3G21150	AT2G36400	AT4G37790	AT5G43810	AT5G64530	AT3G13540	AT4G18020	AT2G27230	AT5G02320	AT2G45430	AT2G44130	AT2G02070	AT1G04250	AT5G35330	AT3G06490	AT1G50420	AT4G29080	AT1G76890	AT5G43700	AT2G37630	AT3G23590	AT2G22850	AT1G05850	AT3G50260	AT1G32540	AT4G26150	AT5G03740	AT5G67480	AT3G49690	AT1G18080	AT4G00050	AT5G58890	AT2G32460	AT5G48150	AT5G51990	AT4G32551	AT5G44210	AT2G46870
	GO:0031326	P	regulation of cellular biosynthetic process	113	578	2734	28362	8.2e-13	1.8e-10	AT1G64380	AT3G21150	AT2G36400	AT4G37790	AT5G43810	AT5G64530	AT3G13540	AT4G18020	AT2G27230	AT5G02320	AT2G45430	AT2G02070	AT1G04250	AT5G35330	AT3G06490	AT1G50420	AT4G29080	AT1G76890	AT5G43700	AT2G37630	AT3G23590	AT2G22850	AT5G14750	AT3G50260	AT4G26150	AT5G03740	AT5G67480	AT3G49690	AT1G18080	AT4G00050	AT5G58890	AT2G32460	AT5G48150	AT5G51990	AT4G32551	AT5G44210	AT2G46870	AT2G02820	AT5G43630	AT5G06250
	GO:0050789	P	regulation of biological process	180	578	5306	28362	9.4e-13	1.9e-10	AT4G12560	AT2G30570	AT2G46660	AT1G64380	AT2G34930	AT5G20480	AT3G21150	AT2G36400	AT4G37790	AT5G43810	AT5G64530	AT3G42170	AT3G13540	AT4G18020	AT2G27230	AT5G17680	AT5G10970	AT3G59400	AT4G40060	AT3G43920	AT2G45430	AT2G44130	AT3G50700	AT1G04250	AT5G35330	AT3G06490	AT5G36930	AT1G24625	AT4G29080	AT1G76890	AT1G50680	AT5G43700	AT3G30530	AT2G37630	AT3G23590	AT2G22850	AT5G14750	AT3G50260	AT5G64330	AT4G26150
	GO:2000112	P	regulation of cellular macromolecule biosynthetic process	110	578	2657	28362	1.6e-12	2.7e-10	AT1G64380	AT3G21150	AT2G36400	AT4G37790	AT5G43810	AT5G64530	AT3G13540	AT4G18020	AT2G27230	AT5G02320	AT2G45430	AT2G02070	AT1G04250	AT4G37940	AT3G06490	AT1G50420	AT4G29080	AT1G76890	AT5G43700	AT2G37630	AT3G23590	AT2G22850	AT5G14750	AT3G50260	AT5G03740	AT5G67480	AT3G49690	AT1G18080	AT4G00050	AT5G58890	AT2G32460	AT5G48150	AT5G51990	AT4G32551	AT5G44210	AT2G46870	AT2G02820	AT5G43630	AT5G06250	AT3G25710
	GO:0050794	P	regulation of cellular process	168	578	4857	28362	1.7e-12	2.7e-10	AT1G64380	AT2G30570	AT2G34930	AT5G20480	AT3G21150	AT2G36400	AT4G37790	AT5G43810	AT5G64530	AT3G42170	AT3G13540	AT4G18020	AT2G27230	AT5G17680	AT5G10970	AT3G59400	AT4G40060	AT2G45430	AT2G44130	AT2G02070	AT1G04250	AT5G35330	AT3G06490	AT5G36930	AT1G24625	AT4G29080	AT1G76890	AT1G50680	AT5G43700	AT3G30530	AT2G37630	AT3G23590	AT2G22850	AT5G14750	AT3G50260	AT5G64330	AT4G26150	AT3G51550	AT5G67480	AT3G49690
	GO:0044699	P	single-organism process	275	578	9448	28362	1.6e-12	2.7e-10	AT1G63020	AT4G12560	AT3G48310	AT1G74880	AT4G15560	AT2G46660	AT4G10490	AT2G34930	AT5G20480	AT3G61220	AT3G21150	AT2G36400	AT1G66140	AT5G43810	AT5G54390	AT5G64530	AT3G42170	AT5G49660	AT2G32440	AT3G13540	AT1G61610	AT5G39660	AT4G18020	AT2G27230	AT1G08630	AT5G23960	AT4G15910	AT5G17680	AT3G59400	AT4G13940	AT3G26590	AT4G40060	AT3G43920	AT2G45430	AT1G63660	AT1G71870	AT2G44130	AT5G06060	AT2G39730	AT4G38580
	GO:0010556	P	regulation of macromolecule biosynthetic process	110	578	2666	28362	2e-12	3.1e-10	AT1G64380	AT3G21150	AT2G36400	AT4G37790	AT5G43810	AT5G64530	AT3G13540	AT4G18020	AT2G27230	AT5G02320	AT2G45430	AT2G02070	AT1G04250	AT4G37940	AT3G06490	AT1G50420	AT4G29080	AT1G76890	AT5G43700	AT2G37630	AT3G23590	AT2G22850	AT5G14750	AT3G50260	AT5G03740	AT5G67480	AT3G49690	AT1G18080	AT4G00050	AT5G58890	AT2G32460	AT5G48150	AT5G51990	AT4G32551	AT5G44210	AT2G46870	AT2G02820	AT5G43630	AT5G06250	AT3G25710
	GO:0051171	P	regulation of nitrogen compound metabolic process	112	578	2739	28362	2.1e-12	3.1e-10	AT1G64380	AT3G21150	AT2G36400	AT4G37790	AT5G43810	AT5G64530	AT3G13540	AT4G18020	AT2G27230	AT5G02320	AT2G45430	AT2G02070	AT1G04250	AT5G35330	AT3G06490	AT1G50420	AT4G29080	AT1G76890	AT5G43700	AT2G37630	AT3G23590	AT2G22850	AT5G14750	AT3G50260	AT4G26150	AT5G03740	AT5G67480	AT3G49690	AT1G18080	AT4G00050	AT5G58890	AT2G32460	AT5G48150	AT5G51990	AT4G32551	AT5G44210	AT2G46870	AT2G02820	AT5G43630	AT5G06250
	GO:0019222	P	regulation of metabolic process	124	578	3181	28362	2.3e-12	3.4e-10	AT4G12560	AT2G30570	AT1G64380	AT3G21150	AT2G36400	AT4G37790	AT5G43810	AT5G64530	AT3G13540	AT4G18020	AT2G27230	AT5G02320	AT3G43920	AT2G45430	AT2G44130	AT2G02070	AT1G04250	AT5G35330	AT3G06490	AT1G24625	AT4G29080	AT1G76890	AT5G43700	AT2G37630	AT3G23590	AT2G22850	AT1G05850	AT3G50260	AT1G32540	AT4G26150	AT5G03740	AT5G67480	AT3G49690	AT1G18080	AT4G00050	AT5G58890	AT2G32460	AT5G48150	AT5G51990	AT4G32551
	GO:0080090	P	regulation of primary metabolic process	114	578	2889	28362	1.1e-11	1.4e-09	AT4G12560	AT1G64380	AT3G21150	AT2G36400	AT4G37790	AT5G43810	AT5G64530	AT3G13540	AT4G18020	AT2G27230	AT5G02320	AT2G45430	AT2G02070	AT1G04250	AT5G35330	AT3G06490	AT1G50420	AT4G29080	AT1G76890	AT5G43700	AT2G37630	AT3G23590	AT2G22850	AT1G05850	AT3G50260	AT5G03740	AT5G67480	AT3G49690	AT1G18080	AT4G00050	AT5G58890	AT2G32460	AT5G48150	AT5G51990	AT4G32551	AT5G44210	AT2G46870	AT2G02820	AT5G43630	AT5G06250
	GO:0060255	P	regulation of macromolecule metabolic process	115	578	2998	28362	4.8e-11	5.3e-09	AT4G12560	AT1G64380	AT3G21150	AT2G36400	AT4G37790	AT5G43810	AT5G64530	AT3G13540	AT4G18020	AT2G27230	AT5G02320	AT3G43920	AT2G45430	AT2G02070	AT1G04250	AT5G35330	AT3G06490	AT1G50420	AT4G29080	AT1G76890	AT5G43700	AT2G37630	AT3G23590	AT2G22850	AT5G14750	AT3G50260	AT4G26150	AT5G03740	AT5G67480	AT3G49690	AT1G18080	AT4G00050	AT5G58890	AT2G32460	AT5G48150	AT5G51990	AT4G32551	AT5G44210	AT2G46870	AT2G02820
	GO:0008152	P	metabolic process	324	578	12035	28362	5e-11	5.3e-09	AT4G12560	AT3G48310	AT1G74880	AT4G15560	AT2G46660	AT4G10490	AT5G20480	AT3G61220	AT4G38620	AT2G36400	AT1G66140	AT1G04530	AT5G43810	AT1G28610	AT5G54390	AT5G64530	AT2G30570	AT2G32440	AT4G29090	AT2G40410	AT2G06520	AT3G13540	AT2G15490	AT4G18020	AT2G27230	AT3G20420	AT1G08630	AT5G23960	AT2G46850	AT5G10970	AT3G59400	AT4G13940	AT4G40060	AT3G43920	AT2G45430	AT1G63660	AT2G44130	AT3G50700	AT1G51550	AT5G65550
	GO:1901360	P	organic cyclic compound metabolic process	155	578	4700	28362	5.9e-10	5.8e-08	AT1G64380	AT4G15560	AT3G21150	AT2G36400	AT4G37790	AT1G04530	AT5G43810	AT5G64530	AT2G32440	AT4G29090	AT3G13540	AT4G18020	AT2G27230	AT3G20420	AT3G59400	AT5G02320	AT3G43920	AT2G45430	AT1G72680	AT2G44130	AT2G02070	AT3G47120	AT1G04250	AT3G29290	AT3G06490	AT1G24625	AT4G29080	AT5G45140	AT1G76890	AT5G43700	AT2G37630	AT3G23590	AT2G22850	AT1G05850	AT3G50260	AT4G26150	AT4G26220	AT5G03740	AT5G67480	AT3G49690
	GO:0006725	P	cellular aromatic compound metabolic process	150	578	4588	28362	2.3e-09	2.1e-07	AT1G64380	AT4G15560	AT3G21150	AT2G36400	AT4G37790	AT1G04530	AT5G43810	AT5G64530	AT4G29090	AT3G13540	AT4G18020	AT2G27230	AT3G20420	AT3G59400	AT5G02320	AT3G43920	AT2G45430	AT1G72680	AT2G44130	AT2G02070	AT3G47120	AT1G04250	AT3G29290	AT3G06490	AT1G24625	AT4G29080	AT5G45140	AT1G76890	AT5G43700	AT2G37630	AT3G23590	AT2G22850	AT1G05850	AT3G50260	AT4G26150	AT4G26220	AT5G03740	AT5G67480	AT3G49690	AT4G32260
	GO:0046483	P	heterocycle metabolic process	141	578	4433	28362	4.5e-08	3.7e-06	AT1G64380	AT4G15560	AT3G21150	AT2G36400	AT4G37790	AT1G04530	AT5G43810	AT5G64530	AT4G29090	AT3G13540	AT4G18020	AT2G27230	AT3G20420	AT3G59400	AT5G02320	AT3G43920	AT2G45430	AT2G02070	AT3G47120	AT1G04250	AT3G29290	AT3G06490	AT1G24625	AT4G29080	AT5G45140	AT1G76890	AT5G43700	AT2G37630	AT3G23590	AT2G22850	AT5G14750	AT3G50260	AT4G26150	AT5G03740	AT5G67480	AT3G49690	AT4G32260	AT4G00050	AT5G58890	AT2G32460
	GO:0009058	P	biosynthetic process	182	578	6255	28362	1.4e-07	1.1e-05	AT1G64380	AT3G48310	AT4G15560	AT2G46660	AT5G07990	AT3G21150	AT2G36400	AT4G37790	AT5G43810	AT5G64530	AT2G32440	AT4G29090	AT3G13540	AT4G18020	AT2G27230	AT1G08630	AT5G23960	AT5G10970	AT3G59400	AT4G40060	AT2G45430	AT1G72680	AT3G50700	AT4G12300	AT1G33720	AT1G04250	AT5G35330	AT3G06490	AT1G69440	AT1G24625	AT4G29080	AT5G45140	AT1G76890	AT5G42800	AT4G31940	AT5G63380	AT5G43700	AT3G30530	AT2G37630	AT3G23590
	GO:0044763	P	single-organism cellular process	189	578	6591	28362	1.9e-07	1.4e-05	AT4G12560	AT4G15560	AT1G64380	AT2G34930	AT5G20480	AT3G21150	AT1G74730	AT5G43810	AT5G54390	AT5G64530	AT4G03500	AT2G32440	AT3G13540	AT1G61610	AT4G18020	AT1G08630	AT5G23960	AT5G17680	AT3G59400	AT4G40060	AT3G43920	AT1G69440	AT1G63660	AT2G44130	AT4G38580	AT1G04250	AT1G24620	AT3G06490	AT2G19130	AT1G24625	AT4G29080	AT5G03570	AT1G50680	AT4G37790	AT5G63380	AT5G43700	AT2G37630	AT3G23590	AT2G29420	AT5G14750
	GO:0044237	P	cellular metabolic process	259	578	9879	28362	6e-07	4.3e-05	AT4G12560	AT4G15560	AT3G15095	AT5G05730	AT5G20480	AT3G21150	AT2G36400	AT4G37790	AT1G04530	AT5G43810	AT5G54390	AT5G64530	AT2G30570	AT2G32440	AT4G29090	AT2G40410	AT2G06520	AT3G13540	AT4G18020	AT2G27230	AT3G20420	AT1G08630	AT5G23960	AT2G46850	AT5G10970	AT3G59400	AT4G40060	AT3G43920	AT1G69440	AT1G63660	AT2G44130	AT3G50700	AT1G51550	AT2G47560	AT3G47120	AT1G04250	AT3G29290	AT3G06490	AT1G24625	AT4G29080
	GO:1901576	P	organic substance biosynthetic process	170	578	5913	28362	9.6e-07	6.6e-05	AT1G64380	AT4G15560	AT1G07950	AT3G21150	AT2G36400	AT4G37790	AT5G43810	AT5G64530	AT2G32440	AT4G29090	AT3G13540	AT4G18020	AT2G27230	AT1G08630	AT5G23960	AT5G10970	AT3G59400	AT4G40060	AT1G69440	AT1G72680	AT3G50700	AT1G04250	AT5G35330	AT3G06490	AT1G24625	AT4G29080	AT5G45140	AT1G76890	AT5G42800	AT5G63380	AT5G43700	AT3G30530	AT2G37630	AT3G23590	AT2G22850	AT5G14750	AT3G50260	AT4G26150	AT3G20390	AT4G26220
	GO:0044707	P	single-multicellular organism process	96	578	2875	28362	1.5e-06	9.8e-05	AT2G46660	AT3G21150	AT2G36400	AT5G43810	AT5G64530	AT2G32440	AT3G13540	AT2G27230	AT4G15910	AT5G58070	AT2G45430	AT1G04250	AT1G24620	AT5G45140	AT2G37630	AT5G14750	AT4G26150	AT5G03740	AT3G49690	AT1G18080	AT3G44735	AT2G32460	AT5G48150	AT4G32551	AT1G19360	AT2G46870	AT2G02820	AT1G73590	AT2G39730	AT5G49150	AT5G06250	AT5G36110	AT3G25710	AT1G75540	AT5G03150	AT1G67030	AT2G30130	AT3G01500	AT4G30930	AT5G47390
	GO:0032501	P	multicellular organismal process	100	578	3032	28362	1.5e-06	9.8e-05	AT2G46660	AT3G21150	AT2G36400	AT5G43810	AT5G64530	AT2G32440	AT3G13540	AT1G61610	AT2G27230	AT4G15910	AT5G58070	AT1G69440	AT1G04250	AT1G24620	AT2G19130	AT5G45140	AT2G37630	AT5G14750	AT4G26150	AT5G03740	AT3G49690	AT1G18080	AT3G44735	AT2G32460	AT5G48150	AT4G32551	AT1G19360	AT2G46870	AT2G02080	AT1G73590	AT2G39730	AT5G49150	AT5G06250	AT5G36110	AT3G25710	AT1G75540	AT5G03150	AT1G67030	AT2G30130	AT3G01500
	GO:0044710	P	single-organism metabolic process	121	578	3970	28362	4.5e-06	0.00026	AT3G48310	AT4G19530	AT4G15560	AT2G46660	AT4G10490	AT3G61220	AT1G66140	AT5G54390	AT2G32440	AT1G08630	AT5G23960	AT3G59400	AT4G13940	AT5G58070	AT1G63660	AT2G44130	AT5G06060	AT4G12300	AT1G33720	AT4G37940	AT1G49350	AT1G24625	AT5G42800	AT2G29350	AT4G31940	AT5G63380	AT3G23590	AT2G29420	AT4G08170	AT4G26150	AT3G20390	AT4G26220	AT4G37260	AT3G56630	AT4G32260	AT1G18870	AT5G51990	AT1G77120	AT4G31240	AT1G49820
	GO:0044271	P	cellular nitrogen compound biosynthetic process	131	578	4436	28362	7.7e-06	0.00039	AT1G64380	AT4G15560	AT3G21150	AT2G36400	AT4G37790	AT5G43810	AT5G64530	AT4G29090	AT3G13540	AT4G18020	AT2G27230	AT3G59400	AT5G02320	AT2G45430	AT2G02070	AT1G04250	AT5G35330	AT3G06490	AT1G24625	AT4G29080	AT5G45140	AT1G76890	AT5G43700	AT2G37630	AT3G23590	AT2G22850	AT5G14750	AT3G50260	AT4G26150	AT5G03740	AT5G67480	AT3G49690	AT4G32260	AT1G18080	AT4G00050	AT5G58890	AT2G32460	AT5G48150	AT5G51990	AT4G32551
	GO:0044249	P	cellular biosynthetic process	164	578	5870	28362	8.9e-06	0.00044	AT1G64380	AT4G15560	AT3G21150	AT2G36400	AT4G37790	AT5G43810	AT5G64530	AT2G32440	AT4G29090	AT3G13540	AT4G18020	AT2G27230	AT1G08630	AT5G23960	AT5G10970	AT3G59400	AT5G02320	AT1G69440	AT1G72680	AT2G02070	AT1G04250	AT5G35330	AT3G06490	AT1G24625	AT4G29080	AT5G45140	AT1G76890	AT5G63380	AT5G43700	AT3G30530	AT2G37630	AT3G23590	AT2G22850	AT5G14750	AT3G50260	AT4G26150	AT3G20390	AT4G26220	AT5G03740	AT5G67480
	GO:0044711	P	single-organism biosynthetic process	63	578	1735	28362	1.1e-05	0.00051	AT5G05730	AT3G48310	AT4G15560	AT2G46660	AT4G32260	AT2G20180	AT1G09795	AT3G19270	AT1G18870	AT4G38620	AT2G26170	AT2G32530	AT5G35550	AT3G61880	AT5G54160	AT2G32440	AT3G19450	AT3G48290	AT4G39210	AT1G08630	AT5G23960	AT1G49820	AT2G22570	AT3G59400	AT5G10100	AT2G13680	AT1G72680	AT3G26300	AT2G45550	AT5G36110	AT1G55850	AT3G25710	AT4G24670	AT5G54770	AT1G32900	AT4G12300	AT1G33720	AT4G01070	AT5G57030	AT3G45140
	GO:0071704	P	organic substance metabolic process	264	578	10672	28362	5.5e-05	0.0021	AT4G12560	AT4G15560	AT5G05730	AT5G20480	AT1G07950	AT3G21150	AT2G36400	AT4G37790	AT1G04530	AT5G43810	AT1G28610	AT5G54390	AT5G64530	AT2G32440	AT4G29090	AT2G40410	AT3G13540	AT4G18020	AT2G27230	AT3G20420	AT1G08630	AT5G23960	AT2G46850	AT5G10970	AT3G59400	AT4G40060	AT3G43920	AT1G69440	AT1G63660	AT2G44130	AT3G50700	AT1G51550	AT2G47560	AT3G47120	AT1G04250	AT3G29290	AT1G49350	AT1G24625	AT4G29080	AT5G57610
	GO:0009987	P	cellular process	307	578	12771	28362	6.8e-05	0.0024	AT1G63020	AT4G12560	AT1G74880	AT4G15560	AT3G15095	AT5G05730	AT2G34930	AT5G20480	AT3G21150	AT2G36400	AT1G74730	AT1G04530	AT5G43810	AT5G05790	AT5G54390	AT5G64530	AT2G30570	AT5G49660	AT2G32440	AT4G29090	AT2G40410	AT2G06520	AT3G13540	AT1G61610	AT4G18020	AT2G27230	AT3G20420	AT1G08630	AT5G23960	AT2G46850	AT5G10970	AT3G59400	AT4G40060	AT3G43920	AT1G69440	AT1G63660	AT2G44130	AT3G50700	AT1G51550	AT4G24670
	GO:0034645	P	cellular macromolecule biosynthetic process	126	578	4455	28362	8.5e-05	0.0029	AT1G64380	AT3G21150	AT2G36400	AT4G37790	AT5G43810	AT5G64530	AT4G29090	AT3G13540	AT4G18020	AT2G27230	AT5G02320	AT2G45430	AT2G02070	AT1G04250	AT5G35330	AT3G06490	AT1G24625	AT4G29080	AT5G45140	AT1G76890	AT5G43700	AT2G37630	AT3G23590	AT2G22850	AT1G05850	AT3G50260	AT5G03740	AT5G67480	AT3G49690	AT1G18080	AT4G00050	AT5G58890	AT2G32460	AT5G48150	AT5G51990	AT4G32551	AT5G44210	AT4G37940	AT2G02820	AT5G43630
	GO:0051704	P	multi-organism process	56	578	1631	28362	0.00014	0.0047	AT5G05730	AT2G15490	AT4G10490	AT2G34930	AT2G39200	AT4G00050	AT2G36400	AT1G06680	AT5G43810	AT2G32460	AT5G14870	AT3G14840	AT4G05200	AT1G61610	AT5G49150	AT5G23960	AT2G39730	AT4G34131	AT5G52450	AT4G32260	AT5G14740	AT3G05200	AT3G43920	AT1G69440	AT2G29350	AT4G32551	AT1G15330	AT2G13680	AT4G24670	AT4G23180	AT2G39210	AT3G06490	AT2G19130	AT1G51800	AT4G14465	AT3G01500	AT4G30930	AT5G47910	AT3G57670	AT2G02850
	GO:0009059	P	macromolecule biosynthetic process	126	578	4511	28362	0.00014	0.0047	AT1G64380	AT3G21150	AT2G36400	AT4G37790	AT5G43810	AT5G64530	AT4G29090	AT3G13540	AT4G18020	AT2G27230	AT5G02320	AT2G45430	AT2G02070	AT1G04250	AT5G35330	AT3G06490	AT1G24625	AT4G29080	AT5G45140	AT1G76890	AT5G43700	AT2G37630	AT3G23590	AT2G22850	AT1G05850	AT3G50260	AT5G03740	AT5G67480	AT3G49690	AT1G18080	AT4G00050	AT5G58890	AT2G32460	AT5G48150	AT5G51990	AT4G32551	AT5G44210	AT4G37940	AT2G02820	AT5G43630
	GO:0044260	P	cellular macromolecule metabolic process	191	578	7410	28362	0.00015	0.0049	AT4G12560	AT1G64380	AT5G20480	AT3G21150	AT2G36400	AT4G37790	AT1G04530	AT5G43810	AT5G64530	AT4G29090	AT3G13540	AT4G18020	AT2G27230	AT3G20420	AT2G46850	AT5G10970	AT4G40060	AT3G43920	AT2G45430	AT3G50700	AT1G51550	AT2G47560	AT3G47120	AT1G04250	AT3G29290	AT3G06490	AT1G24625	AT4G29080	AT5G57610	AT5G45140	AT1G76890	AT2G46870	AT4G10010	AT2G02360	AT5G43700	AT3G30530	AT2G30580	AT2G37630	AT3G23590	AT2G22850
	GO:0055114	P	oxidation-reduction process	54	578	1566	28362	0.00017	0.0054	AT5G40650	AT3G48310	AT4G31240	AT2G46660	AT4G10490	AT3G19000	AT3G19270	AT5G54770	AT3G56630	AT3G25180	AT5G51970	AT2G32440	AT3G19450	AT3G48290	AT1G77120	AT5G09360	AT4G39210	AT1G74880	AT5G58660	AT3G61880	AT4G19380	AT1G49390	AT2G45510	AT1G72680	AT3G26300	AT2G45550	AT5G36110	AT5G06060	AT3G51680	AT1G30760	AT3G61220	AT4G12300	AT1G33720	AT1G67740	AT5G57030	AT4G09670	AT3G45140	AT5G47910	AT2G26170	AT5G42800
	GO:0048878	P	chemical homeostasis	19	578	352	28362	0.0002	0.0061	AT4G38580	AT2G02820	AT1G73590	AT5G14870	AT5G24800	AT3G19270	AT3G62270	AT4G30110	AT1G21270	AT5G47910	AT1G05160	AT5G47390	AT5G58070	AT1G01140	AT5G36110	AT3G13730	AT5G41610	AT2G32440	AT5G03570
	GO:0035428	P	hexose transmembrane transport	5	578	29	28362	0.00054	0.014	AT4G35300	AT4G15920	AT1G11260	AT4G16480	AT1G30220
	GO:0055085	P	transmembrane transport	28	578	667	28362	0.0004	0.011	AT4G32260	AT5G02120	AT1G71870	AT5G23810	AT1G11260	AT1G12950	AT4G35100	AT3G54820	AT3G13080	AT5G52450	AT3G26590	AT1G76520	AT1G65730	AT3G45780	AT2G39210	AT5G62890	AT5G14880	AT5G03570	AT5G17700	AT2G37170	AT1G30220	AT4G15920	AT3G22840	AT1G73590	AT5G20480	AT2G36830	AT4G35300	AT4G16480
	GO:0008645	P	hexose transport	5	578	33	28362	0.00091	0.022	AT4G35300	AT4G15920	AT1G11260	AT4G16480	AT1G30220
	GO:0015749	P	monosaccharide transport	5	578	33	28362	0.00091	0.022	AT4G35300	AT4G15920	AT1G11260	AT4G16480	AT1G30220
	GO:0034641	P	cellular nitrogen compound metabolic process	150	578	5805	28362	0.00097	0.023	AT1G64380	AT4G15560	AT3G21150	AT2G36400	AT4G37790	AT1G04530	AT5G43810	AT5G64530	AT4G29090	AT3G13540	AT4G18020	AT2G27230	AT3G20420	AT3G59400	AT5G02320	AT3G43920	AT2G45430	AT2G02070	AT3G47120	AT1G04250	AT3G29290	AT3G06490	AT1G24625	AT4G29080	AT5G45140	AT1G76890	AT5G43700	AT4G33090	AT2G37630	AT3G23590	AT2G22850	AT5G14750	AT3G50260	AT4G26150	AT5G03740	AT5G67480	AT3G49690	AT4G32260	AT1G18080	AT4G00050
	GO:0034219	P	carbohydrate transmembrane transport	5	578	34	28362	0.001	0.024	AT4G35300	AT4G15920	AT1G11260	AT4G16480	AT1G30220
	GO:0044238	P	primary metabolic process	237	578	9890	28362	0.0014	0.031	AT4G12560	AT4G15560	AT1G64380	AT5G20480	AT3G21150	AT2G36400	AT4G37790	AT1G04530	AT5G43810	AT1G28610	AT5G54390	AT5G64530	AT2G32440	AT4G29090	AT3G13540	AT4G18020	AT2G27230	AT3G20420	AT1G08630	AT5G23960	AT2G46850	AT5G10970	AT4G40060	AT3G43920	AT1G69440	AT1G63660	AT3G50700	AT1G51550	AT2G47560	AT3G47120	AT1G04250	AT3G29290	AT1G49350	AT1G24625	AT4G29080	AT5G57610	AT5G45140	AT1G76890	AT4G31550	AT2G46870
	GO:0043170	P	macromolecule metabolic process	199	578	8111	28362	0.0015	0.031	AT4G12560	AT1G64380	AT5G20480	AT3G21150	AT2G36400	AT4G37790	AT1G04530	AT5G43810	AT5G64530	AT4G29090	AT3G13540	AT4G18020	AT2G27230	AT3G20420	AT2G46850	AT5G10970	AT4G40060	AT3G43920	AT2G45430	AT3G50700	AT1G51550	AT2G47560	AT3G47120	AT1G04250	AT3G29290	AT3G06490	AT1G24625	AT4G29080	AT5G57610	AT5G45140	AT1G76890	AT2G46870	AT4G10010	AT2G02360	AT5G43700	AT3G30530	AT2G30580	AT4G33090	AT2G37630	AT3G23590
	GO:0006807	P	nitrogen compound metabolic process	158	578	6241	28362	0.0016	0.034	AT1G64380	AT4G15560	AT3G21150	AT2G36400	AT4G37790	AT1G04530	AT5G43810	AT5G64530	AT4G29090	AT3G13540	AT4G18020	AT2G27230	AT3G20420	AT1G08630	AT3G59400	AT5G02320	AT3G43920	AT2G45430	AT1G63660	AT2G02070	AT3G47120	AT1G04250	AT3G29290	AT3G06490	AT1G24625	AT4G29080	AT5G45140	AT1G76890	AT5G43700	AT4G33090	AT2G37630	AT3G23590	AT2G22850	AT1G05850	AT3G50260	AT4G26150	AT3G20390	AT5G03740	AT5G67480	AT3G49690
	GO:0051239	P	regulation of multicellular organismal process	21	578	490	28362	0.0016	0.034	AT3G47620	AT2G46870	AT2G37678	AT2G02820	AT1G68050	AT3G22840	AT4G26150	AT2G20180	AT3G21150	AT2G36400	AT3G01500	AT2G13680	AT2G32460	AT2G20570	AT1G04250	AT3G11220	AT3G61250	AT3G02380	AT2G43820	AT5G03150	AT4G32551
	GO:0048519	P	negative regulation of biological process	31	578	848	28362	0.0018	0.036	AT4G12560	AT4G38620	AT2G37678	AT4G00870	AT3G21150	AT2G36400	AT5G43810	AT4G32551	AT5G06250	AT2G20180	AT4G13940	AT4G40060	AT3G43920	AT1G69440	AT3G11220	AT5G03740	AT3G45780	AT1G63020	AT1G67740	AT1G51800	AT4G14465	AT3G01500	AT5G47910	AT5G44210	AT5G02320	AT2G37630	AT1G49620	AT2G20570	AT4G26150	AT3G51550	AT5G47390
	GO:0006468	P	protein phosphorylation	33	578	936	28362	0.0022	0.043	AT4G30960	AT1G09970	AT1G01140	AT3G14840	AT4G05200	AT3G28040	AT5G49660	AT1G21270	AT2G46850	AT1G68830	AT4G23180	AT3G45780	AT5G06820	AT5G59010	AT4G37940	AT1G51800	AT5G57610	AT5G46570	AT1G56130	AT3G23000	AT2G45910	AT3G47570	AT4G10010	AT4G08850	AT1G21230	AT4G20270	AT5G20480	AT1G49620	AT1G07650	AT3G03770	AT1G17230	AT3G51550	AT5G13160
	GO:0042592	P	homeostatic process	22	578	542	28362	0.0024	0.046	AT5G24800	AT3G19270	AT5G14870	AT2G32440	AT2G02820	AT1G73590	AT4G31240	AT4G30110	AT5G58070	AT5G36110	AT4G38580	AT1G67740	AT3G62270	AT5G47910	AT5G47390	AT1G01140	AT5G28780	AT1G21270	AT1G05160	AT5G41610	AT3G13730	AT5G03570
	GO:0009845	P	seed germination	10	578	161	28362	0.0024	0.046	AT3G13540	AT2G37678	AT1G18080	AT3G22840	AT2G20180	AT1G09970	AT3G47620	AT4G26150	AT2G43820	AT4G32551
	GO:0065008	P	regulation of biological quality	41	578	1255	28362	0.0027	0.05	AT5G05730	AT2G37678	AT5G53130	AT5G24800	AT3G19270	AT4G30960	AT1G05680	AT5G14870	AT1G01140	AT2G32440	AT2G02820	AT1G73590	AT4G31240	AT4G35160	AT2G28260	AT4G30110	AT1G76520	AT3G43920	AT1G69440	AT5G58070	AT5G36110	AT2G13680	AT4G38580	AT2G01940	AT1G67740	AT3G62270	AT5G47910	AT1G68460	AT5G47390	AT2G26170	AT5G54160	AT4G24670	AT3G12500	AT4G33090	AT5G28780	AT1G21270	AT1G05160	AT1G08980	AT5G41610	AT3G13730
RESPONSE TO BIOTIC AND ABIOTIC STIMULUS AND SIGNALING
	GO:0050896	P	response to stimulus	211	578	6250	28362	4e-15	4.6e-12	AT4G12560	AT4G10490	AT2G34930	AT5G20480	AT3G61220	AT4G38660	AT3G21150	AT2G36400	AT1G74730	AT5G43810	AT4G03500	AT1G70830	AT2G15490	AT4G18020	AT4G35100	AT5G23960	AT4G15910	AT5G17680	AT3G59400	AT4G40060	AT3G43920	AT2G45430	AT5G66900	AT2G39730	AT1G04250	AT1G24620	AT3G06490	AT5G36930	AT5G17700	AT4G29080	AT5G03570	AT1G50680	AT4G37790	AT4G31940	AT1G09750	AT2G20260	AT5G43700	AT2G30580	AT1G24020	AT2G37630
	GO:0010033	P	response to organic substance	90	578	2023	28362	6.9e-12	9.1e-10	AT1G64380	AT5G05730	AT3G21150	AT4G37790	AT2G37630	AT4G03500	AT4G35100	AT4G15910	AT3G43920	AT1G69440	AT2G39730	AT5G59010	AT3G06490	AT1G50420	AT4G29080	AT2G20260	AT5G43700	AT2G29420	AT3G50260	AT4G26150	AT5G03740	AT4G37260	AT3G49690	AT2G17840	AT4G32260	AT1G18080	AT2G32460	AT2G31730	AT5G51990	AT4G32551	AT1G77120	AT2G02820	AT1G73590	AT3G61830	AT1G49820	AT1G63020	AT2G22570	AT1G67030	AT2G36830	AT3G01500
	GO:0042221	P	response to chemical	113	578	2853	28362	1.1e-11	1.4e-09	AT1G64380	AT5G05730	AT3G21150	AT4G37790	AT2G37630	AT4G03500	AT1G24625	AT4G35100	AT4G15910	AT3G43920	AT1G69440	AT2G39730	AT5G59010	AT3G06490	AT5G26230	AT4G29080	AT4G31940	AT2G20260	AT5G43700	AT2G30580	AT2G29420	AT3G50260	AT1G32540	AT4G26150	AT3G20390	AT4G24280	AT5G03740	AT5G67480	AT3G49690	AT2G17840	AT4G32260	AT1G18080	AT2G32460	AT2G31730	AT5G51990	AT4G32551	AT1G77120	AT2G02820	AT1G73590	AT3G61830
	GO:0009719	P	response to endogenous stimulus	79	578	1732	28362	5.2e-11	5.4e-09	AT5G20630	AT4G38620	AT2G17840	AT5G20635	AT5G05730	AT4G32260	AT1G18080	AT4G37260	AT5G53400	AT3G21150	AT1G66140	AT1G64380	AT2G37630	AT2G32460	AT2G31730	AT4G26150	AT5G51990	AT4G15910	AT4G32551	AT1G77120	AT1G50680	AT4G32280	AT2G02820	AT4G35100	AT3G61830	AT2G20180	AT1G49820	AT1G76520	AT5G02320	AT5G58070	AT5G40010	AT5G59010	AT3G11220	AT3G23250	AT1G50420	AT4G31550	AT3G04730	AT4G13620	AT3G05200	AT4G24670
	GO:0009628	P	response to abiotic stimulus	85	578	2022	28362	4.3e-10	4.4e-08	AT5G20630	AT4G32551	AT2G17840	AT5G48150	AT2G37678	AT5G58070	AT4G30960	AT5G02120	AT3G61220	AT5G53400	AT4G38620	AT1G74730	AT2G37630	AT1G05680	AT5G35550	AT3G23250	AT2G39730	AT4G26150	AT1G53540	AT2G01940	AT1G77120	AT5G49480	AT1G29390	AT2G30580	AT4G35100	AT2G20180	AT4G15910	AT4G40060	AT1G11910	AT2G45430	AT5G40010	AT4G01070	AT4G37790	AT4G32280	AT3G19450	AT4G27670	AT4G24670	AT3G45780	AT4G38580	AT1G75540
	GO:0001101	P	response to acid chemical	57	578	1181	28362	4.9e-09	4.5e-07	AT3G49690	AT4G38620	AT2G17840	AT5G20635	AT1G18080	AT1G21270	AT4G30960	AT4G15910	AT2G37630	AT2G32460	AT2G31730	AT4G03500	AT4G26150	AT5G51990	AT3G23240	AT4G32551	AT1G77120	AT2G02820	AT4G35100	AT5G65730	AT2G20180	AT1G66140	AT5G02320	AT5G58070	AT3G11220	AT3G23250	AT2G39730	AT3G47620	AT4G37790	AT2G22570	AT1G67030	AT3G06490	AT1G49010	AT1G51800	AT1G24625	AT3G45140	AT2G46820	AT5G52300	AT5G47390	AT4G38970
	GO:0006950	P	response to stress	121	578	3506	28362	7.2e-09	6.3e-07	AT4G12560	AT5G05730	AT2G34930	AT3G61220	AT4G37790	AT5G43810	AT4G03500	AT1G70830	AT4G35100	AT4G10490	AT4G15910	AT5G17680	AT3G43920	AT1G69440	AT5G66900	AT2G39730	AT1G24620	AT5G49480	AT5G36930	AT5G03570	AT1G09750	AT2G30580	AT1G24020	AT2G37630	AT4G08170	AT3G50260	AT1G32540	AT4G24280	AT5G11150	AT5G14040	AT3G51550	AT5G67480	AT2G17840	AT4G32260	AT1G18870	AT1G06680	AT3G47620	AT3G14470	AT4G32551	AT4G05200
	GO:0033993	P	response to lipid	41	578	772	28362	7.2e-08	5.7e-06	AT2G17840	AT5G20635	AT1G18080	AT4G15910	AT2G37630	AT3G47620	AT2G32460	AT2G31730	AT4G26150	AT5G51990	AT1G77120	AT2G02820	AT4G35100	AT2G20180	AT1G66140	AT3G11220	AT1G50420	AT2G36830	AT4G37790	AT2G22570	AT5G59010	AT1G67030	AT3G06490	AT1G49010	AT1G51800	AT1G24625	AT5G46570	AT5G52300	AT5G47390	AT4G38970	AT5G40010	AT5G26230	AT2G37170	AT1G17840	AT1G05680	AT5G03740	AT2G46820	AT5G25900	AT4G37260	AT3G51550
	GO:0051716	P	cellular response to stimulus	97	578	2856	28362	6.4e-07	4.5e-05	AT4G12560	AT1G64380	AT2G34930	AT3G21150	AT4G37790	AT4G03500	AT4G18020	AT5G17680	AT3G59400	AT3G43920	AT1G69440	AT5G59010	AT4G37940	AT4G01070	AT5G36930	AT5G26230	AT4G29080	AT5G03570	AT1G50680	AT4G31940	AT5G43700	AT3G50260	AT1G32540	AT4G26150	AT3G51550	AT4G25230	AT1G18080	AT1G21270	AT2G32460	AT5G51990	AT4G32551	AT1G77120	AT1G73590	AT3G61830	AT1G49820	AT5G64330	AT3G25710	AT4G14030	AT1G63020	AT1G67030
	GO:0014070	P	response to organic cyclic compound	25	578	405	28362	2.3e-06	0.00015	AT3G49690	AT4G38620	AT2G37630	AT4G03500	AT4G32551	AT1G77120	AT4G32280	AT1G73590	AT5G02320	AT3G43920	AT1G69440	AT1G63020	AT5G59010	AT1G49010	AT5G26230	AT5G46570	AT5G47390	AT3G61250	AT2G33310	AT5G43700	AT2G29420	AT1G21270	AT4G37260	AT3G51550	AT5G67480
	GO:0023052	P	signaling	72	578	1997	28362	3.1e-06	0.00019	AT1G64380	AT4G19530	AT5G20635	AT2G34930	AT1G18080	AT3G21150	AT1G09970	AT2G33310	AT2G32460	AT4G03500	AT5G51990	AT3G11010	AT3G28040	AT5G44210	AT3G07040	AT4G37940	AT4G18020	AT1G73590	AT3G61830	AT5G20480	AT2G20180	AT1G66140	AT5G17680	AT3G59400	AT1G76520	AT3G23240	AT5G59010	AT3G11220	AT1G45616	AT4G30960	AT3G47570	AT3G04730	AT4G13620	AT3G45780	AT4G37790	AT5G06820	AT1G04250	AT1G67030	AT4G26150	AT5G36930
	GO:0007154	P	cell communication	78	578	2223	28362	3e-06	0.00019	AT1G64380	AT4G19530	AT5G20635	AT2G34930	AT1G18080	AT3G21150	AT1G09970	AT4G37940	AT2G32460	AT1G05680	AT4G03500	AT5G51990	AT3G11010	AT3G28040	AT5G44210	AT3G07040	AT1G61610	AT2G33310	AT4G18020	AT1G73590	AT5G26230	AT5G20480	AT2G20180	AT1G66140	AT5G17680	AT1G45616	AT3G59400	AT1G76520	AT3G23240	AT5G59010	AT3G11220	AT4G32280	AT4G30960	AT3G04730	AT4G13620	AT3G25710	AT3G45780	AT4G37790	AT5G06820	AT1G04250
	GO:0007165	P	signal transduction	71	578	1965	28362	3.4e-06	0.0002	AT1G64380	AT4G19530	AT5G20635	AT2G34930	AT1G18080	AT3G21150	AT1G09970	AT2G33310	AT2G32460	AT4G03500	AT5G51990	AT3G11010	AT3G28040	AT5G44210	AT3G07040	AT4G37940	AT4G18020	AT1G73590	AT3G61830	AT5G20480	AT2G20180	AT1G66140	AT5G17680	AT3G59400	AT1G76520	AT3G23240	AT5G59010	AT3G11220	AT1G45616	AT4G30960	AT3G04730	AT4G13620	AT3G45780	AT4G37790	AT5G06820	AT1G04250	AT1G67030	AT4G26150	AT5G36930	AT1G51800
	GO:0070887	P	cellular response to chemical stimulus	49	578	1176	28362	3.7e-06	0.00022	AT1G64380	AT1G18080	AT5G24800	AT1G66140	AT2G32460	AT1G05680	AT4G03500	AT5G51990	AT1G77120	AT1G50680	AT4G01070	AT4G32280	AT1G73590	AT3G61830	AT2G20180	AT1G49820	AT1G76520	AT3G23240	AT3G43920	AT1G69440	AT5G59010	AT3G11220	AT3G04730	AT4G13620	AT4G14030	AT4G37790	AT1G63020	AT1G04250	AT1G67030	AT4G26150	AT1G51800	AT1G24625	AT4G29080	AT5G46570	AT5G52300	AT5G44210	AT5G26230	AT2G33310	AT4G31940	AT1G68010
	GO:0044700	P	single organism signaling	71	578	1995	28362	5.6e-06	0.00031	AT1G64380	AT2G39200	AT5G20635	AT2G34930	AT1G18080	AT3G21150	AT1G09970	AT2G33310	AT2G32460	AT4G03500	AT5G51990	AT3G11010	AT3G28040	AT5G44210	AT3G07040	AT4G37940	AT4G18020	AT1G73590	AT3G61830	AT5G20480	AT2G20180	AT1G66140	AT5G17680	AT3G59400	AT1G76520	AT3G23240	AT5G59010	AT3G11220	AT1G45616	AT4G30960	AT3G04730	AT4G13620	AT3G45780	AT4G37790	AT5G06820	AT1G04250	AT1G67030	AT4G26150	AT5G36930	AT1G51800
	GO:0097305	P	response to alcohol	30	578	583	28362	7.5e-06	0.00039	AT2G17840	AT5G20635	AT1G18080	AT4G15910	AT2G32460	AT1G05680	AT5G51990	AT4G32551	AT1G77120	AT2G02820	AT4G35100	AT1G66140	AT3G11220	AT3G47620	AT2G22570	AT1G67030	AT3G06490	AT1G51800	AT1G24625	AT5G52300	AT5G47390	AT4G38970	AT5G40010	AT4G37790	AT2G37170	AT1G17840	AT5G03740	AT2G46820	AT3G51550	AT4G37260
	GO:0006952	P	defense response	58	578	1566	28362	1.4e-05	0.00065	AT4G12560	AT4G19530	AT4G10490	AT2G34930	AT2G39200	AT3G61220	AT1G18870	AT3G25180	AT4G12010	AT1G06680	AT5G43810	AT4G25230	AT4G03500	AT3G14470	AT3G14840	AT4G05200	AT1G70830	AT3G07040	AT3G11010	AT2G39730	AT5G17680	AT4G34131	AT4G32260	AT5G14740	AT3G23240	AT3G43920	AT1G69440	AT1G61190	AT1G32540	AT2G29350	AT4G23180	AT5G66900	AT3G05200	AT3G47620	AT2G39210	AT3G06490	AT5G36930	AT1G51800	AT4G14465	AT3G01500
	GO:0071310	P	cellular response to organic substance	42	578	1023	28362	2.6e-05	0.0011	AT1G64380	AT1G18080	AT5G24800	AT1G66140	AT2G32460	AT1G05680	AT4G03500	AT5G51990	AT1G50680	AT4G32280	AT1G73590	AT3G61830	AT2G20180	AT1G49820	AT1G76520	AT3G23240	AT3G43920	AT1G69440	AT5G59010	AT3G11220	AT3G04730	AT4G13620	AT4G37790	AT1G63020	AT1G04250	AT1G67030	AT4G26150	AT1G51800	AT1G24625	AT4G29080	AT5G46570	AT5G52300	AT5G44210	AT5G26230	AT2G33310	AT5G43700	AT1G05850	AT3G50260	AT2G36830	AT5G25900
	GO:0009605	P	response to external stimulus	57	578	1582	28362	3.6e-05	0.0014	AT5G05730	AT2G15490	AT4G10490	AT2G34930	AT2G39200	AT2G36400	AT1G06680	AT5G43810	AT1G05680	AT3G14840	AT4G05200	AT2G20180	AT1G73590	AT5G23960	AT2G39730	AT4G34131	AT5G52450	AT4G32260	AT5G14740	AT5G49660	AT3G43920	AT1G69440	AT1G32540	AT2G29350	AT4G32551	AT1G15330	AT3G25710	AT3G45780	AT2G01940	AT2G39210	AT3G06490	AT1G51800	AT4G14465	AT3G01500	AT5G47910	AT5G03570	AT2G30520	AT4G23180	AT1G01140	AT3G05200
	GO:0071495	P	cellular response to endogenous stimulus	37	578	890	28362	6.1e-05	0.0022	AT1G64380	AT1G18080	AT1G66140	AT2G32460	AT1G05680	AT5G51990	AT1G50680	AT4G32280	AT1G73590	AT3G61830	AT2G20180	AT1G49820	AT1G76520	AT3G23240	AT5G59010	AT3G11220	AT3G04730	AT4G13620	AT4G37790	AT1G04250	AT1G67030	AT2G36830	AT1G51800	AT5G26230	AT4G29080	AT5G46570	AT5G52300	AT5G44210	AT1G24625	AT2G33310	AT5G43700	AT1G05850	AT3G50260	AT4G26150	AT5G25900	AT3G12500	AT3G51550
	GO:0010035	P	response to inorganic substance	38	578	926	28362	6.3e-05	0.0022	AT2G17840	AT5G11170	AT1G18080	AT4G30960	AT4G15910	AT2G37630	AT1G05680	AT4G32551	AT1G77120	AT2G02820	AT1G49820	AT5G58070	AT3G23250	AT4G14030	AT4G27670	AT5G65730	AT1G49010	AT3G45140	AT5G52300	AT5G47390	AT4G38970	AT5G40010	AT4G37790	AT2G37170	AT2G46240	AT4G31940	AT1G68010	AT1G05850	AT2G30580	AT1G13930	AT3G29320	AT1G32540	AT3G20390	AT4G24280	AT4G37260	AT3G12500	AT5G03740	AT5G67480
	GO:0045087	P	innate immune response	18	578	323	28362	0.0002	0.0061	AT4G12560	AT3G07040	AT4G25230	AT2G39200	AT4G19530	AT2G37630	AT2G46240	AT4G14465	AT3G01500	AT5G20480	AT1G09750	AT3G43920	AT1G69440	AT3G05200	AT1G32540	AT3G14840	AT3G12500	AT5G13160
	GO:0006955	P	immune response	18	578	333	28362	0.00028	0.0083	AT4G12560	AT3G07040	AT4G25230	AT2G39200	AT4G19530	AT2G37630	AT2G46240	AT4G14465	AT3G01500	AT5G20480	AT1G09750	AT3G43920	AT1G69440	AT3G05200	AT1G32540	AT3G14840	AT3G12500	AT5G13160
	GO:0002376	P	immune system process	19	578	369	28362	0.00034	0.0099	AT4G12560	AT3G07040	AT4G25230	AT2G39200	AT4G19530	AT5G20480	AT2G46240	AT4G14465	AT3G01500	AT5G43810	AT1G09750	AT3G43920	AT1G69440	AT2G37630	AT3G05200	AT1G32540	AT3G14840	AT3G12500	AT5G13160
	GO:0009266	P	response to temperature stimulus	24	578	559	28362	0.00076	0.019	AT5G20630	AT2G17840	AT4G38580	AT5G53400	AT1G53540	AT1G77120	AT2G39730	AT5G58070	AT5G54770	AT4G27670	AT1G24620	AT3G01500	AT5G47910	AT5G52300	AT3G23000	AT5G40010	AT1G01140	AT2G46240	AT1G05850	AT1G29390	AT3G22840	AT3G29320	AT3G50260	AT4G24280
	GO:0071396	P	cellular response to lipid	19	578	409	28362	0.0011	0.026	AT4G37790	AT5G59010	AT1G18080	AT1G67030	AT4G26150	AT2G20180	AT1G66140	AT1G51800	AT1G24625	AT5G25900	AT5G46570	AT5G52300	AT1G05680	AT2G36830	AT3G11220	AT2G32460	AT5G26230	AT5G51990	AT3G51550
	GO:0080134	P	regulation of response to stress	16	578	316	28362	0.0012	0.026	AT4G12560	AT4G19530	AT2G37678	AT2G02820	AT5G58070	AT1G77120	AT2G37630	AT4G14465	AT5G20480	AT4G25230	AT1G32540	AT4G03500	AT3G02150	AT5G13160	AT3G47620	AT3G14840
	GO:0045088	P	regulation of innate immune response	8	578	96	28362	0.0012	0.026	AT4G19530	AT2G37630	AT4G14465	AT5G20480	AT4G25230	AT1G32540	AT5G13160	AT3G14840
	GO:0007166	P	cell surface receptor signaling pathway	13	578	234	28362	0.0015	0.032	AT3G28040	AT5G06820	AT5G20480	AT1G21270	AT1G21230	AT1G09970	AT4G20270	AT5G46570	AT5G59010	AT1G07650	AT3G03770	AT3G47570	AT5G13160
	GO:1901698	P	response to nitrogen compound	14	578	264	28362	0.0015	0.032	AT1G77120	AT4G31550	AT1G63020	AT1G64380	AT1G05850	AT1G49820	AT3G21150	AT3G05200	AT3G50260	AT3G43920	AT1G69440	AT3G23250	AT4G37260	AT4G32551
	GO:0050776	P	regulation of immune response	8	578	101	28362	0.0016	0.033	AT4G19530	AT2G37630	AT4G14465	AT5G20480	AT4G25230	AT1G32540	AT5G13160	AT3G14840
	GO:0048583	P	regulation of response to stimulus	23	578	565	28362	0.0019	0.038	AT4G12560	AT4G19530	AT2G37678	AT1G18080	AT2G37630	AT4G25230	AT2G32460	AT4G03500	AT3G14840	AT1G77120	AT2G02820	AT2G20180	AT5G58070	AT3G11220	AT3G02150	AT3G47620	AT1G51800	AT4G14465	AT5G47390	AT5G20480	AT1G32540	AT3G51550	AT5G13160
	GO:0002682	P	regulation of immune system process	8	578	111	28362	0.0027	0.05	AT4G19530	AT2G37630	AT4G14465	AT5G20480	AT4G25230	AT1G32540	AT5G13160	AT3G14840
OSMOTIC STRESS
	GO:0006970	P	response to osmotic stress	30	578	636	28362	3.6e-05	0.0014	AT2G17840	AT2G37678	AT4G30960	AT2G37630	AT1G05680	AT5G35550	AT1G77120	AT2G02820	AT4G35100	AT5G58070	AT4G01070	AT3G23250	AT3G06490	AT5G49480	AT1G49010	AT5G47910	AT5G52300	AT5G47390	AT5G40010	AT1G01140	AT2G37170	AT1G13930	AT1G05850	AT1G17840	AT1G11910	AT2G36830	AT5G11150	AT5G14040	AT5G03740	AT5G67480
	GO:0009651	P	response to salt stress	28	578	574	28362	3.7e-05	0.0015	AT2G17840	AT2G37678	AT4G30960	AT2G37630	AT1G05680	AT1G77120	AT2G02820	AT4G35100	AT5G58070	AT4G01070	AT3G23250	AT3G06490	AT5G49480	AT1G49010	AT5G52300	AT5G47390	AT5G40010	AT1G01140	AT2G37170	AT1G13930	AT1G05850	AT1G17840	AT1G11910	AT2G36830	AT5G11150	AT5G14040	AT5G03740	AT5G67480
	GO:0009414	P	response to water deprivation	19	578	347	28362	0.00016	0.0052	AT1G77120	AT2G17840	AT4G30960	AT1G68010	AT2G02820	AT1G05850	AT2G30580	AT5G65730	AT4G15910	AT4G37790	AT3G45140	AT3G29320	AT5G52300	AT1G05680	AT5G40010	AT5G58070	AT2G37170	AT5G03740	AT4G32551
	GO:0009415	P	response to water	19	578	355	28362	0.00022	0.0065	AT1G77120	AT2G17840	AT4G30960	AT1G68010	AT2G02820	AT1G05850	AT2G30580	AT5G65730	AT4G15910	AT4G37790	AT3G45140	AT3G29320	AT5G52300	AT1G05680	AT5G40010	AT5G58070	AT2G37170	AT5G03740	AT4G32551
OXIGEN-CONTAINING COMPOUND STRESS
	GO:1901700	P	response to oxygen-containing compound	74	578	1557	28362	3.9e-11	4.6e-09	AT3G49690	AT1G64380	AT4G38620	AT2G17840	AT5G20635	AT3G61250	AT1G18080	AT5G24800	AT4G37260	AT3G21150	AT1G66140	AT2G37630	AT2G32460	AT2G31730	AT4G03500	AT4G30960	AT4G26150	AT5G51990	AT4G15910	AT4G32551	AT1G77120	AT2G02820	AT4G35100	AT5G65730	AT2G20180	AT1G49820	AT5G02320	AT5G58070	AT3G11220	AT3G23250	AT1G50420	AT4G31550	AT3G05200	AT4G14030	AT3G47620	AT4G37790	AT4G27670	AT2G22570	AT5G59010	AT1G67030
	GO:1901701	P	cellular response to oxygen-containing compound	26	578	635	28362	0.00091	0.022	AT1G18080	AT5G24800	AT4G37790	AT2G32460	AT1G05680	AT4G03500	AT5G51990	AT2G20180	AT1G49820	AT3G23240	AT3G11220	AT5G59010	AT1G67030	AT2G36830	AT1G51800	AT5G26230	AT5G46570	AT5G52300	AT1G66140	AT1G24625	AT1G68010	AT1G32540	AT4G26150	AT5G25900	AT5G12080	AT3G51550
	GO:0042542	P	response to hydrogen peroxide	6	578	60	28362	0.002	0.04	AT1G77120	AT4G27670	AT4G14030	AT1G05680	AT5G67480	AT2G46240
RESPONSE TO HORMONE
	GO:0009725	P	response to hormone	76	578	1631	28362	4.9e-11	5.3e-09	AT5G20630	AT4G38620	AT2G17840	AT5G20635	AT5G05730	AT4G32260	AT1G18080	AT4G37260	AT5G53400	AT1G66140	AT1G64380	AT2G37630	AT2G32460	AT2G31730	AT4G26150	AT5G51990	AT4G15910	AT4G32551	AT1G77120	AT1G50680	AT4G32280	AT2G02820	AT4G35100	AT3G61830	AT2G20180	AT1G49820	AT1G76520	AT5G02320	AT5G58070	AT5G40010	AT5G59010	AT3G11220	AT3G23250	AT1G50420	AT3G04730	AT4G13620	AT4G24670	AT3G47620	AT4G37790	AT2G22570
	GO:0009739	P	response to gibberellin	14	578	152	28362	6.7e-06	0.00037	AT3G47620	AT2G20180	AT1G18080	AT1G67030	AT4G26150	AT1G49010	AT1G50420	AT2G37630	AT2G32460	AT5G47390	AT2G36830	AT5G25900	AT5G67480	AT2G31730
	GO:0010817	P	regulation of hormone levels	18	578	251	28362	9.1e-06	0.00044	AT4G24670	AT5G05730	AT2G01940	AT1G73590	AT3G19270	AT4G33090	AT4G30960	AT4G35160	AT1G76520	AT1G05160	AT1G05680	AT2G26170	AT1G68460	AT1G08980	AT5G54160	AT5G36110	AT3G13730	AT2G32440
	GO:0009737	P	response to abscisic acid	29	578	578	28362	1.7e-05	0.00074	AT2G17840	AT5G20635	AT1G18080	AT4G15910	AT2G32460	AT1G05680	AT5G51990	AT1G77120	AT2G02820	AT4G35100	AT1G66140	AT3G11220	AT3G47620	AT2G22570	AT1G67030	AT3G06490	AT1G51800	AT1G24625	AT5G52300	AT5G47390	AT4G38970	AT5G40010	AT4G37790	AT2G37170	AT1G17840	AT5G03740	AT2G46820	AT3G51550	AT4G37260
	GO:0032870	P	cellular response to hormone stimulus	37	578	879	28362	4.7e-05	0.0018	AT1G64380	AT1G18080	AT1G66140	AT2G32460	AT1G05680	AT5G51990	AT1G50680	AT4G32280	AT1G73590	AT3G61830	AT2G20180	AT1G49820	AT1G76520	AT3G23240	AT5G59010	AT3G11220	AT3G04730	AT4G13620	AT4G37790	AT1G04250	AT1G67030	AT2G36830	AT1G51800	AT5G26230	AT4G29080	AT5G46570	AT5G52300	AT5G44210	AT1G24625	AT2G33310	AT5G43700	AT1G05850	AT3G50260	AT4G26150	AT5G25900	AT3G12500	AT3G51550
	GO:0009755	P	hormone-mediated signaling pathway	35	578	821	28362	6e-05	0.0022	AT1G64380	AT1G18080	AT4G37790	AT2G32460	AT5G51990	AT1G50680	AT4G32280	AT1G73590	AT3G61830	AT2G20180	AT1G66140	AT1G76520	AT3G23240	AT5G59010	AT3G11220	AT3G04730	AT4G13620	AT1G04250	AT1G67030	AT2G36830	AT1G51800	AT5G26230	AT4G29080	AT5G46570	AT5G52300	AT5G44210	AT1G24625	AT2G33310	AT5G43700	AT1G05850	AT3G50260	AT4G26150	AT5G25900	AT3G12500	AT3G51550
	GO:0009723	P	response to ethylene	18	578	307	28362	0.00011	0.0037	AT4G24670	AT5G05730	AT5G44210	AT1G50680	AT1G64380	AT1G05850	AT3G23240	AT3G06490	AT1G49820	AT5G02320	AT3G23250	AT5G47390	AT3G50260	AT4G37260	AT3G12500	AT4G13620	AT3G51550	AT2G31730
	GO:0009751	P	response to salicylic acid	12	578	209	28362	0.0017	0.035	AT3G49690	AT4G38620	AT1G49010	AT2G37630	AT2G29420	AT1G21270	AT5G02320	AT5G47390	AT4G03500	AT3G61250	AT4G37260	AT5G67480
	GO:0010476	P	gibberellin mediated signaling pathway	7	578	83	28362	0.0022	0.042	AT1G18080	AT1G67030	AT2G36830	AT2G20180	AT2G32460	AT4G26150	AT5G25900
	GO:0071370	P	cellular response to gibberellin stimulus	7	578	85	28362	0.0025	0.046	AT1G18080	AT1G67030	AT2G36830	AT2G20180	AT2G32460	AT4G26150	AT5G25900
RESPONSE TO LIGHT
	GO:0009416	P	response to light stimulus	34	578	744	28362	2e-05	0.00088	AT4G38620	AT2G17840	AT2G37678	AT5G02120	AT5G07990	AT3G21150	AT2G39730	AT5G48150	AT4G27670	AT4G32280	AT1G73590	AT2G20180	AT1G74730	AT4G40060	AT5G58070	AT2G45430	AT1G30040	AT3G45780	AT1G75540	AT1G67740	AT4G38180	AT5G47390	AT2G30520	AT4G18130	AT2G46240	AT1G68010	AT1G68050	AT3G22840	AT1G68830	AT5G64330	AT4G26150	AT4G10340	AT1G14440	AT3G02380
	GO:0009314	P	response to radiation	34	578	772	28362	4.1e-05	0.0016	AT4G38620	AT2G17840	AT2G37678	AT5G02120	AT5G07990	AT3G21150	AT2G39730	AT5G48150	AT4G27670	AT4G32280	AT1G73590	AT2G20180	AT1G74730	AT4G40060	AT5G58070	AT2G45430	AT1G30040	AT3G45780	AT1G75540	AT1G67740	AT4G38180	AT5G47390	AT2G30520	AT4G18130	AT2G46240	AT1G68010	AT1G68050	AT3G22840	AT1G68830	AT5G64330	AT4G26150	AT4G10340	AT1G14440	AT3G02380
	GO:0009642	P	response to light intensity	11	578	144	28362	0.0003	0.0087	AT2G17840	AT4G27670	AT2G37678	AT5G02120	AT3G22840	AT1G67740	AT5G47390	AT1G68830	AT5G58070	AT2G45430	AT2G46240
	GO:0009637	P	response to blue light	8	578	81	28362	0.00041	0.011	AT3G45780	AT1G68050	AT3G22840	AT3G21150	AT4G40060	AT5G64330	AT2G30520	AT4G10340
	GO:0009639	P	response to red or far red light	13	578	222	28362	0.00096	0.023	AT1G75540	AT2G37678	AT1G73590	AT3G22840	AT2G20180	AT3G21150	AT4G38180	AT4G32280	AT2G45430	AT5G48150	AT4G10340	AT4G18130	AT1G30040
	GO:0009644	P	response to high light intensity	7	578	76	28362	0.0014	0.03	AT2G17840	AT4G27670	AT5G02120	AT3G22840	AT1G67740	AT5G58070	AT2G46240
	GO:0009606	P	tropism	7	578	81	28362	0.0019	0.038	AT4G24670	AT3G45780	AT2G01940	AT1G73590	AT2G20180	AT5G64330	AT2G30520
BIOTIC STRESS RESPONSE
	GO:0009607	P	response to biotic stimulus	44	578	1253	28362	0.00048	0.013	AT5G05730	AT2G15490	AT4G10490	AT2G34930	AT2G39200	AT2G36400	AT1G06680	AT5G43810	AT3G14840	AT4G05200	AT1G70830	AT5G23960	AT2G39730	AT4G34131	AT5G52450	AT4G32260	AT5G14740	AT3G05200	AT3G43920	AT1G69440	AT2G29350	AT4G32551	AT5G28010	AT2G39210	AT3G06490	AT1G51800	AT4G14465	AT3G45140	AT5G47910	AT4G23180	AT2G46240	AT4G24670	AT3G01500	AT1G09750	AT1G24020	AT2G37630	AT5G20480	AT3G50260	AT1G32540	AT4G38660
	GO:0051707	P	response to other organism	41	578	1210	28362	0.0014	0.031	AT5G05730	AT2G15490	AT4G10490	AT2G34930	AT2G39200	AT2G36400	AT1G06680	AT5G43810	AT3G14840	AT4G05200	AT5G23960	AT2G39730	AT4G34131	AT5G52450	AT4G32260	AT5G14740	AT3G05200	AT3G43920	AT1G69440	AT2G29350	AT4G32551	AT2G39210	AT3G06490	AT1G51800	AT4G14465	AT3G45140	AT5G47910	AT4G23180	AT2G46240	AT4G24670	AT3G01500	AT1G09750	AT2G37630	AT5G20480	AT3G50260	AT1G32540	AT4G38660	AT4G31550	AT3G12500	AT3G51550
	GO:0043207	P	response to external biotic stimulus	41	578	1212	28362	0.0015	0.031	AT5G05730	AT2G15490	AT4G10490	AT2G34930	AT2G39200	AT2G36400	AT1G06680	AT5G43810	AT3G14840	AT4G05200	AT5G23960	AT2G39730	AT4G34131	AT5G52450	AT4G32260	AT5G14740	AT3G05200	AT3G43920	AT1G69440	AT2G29350	AT4G32551	AT2G39210	AT3G06490	AT1G51800	AT4G14465	AT3G45140	AT5G47910	AT4G23180	AT2G46240	AT4G24670	AT3G01500	AT1G09750	AT2G37630	AT5G20480	AT3G50260	AT1G32540	AT4G38660	AT4G31550	AT3G12500	AT3G51550
HORMONE METABOLISM / BIOSYNTHESIS
	GO:0042446	P	hormone biosynthetic process	12	578	112	28362	7.5e-06	0.00039	AT4G24670	AT5G05730	AT2G01940	AT3G19270	AT4G35160	AT1G05160	AT1G68460	AT1G08980	AT5G54160	AT5G36110	AT3G13730	AT2G32440
	GO:0042445	P	hormone metabolic process	13	578	152	28362	2.9e-05	0.0012	AT4G24670	AT5G05730	AT2G01940	AT3G19270	AT4G35160	AT1G05160	AT1G05680	AT1G68460	AT1G08980	AT5G54160	AT5G36110	AT3G13730	AT2G32440
	GO:0016114	P	terpenoid biosynthetic process	11	578	120	28362	6.7e-05	0.0024	AT4G15560	AT2G20180	AT5G23960	AT5G57030	AT3G25180	AT1G05160	AT2G26170	AT5G25900	AT1G61680	AT2G32440	AT1G30040
	GO:0042214	P	terpene metabolic process	5	578	21	28362	0.00015	0.0047	AT5G25900	AT1G61680	AT5G23960	AT5G57030	AT3G25180
	GO:0006721	P	terpenoid metabolic process	11	578	137	28362	0.0002	0.0061	AT4G15560	AT2G20180	AT5G23960	AT5G57030	AT3G25180	AT1G05160	AT2G26170	AT5G25900	AT1G61680	AT2G32440	AT1G30040
	GO:0008299	P	isoprenoid biosynthetic process	11	578	154	28362	0.00051	0.014	AT4G15560	AT2G20180	AT5G23960	AT5G57030	AT3G25180	AT1G05160	AT2G26170	AT5G25900	AT1G61680	AT2G32440	AT1G30040
	GO:0010268	P	brassinosteroid homeostasis	5	578	30	28362	0.00062	0.016	AT1G05160	AT3G19270	AT3G13730	AT5G36110	AT2G32440
	GO:0009686	P	gibberellin biosynthetic process	5	578	33	28362	0.00091	0.022	AT5G25900	AT2G20180	AT1G05160	AT2G32440	AT1G30040
	GO:0009685	P	gibberellin metabolic process	5	578	34	28362	0.001	0.024	AT5G25900	AT2G20180	AT1G05160	AT2G32440	AT1G30040
	GO:0006720	P	isoprenoid metabolic process	11	578	172	28362	0.0012	0.027	AT4G15560	AT2G20180	AT5G23960	AT5G57030	AT3G25180	AT1G05160	AT2G26170	AT5G25900	AT1G61680	AT2G32440	AT1G30040
	GO:0016102	P	diterpenoid biosynthetic process	5	578	36	28362	0.0013	0.028	AT5G25900	AT2G20180	AT1G05160	AT2G32440	AT1G30040
	GO:0016101	P	diterpenoid metabolic process	5	578	39	28362	0.0018	0.036	AT5G25900	AT2G20180	AT1G05160	AT2G32440	AT1G30040
	GO:0055088	P	lipid homeostasis	5	578	40	28362	0.002	0.039	AT1G05160	AT3G19270	AT3G13730	AT5G36110	AT2G32440
	GO:0016131	P	brassinosteroid metabolic process	5	578	41	28362	0.0022	0.042	AT1G05160	AT3G19270	AT3G13730	AT5G36110	AT2G32440
CELL DEATH
	GO:0008219	P	cell death	13	578	194	28362	0.00029	0.0085	AT4G12560	AT3G07040	AT4G25230	AT5G47910	AT2G39200	AT5G20480	AT3G50260	AT2G32460	AT5G64530	AT1G32540	AT5G12080	AT3G12500	AT2G46240
	GO:0012501	P	programmed cell death	11	578	147	28362	0.00035	0.01	AT4G12560	AT3G07040	AT4G25230	AT5G20480	AT5G47910	AT2G32460	AT5G64530	AT1G32540	AT5G12080	AT3G12500	AT2G46240
	GO:0010941	P	regulation of cell death	7	578	71	28362	0.00095	0.023	AT4G25230	AT5G47910	AT1G32540	AT5G64530	AT3G50260	AT2G32460	AT2G46240
	GO:0043067	P	regulation of programmed cell death	6	578	54	28362	0.0012	0.027	AT4G25230	AT5G47910	AT1G32540	AT5G64530	AT2G32460	AT2G46240
DEVELOPMENTAL PROCESS
	GO:0007275	P	multicellular organism development	96	578	2811	28362	5.8e-07	4.3e-05	AT2G46660	AT3G21150	AT2G36400	AT5G43810	AT5G64530	AT2G32440	AT3G13540	AT2G27230	AT4G15910	AT5G58070	AT2G45430	AT1G04250	AT1G24620	AT5G45140	AT2G37630	AT5G14750	AT4G26150	AT5G03740	AT3G49690	AT1G18080	AT3G44735	AT2G32460	AT5G48150	AT4G32551	AT1G19360	AT2G46870	AT2G02820	AT1G73590	AT2G39730	AT5G49150	AT5G06250	AT5G36110	AT3G25710	AT1G75540	AT5G03150	AT1G67030	AT2G30130	AT3G01500	AT4G30930	AT5G47390
	GO:0048367	P	shoot system development	42	578	896	28362	1.2e-06	7.9e-05	AT2G39200	AT5G53400	AT3G21150	AT2G36400	AT5G43810	AT2G32460	AT1G05680	AT5G64530	AT4G32551	AT1G17840	AT1G32240	AT2G46870	AT5G39660	AT2G02820	AT1G73590	AT2G39730	AT5G06250	AT2G45430	AT3G11220	AT3G02150	AT1G15330	AT3G47620	AT2G01940	AT1G04250	AT2G30130	AT5G52300	AT5G47390	AT2G26170	AT3G57670	AT3G61250	AT1G79430	AT2G02850	AT4G24670	AT5G50670	AT1G68050	AT2G37630	AT4G20270	AT2G20570	AT4G26150	AT5G12080
	GO:0099402	P	plant organ development	42	578	961	28362	6.2e-06	0.00034	AT5G05730	AT3G21150	AT5G53400	AT2G36400	AT2G37630	AT2G32460	AT4G32551	AT4G20270	AT1G32240	AT2G46870	AT1G12950	AT1G73590	AT2G39730	AT5G06250	AT2G02080	AT3G11220	AT3G02150	AT1G15330	AT1G03840	AT3G25710	AT2G01940	AT5G03150	AT1G04250	AT1G24620	AT2G30130	AT3G62270	AT1G19360	AT5G52300	AT5G47390	AT2G02820	AT3G57670	AT2G02850	AT4G24670	AT5G50670	AT1G05850	AT2G27230	AT1G17840	AT5G14750	AT2G20570	AT5G12080
	GO:0048856	P	anatomical structure development	100	578	3146	28362	7e-06	0.00038	AT2G46660	AT2G46870	AT2G36400	AT5G43810	AT5G64530	AT2G32440	AT3G13540	AT2G27230	AT4G15910	AT3G01680	AT5G58070	AT2G45430	AT1G04250	AT1G24620	AT5G45140	AT2G37630	AT5G14750	AT4G26150	AT5G03740	AT3G49690	AT1G18080	AT3G44735	AT2G32460	AT5G48150	AT4G32551	AT1G19360	AT2G46870	AT2G02820	AT1G73590	AT2G39730	AT5G49150	AT5G06250	AT5G36110	AT3G25710	AT1G75540	AT5G03150	AT1G67030	AT2G30130	AT3G01500	AT4G30930
	GO:0010016	P	shoot system morphogenesis	15	578	176	28362	7.6e-06	0.00039	AT4G24670	AT2G46870	AT2G01940	AT2G02820	AT1G73590	AT2G30130	AT5G53400	AT2G37630	AT1G17840	AT5G43810	AT5G06250	AT2G32460	AT1G05680	AT2G26170	AT3G02150
	GO:0048366	P	leaf development	22	578	356	28362	9e-06	0.00044	AT2G39200	AT5G53400	AT2G36400	AT2G37630	AT2G32460	AT4G32551	AT2G46870	AT1G73590	AT2G39730	AT5G06250	AT3G11220	AT3G02150	AT2G01940	AT1G04250	AT2G30130	AT5G52300	AT5G47390	AT4G24670	AT1G17840	AT2G20570	AT5G12080	AT3G13730
	GO:0044767	P	single-organism developmental process	99	578	3131	28362	9.7e-06	0.00047	AT2G46660	AT3G21150	AT2G36400	AT5G43810	AT5G64530	AT2G32440	AT3G13540	AT2G27230	AT4G15910	AT5G58070	AT2G45430	AT1G04250	AT1G24620	AT5G45140	AT2G37630	AT5G14750	AT4G26150	AT5G03740	AT3G49690	AT1G18080	AT3G44735	AT2G32460	AT5G48150	AT4G32551	AT1G19360	AT2G46870	AT2G02820	AT1G73590	AT2G39730	AT5G49150	AT5G06250	AT2G29350	AT5G36110	AT3G25710	AT1G75540	AT5G03150	AT1G67030	AT2G30130	AT3G01500	AT4G30930
	GO:0048731	P	system development	68	578	1929	28362	1.2e-05	0.00056	AT5G05730	AT2G46660	AT4G13940	AT1G18080	AT3G61880	AT5G53400	AT3G21150	AT2G36400	AT3G13540	AT5G43810	AT2G32460	AT1G05680	AT5G64530	AT4G32551	AT4G20270	AT1G32240	AT2G46870	AT5G06250	AT5G14750	AT1G73590	AT2G39730	AT1G43710	AT4G40060	AT5G58070	AT2G45430	AT5G40010	AT2G39200	AT3G11220	AT3G02150	AT1G15330	AT1G24620	AT3G25710	AT3G47620	AT2G01940	AT3G49780	AT5G03150	AT5G39660	AT1G04250	AT3G29290	AT2G30130
	GO:0032502	P	developmental process	101	578	3233	28362	1.3e-05	0.00058	AT2G46660	AT3G21150	AT2G36400	AT5G43810	AT5G64530	AT2G32440	AT3G13540	AT2G27230	AT4G15910	AT3G01680	AT5G58070	AT2G45430	AT1G04250	AT1G24620	AT5G45140	AT2G37630	AT5G14750	AT4G26150	AT5G03740	AT3G49690	AT1G18080	AT3G44735	AT2G32460	AT5G48150	AT4G32551	AT1G19360	AT2G46870	AT2G02820	AT1G73590	AT2G39730	AT5G49150	AT5G06250	AT2G29350	AT5G36110	AT3G25710	AT1G75540	AT5G03150	AT1G67030	AT2G30130	AT3G01500
	GO:0009965	P	leaf morphogenesis	11	578	102	28362	1.7e-05	0.00075	AT4G24670	AT2G46870	AT2G01940	AT1G73590	AT2G30130	AT5G53400	AT1G17840	AT2G37630	AT5G06250	AT2G32460	AT3G02150
	GO:0048827	P	phyllome development	26	578	508	28362	3.3e-05	0.0013	AT2G39200	AT5G53400	AT2G36400	AT2G37630	AT2G32460	AT4G32551	AT1G32240	AT2G46870	AT1G73590	AT2G39730	AT5G06250	AT3G11220	AT3G02150	AT1G15330	AT2G01940	AT1G04250	AT2G30130	AT5G52300	AT5G47390	AT2G02850	AT4G24670	AT5G50670	AT1G17840	AT2G20570	AT5G12080	AT3G13730
	GO:0030154	P	cell differentiation	33	578	768	28362	8.4e-05	0.0029	AT3G49690	AT4G38620	AT1G12950	AT3G44735	AT3G13540	AT2G37630	AT2G32460	AT5G35550	AT5G14870	AT4G32551	AT1G32240	AT2G02820	AT5G49150	AT5G02320	AT2G13680	AT3G02150	AT1G24620	AT3G25710	AT3G49780	AT5G03150	AT1G67030	AT3G06490	AT4G30930	AT1G19360	AT3G57670	AT3G61250	AT1G05850	AT4G20270	AT5G14750	AT3G23250	AT4G26150	AT5G57800	AT4G37260
	GO:0050793	P	regulation of developmental process	28	578	627	28362	0.00016	0.005	AT2G37678	AT5G53400	AT3G21150	AT2G36400	AT5G43810	AT2G32460	AT4G32551	AT2G46870	AT2G02820	AT2G20180	AT4G40060	AT1G69440	AT3G11220	AT3G02150	AT2G43820	AT2G13680	AT3G47620	AT5G03150	AT1G04250	AT3G01500	AT2G26170	AT3G61250	AT1G68050	AT3G22840	AT4G20270	AT2G20570	AT4G26150	AT3G02380
	GO:0048513	P	animal organ development	21	578	422	28362	0.00026	0.0079	AT4G24670	AT5G05730	AT2G46870	AT2G01940	AT5G53400	AT2G02820	AT1G73590	AT2G39200	AT2G30130	AT2G39730	AT3G49780	AT1G17840	AT2G37630	AT5G06250	AT5G52300	AT5G47390	AT1G04250	AT2G32460	AT3G02150	AT5G12080	AT2G20570
	GO:0009791	P	post-embryonic development	53	578	1576	28362	0.00035	0.01	AT5G05730	AT3G42170	AT2G46660	AT2G37678	AT1G15330	AT4G13940	AT1G18080	AT5G40010	AT5G53400	AT3G21150	AT2G36400	AT1G09970	AT5G43810	AT5G48150	AT2G01940	AT4G20270	AT1G32240	AT2G46870	AT5G39660	AT2G02820	AT1G73590	AT2G20180	AT1G43710	AT4G40060	AT5G58070	AT1G69440	AT4G32551	AT2G43820	AT2G45430	AT3G47620	AT1G75540	AT3G29290	AT3G01500	AT3G13540	AT5G47390	AT3G61880	AT3G57670	AT3G61250	AT1G79430	AT2G02850
	GO:0090567	P	reproductive shoot system development	24	578	533	28362	0.0004	0.011	AT5G53400	AT3G21150	AT2G37630	AT4G32551	AT5G39660	AT1G32240	AT2G46870	AT1G73590	AT2G45430	AT1G15330	AT3G47620	AT2G01940	AT3G57670	AT3G61250	AT1G79430	AT2G02850	AT4G24670	AT5G50670	AT1G68050	AT4G20270	AT2G20570	AT4G26150	AT3G13730	AT3G02380
	GO:0009887	P	organ morphogenesis	12	578	180	28362	0.00051	0.014	AT4G24670	AT2G46870	AT2G01940	AT3G49780	AT1G73590	AT2G30130	AT5G53400	AT1G17840	AT2G37630	AT5G06250	AT2G32460	AT3G02150
	GO:0009908	P	flower development	23	578	520	28362	0.00067	0.017	AT5G53400	AT3G21150	AT2G37630	AT4G32551	AT5G39660	AT1G32240	AT2G46870	AT1G73590	AT2G45430	AT1G15330	AT2G01940	AT3G57670	AT3G61250	AT1G79430	AT2G02850	AT4G24670	AT5G50670	AT1G68050	AT4G20270	AT2G20570	AT4G26150	AT3G13730	AT3G02380
	GO:2000024	P	regulation of leaf development	6	578	52	28362	0.001	0.024	AT2G46870	AT1G04250	AT2G32460	AT2G20570	AT3G11220	AT4G32551
	GO:2000026	P	regulation of multicellular organismal development	20	578	442	28362	0.0011	0.026	AT3G47620	AT2G46870	AT2G37678	AT2G02820	AT1G68050	AT3G22840	AT4G26150	AT2G20180	AT3G21150	AT2G36400	AT3G01500	AT2G32460	AT2G20570	AT1G04250	AT3G11220	AT3G61250	AT3G02380	AT2G43820	AT5G03150	AT4G32551
	GO:0009888	P	tissue development	23	578	577	28362	0.0024	0.046	AT1G12950	AT5G53400	AT5G43810	AT3G01680	AT5G64530	AT4G40060	AT4G32551	AT1G19360	AT2G02820	AT5G06250	AT1G24620	AT3G25710	AT5G03150	AT1G67030	AT3G01500	AT3G13540	AT2G26170	AT1G79430	AT4G24670	AT1G05850	AT2G27230	AT4G20270	AT5G14750
	GO:0009640	P	photomorphogenesis	7	578	86	28362	0.0026	0.049	AT1G75540	AT2G37678	AT1G73590	AT2G20180	AT3G21150	AT2G45430	AT5G48150
PIGMENT BIOSYNTETIC PROCESS
	GO:0046148	P	pigment biosynthetic process	13	578	148	28362	2.3e-05	0.00098	AT4G15560	AT3G22840	AT4G26150	AT2G20180	AT5G57030	AT3G59400	AT2G20570	AT2G26170	AT4G17880	AT5G42800	AT5G13630	AT5G54160	AT3G25710
	GO:0042440	P	pigment metabolic process	14	578	181	28362	4.1e-05	0.0016	AT4G15560	AT3G22840	AT4G26150	AT2G20180	AT5G57030	AT3G59400	AT2G20570	AT2G26170	AT3G11220	AT4G17880	AT5G42800	AT5G13630	AT5G54160	AT3G25710
	GO:0015979	P	photosynthesis	15	578	253	28362	0.00036	0.01	AT3G01500	AT2G06520	AT2G30570	AT2G20260	AT5G02120	AT3G22840	AT1G67740	AT5G57030	AT1G06680	AT1G68830	AT3G15095	AT2G46820	AT4G10340	AT4G12800	AT5G13630
	GO:0015995	P	chlorophyll biosynthetic process	7	578	61	28362	0.00041	0.011	AT4G15560	AT3G22840	AT2G20180	AT3G59400	AT2G20570	AT4G26150	AT5G13630
	GO:0006779	P	porphyrin-containing compound biosynthetic process	7	578	68	28362	0.00075	0.019	AT4G15560	AT3G22840	AT2G20180	AT3G59400	AT2G20570	AT4G26150	AT5G13630
	GO:0033014	P	tetrapyrrole biosynthetic process	7	578	71	28362	0.00095	0.023	AT4G15560	AT3G22840	AT2G20180	AT3G59400	AT2G20570	AT4G26150	AT5G13630
	GO:0015994	P	chlorophyll metabolic process	7	578	85	28362	0.0025	0.046	AT4G15560	AT3G22840	AT2G20180	AT3G59400	AT2G20570	AT4G26150	AT5G13630
	GO:0019684	P	photosynthesis, light reaction	9	578	134	28362	0.0024	0.046	AT2G30570	AT3G15095	AT1G67740	AT5G57030	AT1G06680	AT1G68830	AT4G12800	AT2G46820	AT4G10340
TRANSCRIPTIONAL REGULATION
	GO:2001141	P	regulation of RNA biosynthetic process	108	578	2445	28362	5.2e-14	2.6e-11	AT1G64380	AT3G21150	AT2G36400	AT4G37790	AT5G43810	AT5G64530	AT3G13540	AT4G18020	AT2G27230	AT5G02320	AT2G45430	AT2G02070	AT1G04250	AT4G37940	AT3G06490	AT1G50420	AT4G29080	AT1G76890	AT5G43700	AT2G37630	AT3G23590	AT2G22850	AT5G14750	AT3G50260	AT5G03740	AT5G67480	AT3G49690	AT4G00050	AT5G58890	AT2G32460	AT5G48150	AT5G51990	AT4G32551	AT5G44210	AT2G46870	AT2G02820	AT5G43630	AT5G06250	AT3G25710	AT4G29100
	GO:0006355	P	regulation of transcription, DNA-templated	108	578	2443	28362	5e-14	2.6e-11	AT1G64380	AT3G21150	AT2G36400	AT4G37790	AT5G43810	AT5G64530	AT3G13540	AT4G18020	AT2G27230	AT5G02320	AT2G45430	AT2G02070	AT1G04250	AT4G37940	AT3G06490	AT1G50420	AT4G29080	AT1G76890	AT5G43700	AT2G37630	AT3G23590	AT2G22850	AT5G14750	AT3G50260	AT5G03740	AT5G67480	AT3G49690	AT4G00050	AT5G58890	AT2G32460	AT5G48150	AT5G51990	AT4G32551	AT5G44210	AT2G46870	AT2G02820	AT5G43630	AT5G06250	AT3G25710	AT4G29100
	GO:1903506	P	regulation of nucleic acid-templated transcription	108	578	2445	28362	5.2e-14	2.6e-11	AT1G64380	AT3G21150	AT2G36400	AT4G37790	AT5G43810	AT5G64530	AT3G13540	AT4G18020	AT2G27230	AT5G02320	AT2G45430	AT2G02070	AT1G04250	AT4G37940	AT3G06490	AT1G50420	AT4G29080	AT1G76890	AT5G43700	AT2G37630	AT3G23590	AT2G22850	AT5G14750	AT3G50260	AT5G03740	AT5G67480	AT3G49690	AT4G00050	AT5G58890	AT2G32460	AT5G48150	AT5G51990	AT4G32551	AT5G44210	AT2G46870	AT2G02820	AT5G43630	AT5G06250	AT3G25710	AT4G29100
	GO:0097659	P	nucleic acid-templated transcription	111	578	2561	28362	7.2e-14	2.7e-11	AT1G64380	AT3G21150	AT2G36400	AT4G37790	AT5G43810	AT5G64530	AT3G13540	AT4G18020	AT2G27230	AT5G02320	AT2G45430	AT2G02070	AT1G04250	AT4G37940	AT3G06490	AT1G50420	AT4G29080	AT5G45140	AT1G76890	AT5G43700	AT2G37630	AT3G23590	AT2G22850	AT5G14750	AT3G50260	AT5G03740	AT5G67480	AT3G49690	AT4G00050	AT5G58890	AT2G32460	AT5G48150	AT5G51990	AT4G32551	AT5G44210	AT2G46870	AT2G02820	AT5G43630	AT5G06250	AT3G25710
	GO:0006351	P	transcription, DNA-templated	111	578	2559	28362	6.8e-14	2.7e-11	AT1G64380	AT3G21150	AT2G36400	AT4G37790	AT5G43810	AT5G64530	AT3G13540	AT4G18020	AT2G27230	AT5G02320	AT2G45430	AT2G02070	AT1G04250	AT4G37940	AT3G06490	AT1G50420	AT4G29080	AT5G45140	AT1G76890	AT5G43700	AT2G37630	AT3G23590	AT2G22850	AT5G14750	AT3G50260	AT5G03740	AT5G67480	AT3G49690	AT4G00050	AT5G58890	AT2G32460	AT5G48150	AT5G51990	AT4G32551	AT5G44210	AT2G46870	AT2G02820	AT5G43630	AT5G06250	AT3G25710
	GO:0032774	P	RNA biosynthetic process	111	578	2566	28362	8.1e-14	2.7e-11	AT1G64380	AT3G21150	AT2G36400	AT4G37790	AT5G43810	AT5G64530	AT3G13540	AT4G18020	AT2G27230	AT5G02320	AT2G45430	AT2G02070	AT1G04250	AT4G37940	AT3G06490	AT1G50420	AT4G29080	AT5G45140	AT1G76890	AT5G43700	AT2G37630	AT3G23590	AT2G22850	AT5G14750	AT3G50260	AT5G03740	AT5G67480	AT3G49690	AT4G00050	AT5G58890	AT2G32460	AT5G48150	AT5G51990	AT4G32551	AT5G44210	AT2G46870	AT2G02820	AT5G43630	AT5G06250	AT3G25710
	GO:0051252	P	regulation of RNA metabolic process	108	578	2474	28362	1.1e-13	3.1e-11	AT1G64380	AT3G21150	AT2G36400	AT4G37790	AT5G43810	AT5G64530	AT3G13540	AT4G18020	AT2G27230	AT5G02320	AT2G45430	AT2G02070	AT1G04250	AT4G37940	AT3G06490	AT1G50420	AT4G29080	AT1G76890	AT5G43700	AT2G37630	AT3G23590	AT2G22850	AT5G14750	AT3G50260	AT5G03740	AT5G67480	AT3G49690	AT4G00050	AT5G58890	AT2G32460	AT5G48150	AT5G51990	AT4G32551	AT5G44210	AT2G46870	AT2G02820	AT5G43630	AT5G06250	AT3G25710	AT4G29100
	GO:0019219	P	regulation of nucleobase-containing compound metabolic process	108	578	2529	28362	4.2e-13	1e-10	AT1G64380	AT3G21150	AT2G36400	AT4G37790	AT5G43810	AT5G64530	AT3G13540	AT4G18020	AT2G27230	AT5G02320	AT2G45430	AT2G02070	AT1G04250	AT4G37940	AT3G06490	AT1G50420	AT4G29080	AT1G76890	AT5G43700	AT2G37630	AT3G23590	AT2G22850	AT5G14750	AT3G50260	AT5G03740	AT5G67480	AT3G49690	AT4G00050	AT5G58890	AT2G32460	AT5G48150	AT5G51990	AT4G32551	AT5G44210	AT2G46870	AT2G02820	AT5G43630	AT5G06250	AT3G25710	AT4G29100
	GO:0034654	P	nucleobase-containing compound biosynthetic process	114	578	2781	28362	1.1e-12	2e-10	AT1G64380	AT3G21150	AT2G36400	AT4G37790	AT5G43810	AT5G64530	AT4G29090	AT3G13540	AT4G18020	AT2G27230	AT5G02320	AT2G45430	AT2G02070	AT1G04250	AT5G35330	AT3G06490	AT1G50420	AT4G29080	AT5G45140	AT1G76890	AT5G43700	AT2G37630	AT3G23590	AT2G22850	AT5G14750	AT3G50260	AT5G03740	AT5G67480	AT3G49690	AT4G32260	AT4G00050	AT5G58890	AT2G32460	AT5G48150	AT5G51990	AT4G32551	AT5G44210	AT2G46870	AT2G02820	AT5G43630
	GO:0010468	P	regulation of gene expression	113	578	2814	28362	4.9e-12	6.7e-10	AT1G64380	AT3G21150	AT2G36400	AT4G37790	AT5G43810	AT5G64530	AT3G13540	AT4G18020	AT2G27230	AT5G02320	AT3G43920	AT2G45430	AT2G02070	AT1G04250	AT5G35330	AT3G06490	AT1G50420	AT4G29080	AT1G76890	AT5G43700	AT2G37630	AT3G23590	AT2G22850	AT5G14750	AT3G50260	AT4G26150	AT5G03740	AT5G67480	AT3G49690	AT1G18080	AT4G00050	AT5G58890	AT2G32460	AT5G48150	AT5G51990	AT4G32551	AT5G44210	AT2G46870	AT2G02820	AT5G43630
	GO:0016070	P	RNA metabolic process	122	578	3403	28362	6.7e-10	6.4e-08	AT1G64380	AT3G21150	AT2G36400	AT4G37790	AT1G04530	AT5G43810	AT5G64530	AT3G13540	AT4G18020	AT2G27230	AT3G20420	AT5G02320	AT3G43920	AT2G45430	AT2G02070	AT3G47120	AT1G04250	AT3G29290	AT3G06490	AT1G50420	AT4G29080	AT5G45140	AT1G76890	AT5G43700	AT2G37630	AT3G23590	AT2G22850	AT5G14750	AT3G50260	AT5G03740	AT5G67480	AT3G49690	AT4G00050	AT5G58890	AT2G32460	AT5G48150	AT5G51990	AT4G32551	AT5G44210	AT4G37940
	GO:0090304	P	nucleic acid metabolic process	125	578	3768	28362	3.5e-08	3e-06	AT1G64380	AT3G21150	AT2G36400	AT4G37790	AT1G04530	AT5G43810	AT5G64530	AT4G29090	AT3G13540	AT4G18020	AT2G27230	AT3G20420	AT5G02320	AT3G43920	AT2G45430	AT2G02070	AT3G47120	AT1G04250	AT3G29290	AT3G06490	AT1G50420	AT4G29080	AT5G45140	AT1G76890	AT5G43700	AT2G37630	AT3G23590	AT2G22850	AT5G14750	AT3G50260	AT5G03740	AT5G67480	AT3G49690	AT4G00050	AT5G58890	AT2G32460	AT5G48150	AT5G51990	AT4G32551	AT5G44210
	GO:0006139	P	nucleobase-containing compound metabolic process	130	578	4178	28362	6e-07	4.3e-05	AT1G64380	AT3G21150	AT2G36400	AT4G37790	AT1G04530	AT5G43810	AT5G64530	AT4G29090	AT3G13540	AT4G18020	AT2G27230	AT3G20420	AT5G02320	AT3G43920	AT2G45430	AT2G02070	AT3G47120	AT1G04250	AT3G29290	AT3G06490	AT1G24625	AT4G29080	AT5G45140	AT1G76890	AT5G43700	AT2G37630	AT3G23590	AT2G22850	AT5G14750	AT3G50260	AT5G03740	AT5G67480	AT3G49690	AT4G32260	AT4G00050	AT5G58890	AT2G32460	AT5G48150	AT5G51990	AT4G32551
	GO:0006366	P	transcription from RNA polymerase II promoter	22	578	380	28362	2.3e-05	0.00099	AT3G49690	AT4G38620	AT4G24440	AT3G42170	AT2G37630	AT2G32460	AT5G35550	AT3G13540	AT2G02820	AT5G43630	AT5G02320	AT3G11220	AT4G37940	AT3G06490	AT5G47390	AT1G07950	AT1G53750	AT3G61250	AT5G58890	AT5G14750	AT3G23250	AT4G37260
	GO:0006357	P	regulation of transcription from RNA polymerase II promoter	20	578	333	28362	3.3e-05	0.0014	AT3G49690	AT4G38620	AT3G13540	AT3G42170	AT2G02820	AT4G37940	AT3G06490	AT1G53750	AT2G37630	AT5G14750	AT5G58890	AT5G02320	AT2G32460	AT5G47390	AT5G35550	AT1G07950	AT3G11220	AT3G23250	AT3G61250	AT4G37260
	GO:0010467	P	gene expression	127	578	4747	28362	0.00076	0.019	AT1G64380	AT3G21150	AT2G36400	AT4G37790	AT1G04530	AT5G43810	AT5G64530	AT3G13540	AT4G18020	AT2G27230	AT3G20420	AT5G02320	AT3G43920	AT2G45430	AT2G02070	AT3G47120	AT1G04250	AT5G35330	AT3G06490	AT1G24625	AT4G29080	AT5G45140	AT1G76890	AT5G43700	AT2G37630	AT3G23590	AT2G22850	AT5G14750	AT3G50260	AT4G26150	AT5G03740	AT5G67480	AT3G49690	AT1G18080	AT4G00050	AT5G58890	AT2G32460	AT5G48150	AT5G51990	AT4G32551
SECONDARY METABOLISM / LIGNIN/ PHENYLPROPANOID/ FLAVONOID
	GO:0019748	P	secondary metabolic process	33	578	492	28362	8.7e-09	7.5e-07	AT3G48310	AT2G46660	AT4G10490	AT3G61880	AT4G38620	AT3G25180	AT5G35550	AT5G51990	AT3G19450	AT3G48290	AT5G09360	AT1G33540	AT1G66140	AT1G72680	AT3G26300	AT2G45550	AT2G44130	AT5G17050	AT4G12300	AT1G33720	AT4G01070	AT1G24625	AT5G44210	AT5G07990	AT5G54160	AT4G31940	AT1G05850	AT3G23590	AT2G29420	AT3G16920	AT4G26220	AT3G26310	AT4G37260
	GO:0044550	P	secondary metabolite biosynthetic process	21	578	311	28362	4e-06	0.00024	AT4G31940	AT3G48310	AT2G46660	AT1G33720	AT1G05850	AT1G72680	AT4G38620	AT5G07990	AT3G26310	AT3G61880	AT4G01070	AT3G48290	AT3G16920	AT5G35550	AT3G26300	AT4G26220	AT2G45550	AT3G19450	AT3G25180	AT5G54160	AT4G12300
	GO:0009698	P	phenylpropanoid metabolic process	13	578	164	28362	6.1e-05	0.0022	AT4G38620	AT5G17050	AT5G35550	AT5G09360	AT1G05850	AT4G01070	AT3G23590	AT3G16920	AT1G72680	AT4G26220	AT5G54160	AT2G44130	AT3G19450
	GO:0009812	P	flavonoid metabolic process	10	578	109	28362	0.00014	0.0047	AT5G17050	AT1G49390	AT5G07990	AT5G35550	AT2G26170	AT3G11220	AT4G17880	AT5G42800	AT5G54160	AT3G25710
	GO:0009813	P	flavonoid biosynthetic process	9	578	93	28362	0.00021	0.0064	AT5G17050	AT1G49390	AT5G07990	AT5G35550	AT2G26170	AT4G17880	AT5G42800	AT5G54160	AT3G25710
	GO:0009809	P	lignin biosynthetic process	7	578	70	28362	0.00088	0.022	AT1G05850	AT4G01070	AT3G16920	AT1G72680	AT4G26220	AT5G54160	AT3G19450
	GO:0009808	P	lignin metabolic process	8	578	95	28362	0.0011	0.025	AT5G09360	AT1G05850	AT4G01070	AT3G16920	AT1G72680	AT4G26220	AT5G54160	AT3G19450
	GO:0009699	P	phenylpropanoid biosynthetic process	9	578	121	28362	0.0012	0.027	AT4G38620	AT5G35550	AT1G05850	AT4G01070	AT3G16920	AT1G72680	AT4G26220	AT5G54160	AT3G19450
MOLECULAR FUNCTION
MAIN/OTHERS
	GO:0005488	F	binding	326	578	12081	28362	2.8e-11	8.1e-09	AT1G63020	AT4G12560	AT3G48310	AT1G67520	AT4G15560	AT2G46660	AT4G10490	AT5G20480	AT5G07990	AT3G21150	AT2G36400	AT1G66140	AT5G43810	AT5G05790	AT5G54390	AT5G64530	AT5G51970	AT5G49660	AT2G32440	AT4G29090	AT2G40410	AT3G13540	AT1G61610	AT5G39660	AT4G18020	AT2G27230	AT4G35100	AT3G20420	AT4G02750	AT5G23960	AT3G13080	AT2G46850	AT5G10970	AT3G59400	AT4G13940	AT4G40060	AT3G43920	AT2G45430	AT1G72680	AT2G44130
	GO:0097159	F	organic cyclic compound binding	220	578	7737	28362	1.6e-08	2.4e-06	AT1G64380	AT3G48310	AT2G46660	AT5G20480	AT5G07990	AT2G36400	AT4G37790	AT5G43810	AT5G64530	AT2G32440	AT4G29090	AT3G13540	AT1G61610	AT5G39660	AT4G18020	AT2G27230	AT4G35100	AT3G20420	AT2G46850	AT5G10970	AT3G59400	AT4G40060	AT3G43920	AT2G45430	AT3G50700	AT5G66900	AT3G06880	AT2G39730	AT1G72660	AT1G33720	AT3G47120	AT5G59010	AT3G29290	AT3G06490	AT5G36930	AT1G24625	AT5G57610	AT5G39840	AT5G45140	AT1G76890
	GO:1901363	F	heterocyclic compound binding	219	578	7718	28362	2.2e-08	2.7e-06	AT1G64380	AT3G48310	AT2G46660	AT5G20480	AT5G07990	AT2G36400	AT4G37790	AT5G43810	AT5G64530	AT2G32440	AT4G29090	AT3G13540	AT1G61610	AT5G39660	AT4G18020	AT2G27230	AT4G35100	AT3G20420	AT2G46850	AT5G10970	AT3G59400	AT4G40060	AT3G43920	AT2G45430	AT3G50700	AT5G66900	AT3G06880	AT2G39730	AT1G72660	AT1G33720	AT3G47120	AT5G59010	AT3G29290	AT3G06490	AT5G36930	AT1G24625	AT5G57610	AT5G39840	AT5G45140	AT1G76890
	GO:0035251	F	UDP-glucosyltransferase activity	15	578	137	28362	4.3e-07	3.1e-05	AT5G17050	AT1G32900	AT2G15490	AT2G29730	AT4G27560	AT4G27570	AT4G01070	AT4G34131	AT2G13680	AT2G32530	AT1G22360	AT3G16520	AT2G43820	AT1G55850	AT1G05680
	GO:0080044	F	quercetin 7-O-glucosyltransferase activity	11	578	71	28362	7.1e-07	3.2e-05	AT5G17050	AT2G15490	AT2G29730	AT4G27560	AT4G27570	AT4G01070	AT4G34131	AT1G05680	AT1G22360	AT3G16520	AT2G43820
	GO:0080043	F	quercetin 3-O-glucosyltransferase activity	11	578	71	28362	7.1e-07	3.2e-05	AT5G17050	AT2G15490	AT2G29730	AT4G27560	AT4G27570	AT4G01070	AT4G34131	AT1G05680	AT1G22360	AT3G16520	AT2G43820
	GO:0046527	F	glucosyltransferase activity	15	578	158	28362	2.3e-06	7.8e-05	AT5G17050	AT1G32900	AT2G15490	AT2G29730	AT4G27560	AT4G27570	AT4G01070	AT4G34131	AT2G13680	AT2G32530	AT1G22360	AT3G16520	AT2G43820	AT1G55850	AT1G05680
	GO:0005515	F	protein binding	113	578	3669	28362	6.4e-06	0.0002	AT1G63020	AT4G12560	AT4G15560	AT3G21150	AT2G37630	AT4G18020	AT2G27230	AT4G35100	AT3G59400	AT3G43920	AT2G45430	AT2G44130	AT1G14570	AT2G40435	AT3G47120	AT1G04250	AT5G35330	AT1G24625	AT5G42800	AT2G30580	AT2G22850	AT5G14750	AT5G64330	AT4G26150	AT4G24280	AT5G11150	AT3G17450	AT3G51550	AT5G67480	AT4G25230	AT5G35550	AT5G53130	AT1G18080	AT4G00050	AT5G11580	AT1G31440	AT3G44735	AT3G20640	AT5G58890	AT2G31730
	GO:0008194	F	UDP-glycosyltransferase activity	17	578	273	28362	8.5e-05	0.0021	AT5G17050	AT1G32900	AT2G32530	AT2G15490	AT2G29730	AT4G27560	AT4G27570	AT4G01070	AT4G34131	AT1G05680	AT3G02100	AT1G68390	AT1G22360	AT3G16520	AT2G43820	AT1G55850	AT2G13680
	GO:0016757	F	transferase activity, transferring glycosyl groups	28	578	654	28362	0.0003	0.0072	AT2G15490	AT4G27560	AT1G09795	AT1G05680	AT3G16520	AT1G19360	AT2G18570	AT4G34131	AT2G13680	AT1G68390	AT4G01070	AT2G43820	AT1G55850	AT1G22610	AT5G17050	AT1G32900	AT5G65730	AT1G22360	AT4G27570	AT5G65550	AT2G22590	AT5G53990	AT2G22930	AT2G29730	AT3G29320	AT3G02100	AT2G32530	AT4G09500
	GO:0016740	F	transferase activity	106	578	3791	28362	0.00053	0.012	AT4G12560	AT4G15560	AT5G45140	AT4G29090	AT1G61610	AT5G24080	AT1G63660	AT1G51550	AT1G22360	AT1G49350	AT2G19130	AT3G11220	AT3G15095	AT5G63380	AT2G29730	AT2G30580	AT2G29420	AT4G08170	AT4G10010	AT4G26220	AT3G51550	AT5G67480	AT5G17540	AT4G25230	AT4G05200	AT1G19360	AT1G33540	AT1G49820	AT4G35160	AT1G03940	AT2G34320	AT3G07300	AT1G63020	AT4G05460	AT3G22560	AT5G46570	AT3G23000	AT3G47570	AT5G53990	AT2G22930
	GO:0016758	F	transferase activity, transferring hexosyl groups	18	578	382	28362	0.0013	0.024	AT5G17050	AT1G32900	AT2G32530	AT2G15490	AT5G65730	AT2G29730	AT4G27560	AT4G27570	AT4G01070	AT4G34131	AT3G29320	AT2G13680	AT1G68390	AT1G22360	AT3G16520	AT2G43820	AT1G55850	AT1G05680
	GO:0003824	F	catalytic activity	221	578	9101	28362	0.0012	0.024	AT4G12560	AT3G48310	AT1G74880	AT4G15560	AT2G46660	AT4G10490	AT5G20480	AT3G61220	AT5G45140	AT5G54390	AT4G04910	AT5G09430	AT2G32440	AT4G29090	AT2G40410	AT1G61610	AT5G24080	AT1G08630	AT5G23960	AT3G13080	AT4G30110	AT4G13940	AT3G43920	AT1G63660	AT5G06060	AT5G01210	AT1G51550	AT1G72660	AT1G33720	AT3G47120	AT5G59010	AT3G29290	AT1G49350	AT4G02340	AT2G19130	AT5G57610	AT5G39840	AT3G15095	AT5G42800	AT2G29350
ION BINDING
	GO:0019825	F	oxygen binding	22	578	234	28362	1.2e-08	2.1e-06	AT3G48310	AT2G46660	AT3G19270	AT3G56630	AT3G25180	AT2G26170	AT2G32440	AT3G48290	AT3G14630	AT3G61880	AT2G45510	AT3G26300	AT2G45550	AT5G36110	AT4G12300	AT1G33720	AT5G07990	AT4G31940	AT1G05160	AT5G25900	AT3G26310	AT3G13730
	GO:0043167	F	ion binding	122	578	3821	28362	4.1e-07	3.1e-05	AT3G48310	AT4G15560	AT2G46660	AT4G10490	AT5G07990	AT3G21150	AT5G45140	AT1G66140	AT5G54390	AT2G32440	AT3G20420	AT4G02750	AT5G23960	AT4G30110	AT4G13940	AT3G43920	AT1G72680	AT3G50700	AT4G38580	AT4G12300	AT1G33720	AT3G47120	AT1G24620	AT5G49480	AT1G24625	AT1G67856	AT4G38810	AT4G31940	AT2G30580	AT1G31920	AT4G33090	AT5G51970	AT4G08170	AT4G26150	AT4G26220	AT5G03740	AT5G67480	AT3G56630	AT4G25230	AT1G06680
	GO:0046872	F	metal ion binding	118	578	3673	28362	4.9e-07	3.1e-05	AT3G48310	AT4G15560	AT2G46660	AT4G10490	AT5G07990	AT3G21150	AT5G45140	AT5G58660	AT5G54390	AT2G32440	AT3G20420	AT4G02750	AT5G23960	AT4G30110	AT4G13940	AT3G43920	AT1G72680	AT3G50700	AT4G38580	AT4G12300	AT1G33720	AT3G47120	AT1G24620	AT5G49480	AT1G24625	AT1G67856	AT4G38810	AT4G31940	AT2G30580	AT1G31920	AT4G33090	AT5G51970	AT4G08170	AT4G26150	AT4G26220	AT5G03740	AT5G67480	AT3G56630	AT4G25230	AT1G06680
	GO:0043169	F	cation binding	118	578	3678	28362	5.3e-07	3.1e-05	AT3G48310	AT4G15560	AT2G46660	AT4G10490	AT5G07990	AT3G21150	AT5G45140	AT5G58660	AT5G54390	AT2G32440	AT3G20420	AT4G02750	AT5G23960	AT4G30110	AT4G13940	AT3G43920	AT1G72680	AT3G50700	AT4G38580	AT4G12300	AT1G33720	AT3G47120	AT1G24620	AT5G49480	AT1G24625	AT1G67856	AT4G38810	AT4G31940	AT2G30580	AT1G31920	AT4G33090	AT5G51970	AT4G08170	AT4G26150	AT4G26220	AT5G03740	AT5G67480	AT3G56630	AT4G25230	AT1G06680
	GO:0046914	F	transition metal ion binding	71	578	1912	28362	1.3e-06	5.5e-05	AT5G20630	AT3G48310	AT4G25230	AT2G46660	AT4G02750	AT4G13940	AT3G19270	AT5G54770	AT3G56630	AT3G25180	AT3G21150	AT5G51970	AT2G25580	AT2G32440	AT4G12300	AT5G40650	AT1G77120	AT1G75540	AT4G27590	AT5G09360	AT3G48290	AT5G57800	AT5G43630	AT5G03150	AT1G66140	AT3G61880	AT5G14740	AT2G45510	AT1G72680	AT5G63700	AT3G26300	AT2G45550	AT5G36110	AT3G50700	AT1G03840	AT2G47560	AT4G38580	AT3G19450	AT2G01940	AT1G33720
	GO:0005506	F	iron ion binding	22	578	317	28362	1.6e-06	6.2e-05	AT3G48310	AT2G46660	AT3G19270	AT3G56630	AT3G25180	AT2G26170	AT2G32440	AT3G48290	AT3G61880	AT2G45510	AT3G26300	AT2G45550	AT5G36110	AT4G12300	AT1G33720	AT5G07990	AT4G31940	AT3G13730	AT1G05160	AT5G25900	AT3G26310	AT5G57800
	GO:0008270	F	zinc ion binding	42	578	1297	28362	0.0028	0.049	AT5G40650	AT4G25230	AT4G02750	AT5G54770	AT3G21150	AT5G51970	AT2G25580	AT3G19450	AT1G77120	AT5G43630	AT1G66140	AT5G14740	AT2G01940	AT5G63700	AT3G50700	AT1G03840	AT2G47560	AT1G75540	AT5G03150	AT1G67030	AT1G72680	AT1G24625	AT3G01500	AT1G67856	AT5G35330	AT5G47390	AT3G57670	AT4G38180	AT1G49230	AT1G55110	AT2G30580	AT1G31920	AT4G33090	AT2G02070	AT1G49920	AT3G05200	AT5G41430	AT4G26150	AT5G10970	AT5G67480
TRANSCRIPTIONAL REGULATION
	GO:0001071	F	nucleic acid binding transcription factor activity	86	578	1730	28362	7.6e-14	3.3e-11	AT1G64380	AT3G21150	AT4G37790	AT2G37630	AT5G64530	AT3G13540	AT4G18020	AT2G27230	AT5G02320	AT2G45430	AT3G50700	AT1G04250	AT4G37940	AT3G06490	AT1G50420	AT4G29080	AT1G76890	AT5G43700	AT2G22850	AT2G02080	AT3G50260	AT4G26150	AT4G37260	AT3G49690	AT4G00050	AT3G20640	AT5G58890	AT2G32460	AT2G31730	AT5G48150	AT5G51990	AT5G44210	AT2G46870	AT2G02820	AT3G61830	AT5G06250	AT3G25710	AT4G29100	AT1G75540	AT5G03150
	GO:0003700	F	transcription factor activity, sequence-specific DNA binding	86	578	1729	28362	7.3e-14	3.3e-11	AT1G64380	AT3G21150	AT4G37790	AT2G37630	AT5G64530	AT3G13540	AT4G18020	AT2G27230	AT5G02320	AT2G45430	AT3G50700	AT1G04250	AT4G37940	AT3G06490	AT1G50420	AT4G29080	AT1G76890	AT5G43700	AT2G22850	AT2G02080	AT3G50260	AT4G26150	AT4G37260	AT3G49690	AT4G00050	AT3G20640	AT5G58890	AT2G32460	AT2G31730	AT5G48150	AT5G51990	AT5G44210	AT2G46870	AT2G02820	AT3G61830	AT5G06250	AT3G25710	AT4G29100	AT1G75540	AT5G03150
	GO:0003677	F	DNA binding	98	578	2417	28362	1.1e-10	2.3e-08	AT1G64380	AT2G36400	AT4G37790	AT2G37630	AT5G64530	AT3G13540	AT4G18020	AT2G27230	AT5G02320	AT2G45430	AT2G02070	AT3G47120	AT4G37940	AT3G06490	AT1G50420	AT5G45140	AT1G76890	AT5G43700	AT2G22850	AT2G02080	AT3G14880	AT1G32540	AT4G26150	AT3G17450	AT5G03740	AT4G37260	AT3G49690	AT4G00050	AT3G20640	AT5G58890	AT3G50260	AT2G32460	AT5G48150	AT3G11290	AT5G51990	AT1G63020	AT5G44210	AT2G46870	AT2G02820	AT5G43630
	GO:0043565	F	sequence-specific DNA binding	42	578	825	28362	1.5e-07	1.6e-05	AT3G49690	AT4G38620	AT3G42170	AT5G48150	AT4G14465	AT5G24800	AT4G37260	AT2G36400	AT4G37790	AT3G30530	AT5G58890	AT2G32460	AT5G35550	AT5G51990	AT4G40060	AT5G39660	AT3G13540	AT2G02820	AT3G49760	AT1G66140	AT5G02320	AT2G45430	AT4G31550	AT4G37940	AT1G75540	AT1G67030	AT3G06490	AT1G24625	AT4G30930	AT5G47390	AT3G61250	AT1G50420	AT5G43700	AT2G37630	AT2G22850	AT5G14750	AT3G14880	AT3G23250	AT4G26150	AT1G15320
	GO:0001067	F	regulatory region nucleic acid binding	28	578	455	28362	6e-07	3.1e-05	AT3G49690	AT4G38620	AT3G42170	AT2G36400	AT5G58890	AT2G32460	AT5G35550	AT1G32240	AT4G37940	AT2G02820	AT1G66140	AT5G02320	AT1G03840	AT1G67030	AT3G06490	AT1G24625	AT3G13540	AT5G47390	AT3G61250	AT5G43700	AT1G68050	AT2G37630	AT2G22850	AT5G14750	AT3G23250	AT2G20570	AT4G26150	AT4G37260
	GO:0044212	F	transcription regulatory region DNA binding	28	578	452	28362	5.3e-07	3.1e-05	AT3G49690	AT4G38620	AT3G42170	AT2G36400	AT5G58890	AT2G32460	AT5G35550	AT1G32240	AT4G37940	AT2G02820	AT1G66140	AT5G02320	AT1G03840	AT1G67030	AT3G06490	AT1G24625	AT3G13540	AT5G47390	AT3G61250	AT5G43700	AT1G68050	AT2G37630	AT2G22850	AT5G14750	AT3G23250	AT2G20570	AT4G26150	AT4G37260
	GO:0000975	F	regulatory region DNA binding	28	578	455	28362	6e-07	3.1e-05	AT3G49690	AT4G38620	AT3G42170	AT2G36400	AT5G58890	AT2G32460	AT5G35550	AT1G32240	AT4G37940	AT2G02820	AT1G66140	AT5G02320	AT1G03840	AT1G67030	AT3G06490	AT1G24625	AT3G13540	AT5G47390	AT3G61250	AT5G43700	AT1G68050	AT2G37630	AT2G22850	AT5G14750	AT3G23250	AT2G20570	AT4G26150	AT4G37260
	GO:0001076	F	transcription factor activity, RNA polymerase II transcription factor binding	15	578	168	28362	4.5e-06	0.00014	AT3G49690	AT4G38620	AT3G13540	AT2G02820	AT5G43630	AT3G06490	AT5G14750	AT2G37630	AT5G02320	AT2G32460	AT5G35550	AT1G07950	AT3G23250	AT3G61250	AT4G37260
	GO:0000989	F	transcription factor activity, transcription factor binding	18	578	252	28362	9.6e-06	0.00029	AT3G49690	AT4G38620	AT3G13540	AT1G75540	AT2G02820	AT5G43630	AT3G06490	AT1G50420	AT5G14750	AT2G37630	AT5G02320	AT2G32460	AT5G35550	AT1G07950	AT3G23250	AT3G61250	AT4G37260	AT5G67480
	GO:0001135	F	transcription factor activity, RNA polymerase II transcription factor recruiting	13	578	139	28362	1.2e-05	0.00035	AT3G49690	AT4G38620	AT3G13540	AT2G02820	AT3G06490	AT5G14750	AT2G37630	AT5G02320	AT2G32460	AT5G35550	AT3G23250	AT3G61250	AT4G37260
	GO:0000988	F	transcription factor activity, protein binding	18	578	259	28362	1.4e-05	0.00037	AT3G49690	AT4G38620	AT3G13540	AT1G75540	AT2G02820	AT5G43630	AT3G06490	AT1G50420	AT5G14750	AT2G37630	AT5G02320	AT2G32460	AT5G35550	AT1G07950	AT3G23250	AT3G61250	AT4G37260	AT5G67480
	GO:0001134	F	transcription factor activity, transcription factor recruiting	13	578	140	28362	1.3e-05	0.00037	AT3G49690	AT4G38620	AT3G13540	AT2G02820	AT3G06490	AT5G14750	AT2G37630	AT5G02320	AT2G32460	AT5G35550	AT3G23250	AT3G61250	AT4G37260
	GO:0000981	F	RNA polymerase II transcription factor activity, sequence-specific DNA binding	15	578	252	28362	0.00034	0.008	AT3G49690	AT4G38620	AT3G13540	AT2G02820	AT3G06490	AT2G37630	AT5G14750	AT5G58890	AT5G02320	AT2G32460	AT5G35550	AT4G26150	AT3G23250	AT3G61250	AT4G37260
	GO:0003676	F	nucleic acid binding	121	578	4558	28362	0.0014	0.025	AT1G64380	AT2G36400	AT4G37790	AT5G43810	AT5G64530	AT4G29090	AT3G13540	AT4G18020	AT2G27230	AT4G35100	AT3G20420	AT5G02320	AT3G43920	AT2G45430	AT2G02070	AT3G47120	AT3G29290	AT3G06490	AT1G24625	AT5G39840	AT5G45140	AT1G76890	AT5G43700	AT2G37630	AT2G22850	AT5G14750	AT3G50260	AT1G32540	AT4G26150	AT3G17450	AT5G03740	AT4G37260	AT3G49690	AT4G00050	AT3G20640	AT1G06680	AT5G58890	AT2G32460	AT5G48150	AT3G11290
OXIDOREDUCTASE ACTIVITY
	GO:0016705	F	oxidoreductase activity, acting on paired donors, with incorporation or reduction of molecular oxygen	27	578	407	28362	2.4e-07	2.1e-05	AT3G48310	AT2G46660	AT4G10490	AT3G19000	AT3G19270	AT3G56630	AT3G25180	AT2G32440	AT3G48290	AT1G49390	AT5G58660	AT3G61880	AT2G45510	AT3G26300	AT2G45550	AT5G36110	AT4G12300	AT1G33720	AT5G57030	AT2G26170	AT1G30040	AT4G31940	AT5G07990	AT1G05160	AT5G25900	AT3G26310	AT3G13730
	GO:0004497	F	monooxygenase activity	22	578	305	28362	8.7e-07	3.7e-05	AT3G48310	AT2G46660	AT3G19270	AT3G56630	AT3G25180	AT2G26170	AT2G32440	AT3G48290	AT3G14630	AT3G61880	AT2G45510	AT3G26300	AT2G45550	AT5G36110	AT4G12300	AT1G33720	AT5G07990	AT4G31940	AT1G05160	AT5G25900	AT3G26310	AT3G13730
	GO:0016709	F	oxidoreductase activity, acting on paired donors, with incorporation or reduction of molecular oxygen, NAD(P)H as one donor, and incorporation of one atom of oxygen	17	578	198	28362	1.7e-06	6.3e-05	AT4G31940	AT3G48310	AT2G46660	AT1G33720	AT3G19270	AT3G61880	AT1G05160	AT3G25180	AT5G07990	AT5G25900	AT3G26300	AT2G45550	AT3G48290	AT3G13730	AT3G26310	AT2G32440	AT4G12300
	GO:0016491	F	oxidoreductase activity	50	578	1547	28362	0.0012	0.024	AT5G40650	AT3G48310	AT4G31240	AT2G46660	AT4G10490	AT3G19000	AT3G61220	AT5G54770	AT3G56630	AT3G25180	AT4G24050	AT2G32440	AT3G19450	AT3G48290	AT1G77120	AT5G09360	AT1G74880	AT3G14630	AT5G58660	AT3G61880	AT1G49390	AT2G45510	AT4G27250	AT3G26300	AT2G45550	AT5G36110	AT5G06060	AT1G30760	AT3G19270	AT4G12300	AT1G33720	AT1G72680	AT2G22420	AT5G57030	AT4G09670	AT3G45140	AT5G47910	AT2G26170	AT5G42800	AT2G29350
MONOSACCHARIDES TRANSPORTER
	GO:0022857	F	transmembrane transporter activity	41	578	1146	28362	0.00052	0.012	AT4G32260	AT5G02120	AT1G71870	AT1G73590	AT5G14870	AT2G28260	AT1G47670	AT5G40230	AT5G52450	AT5G23810	AT1G11260	AT4G35100	AT3G25120	AT3G54820	AT3G26590	AT3G13080	AT2G37170	AT4G30110	AT5G53130	AT1G76520	AT1G68710	AT1G65730	AT2G36830	AT3G62270	AT5G62890	AT5G14880	AT1G54730	AT5G03570	AT5G17700	AT5G41610	AT2G13610	AT1G30220	AT4G15920	AT3G22840	AT1G17840	AT1G12950	AT5G02180	AT4G35300	AT5G12080	AT5G14040
	GO:0015149	F	hexose transmembrane transporter activity	5	578	36	28362	0.0013	0.024	AT4G35300	AT4G15920	AT1G11260	AT4G16480	AT1G30220
	GO:0015145	F	monosaccharide transmembrane transporter activity	5	578	36	28362	0.0013	0.024	AT4G35300	AT4G15920	AT1G11260	AT4G16480	AT1G30220
TETRAPYRROLE BINDING ACTIVITY
	GO:0046906	F	tetrapyrrole binding	27	578	402	28362	1.9e-07	1.9e-05	AT2G22420	AT3G48310	AT2G46660	AT5G02120	AT3G19270	AT3G56630	AT2G26170	AT2G32440	AT3G48290	AT3G61880	AT3G59400	AT2G45510	AT3G26300	AT2G45550	AT5G36110	AT4G12300	AT1G33720	AT3G25180	AT5G07990	AT4G31940	AT3G22840	AT1G05160	AT5G25900	AT3G26310	AT4G10340	AT3G13730	AT1G17100
	GO:0020037	F	heme binding	23	578	360	28362	3.4e-06	0.00011	AT2G22420	AT3G48310	AT2G46660	AT3G19270	AT3G56630	AT3G25180	AT2G26170	AT2G32440	AT3G48290	AT3G61880	AT2G45510	AT3G26300	AT2G45550	AT5G36110	AT4G12300	AT1G33720	AT5G07990	AT4G31940	AT1G05160	AT5G25900	AT3G26310	AT3G13730	AT1G17100
CARBOHYDRATE BINDING ACTIVITY
	GO:0030554	F	adenyl nucleotide binding	71	578	2366	28362	0.00086	0.018	AT4G19530	AT5G11170	AT5G53130	AT5G20480	AT5G40010	AT4G30960	AT2G36400	AT1G09970	AT4G27190	AT5G49660	AT5G17680	AT5G35550	AT5G14870	AT1G01140	AT3G14470	AT3G14840	AT4G05200	AT4G20270	AT2G23950	AT3G07040	AT1G61610	AT4G39210	AT1G49820	AT2G46850	AT2G28260	AT4G30110	AT3G13080	AT4G10010	AT3G43920	AT1G68710	AT4G23180	AT5G66900	AT5G13630	AT3G11710	AT2G39730	AT3G45780	AT3G28040	AT5G35370	AT4G04910	AT5G06820
	GO:0032559	F	adenyl ribonucleotide binding	71	578	2364	28362	0.00084	0.018	AT4G19530	AT5G11170	AT5G53130	AT5G20480	AT5G40010	AT4G30960	AT2G36400	AT1G09970	AT4G27190	AT5G49660	AT5G17680	AT5G35550	AT5G14870	AT1G01140	AT3G14470	AT3G14840	AT4G05200	AT4G20270	AT2G23950	AT3G07040	AT1G61610	AT4G39210	AT1G49820	AT2G46850	AT2G28260	AT4G30110	AT3G13080	AT4G10010	AT3G43920	AT1G68710	AT4G23180	AT5G66900	AT5G13630	AT3G11710	AT2G39730	AT3G45780	AT3G28040	AT5G35370	AT4G04910	AT5G06820
	GO:0043531	F	ADP binding	10	578	157	28362	0.002	0.036	AT3G07040	AT1G61190	AT5G36930	AT5G17680	AT2G39730	AT4G19530	AT4G27190	AT4G12010	AT5G66900	AT3G14470
	GO:0097367	F	carbohydrate derivative binding	76	578	2696	28362	0.0029	0.05	AT4G19530	AT5G11170	AT5G53130	AT5G20480	AT5G40010	AT4G30960	AT2G36400	AT1G09970	AT4G27190	AT5G49660	AT5G17680	AT5G35550	AT5G45140	AT5G14870	AT1G01140	AT3G14470	AT3G14840	AT4G05200	AT4G20270	AT2G23950	AT3G07040	AT1G61610	AT4G39210	AT1G49820	AT2G46850	AT2G28260	AT4G30110	AT3G13080	AT4G10010	AT3G43920	AT5G52190	AT4G23180	AT3G07300	AT5G66900	AT5G13630	AT3G11710	AT2G39730	AT3G45780	AT1G72660	AT5G35370
PROTEIN DIMERIZATION ACTIVITY
	GO:0046983	F	protein dimerization activity	31	578	567	28362	1.6e-06	6.2e-05	AT3G42170	AT2G37678	AT4G29100	AT4G00870	AT4G00050	AT5G54770	AT3G20640	AT3G30530	AT5G58890	AT2G31730	AT4G32551	AT1G77120	AT2G27230	AT3G21330	AT2G20180	AT4G35160	AT3G01680	AT5G24800	AT2G40435	AT5G19490	AT5G03150	AT4G37940	AT1G24625	AT4G17880	AT5G54160	AT4G18130	AT2G37630	AT1G14440	AT1G17840	AT3G25710	AT3G17450
	GO:0042802	F	identical protein binding	16	578	236	28362	5.3e-05	0.0014	AT1G77120	AT3G45780	AT5G54770	AT2G37678	AT2G27230	AT1G04250	AT5G24800	AT5G03150	AT2G20180	AT1G49820	AT1G17840	AT3G30530	AT2G37630	AT3G01680	AT4G18130	AT1G14440
	GO:0042803	F	protein homodimerization activity	12	578	143	28362	7e-05	0.0018	AT1G77120	AT5G54770	AT2G37678	AT2G27230	AT5G24800	AT5G03150	AT1G17840	AT3G30530	AT2G37630	AT3G01680	AT4G18130	AT1G14440
CELLULAR COMPONENT
MAIN
	GO:0044464	C	cell part	516	578	22662	28362	1.6e-09	4e-07	AT4G12560	AT4G15560	AT2G46660	AT4G10490	AT2G21990	AT5G64530	AT2G32440	AT4G29090	AT4G18020	AT1G08630	AT5G23960	AT3G59400	AT2G45430	AT3G50700	AT3G06880	AT1G72660	AT1G33720	AT3G29290	AT3G06490	AT4G02340	AT2G19130	AT1G67856	AT5G39840	AT4G31550	AT4G31940	AT5G63380	AT4G33090	AT2G01080	AT3G20390	AT4G26220	AT5G11150	AT3G49220	AT5G17540	AT2G17840	AT1G18080	AT4G00050	AT5G48150	AT5G43400	AT1G77120	AT1G74880
	GO:0005623	C	cell	516	578	22664	28362	1.6e-09	4e-07	AT4G12560	AT4G15560	AT2G46660	AT4G10490	AT2G21990	AT5G64530	AT2G32440	AT4G29090	AT4G18020	AT1G08630	AT5G23960	AT3G59400	AT2G45430	AT3G50700	AT3G06880	AT1G72660	AT1G33720	AT3G29290	AT3G06490	AT4G02340	AT2G19130	AT1G67856	AT5G39840	AT4G31550	AT4G31940	AT5G63380	AT4G33090	AT2G01080	AT3G20390	AT4G26220	AT5G11150	AT3G49220	AT5G17540	AT2G17840	AT1G18080	AT4G00050	AT5G48150	AT5G43400	AT1G77120	AT1G74880
	GO:0071944	C	cell periphery	136	578	4309	28362	1.3e-07	1.6e-05	AT2G46150	AT2G34930	AT3G61220	AT1G47670	AT2G40410	AT1G61610	AT4G35100	AT5G24080	AT4G30110	AT5G58070	AT3G14840	AT2G36430	AT1G49750	AT5G59010	AT2G19130	AT5G26230	AT1G54730	AT4G32272	AT1G30220	AT1G09750	AT4G33090	AT5G51970	AT2G01080	AT5G64330	AT4G12070	AT5G14040	AT3G51550	AT2G17840	AT5G53130	AT1G18080	AT1G31440	AT1G47960	AT2G28260	AT5G40450	AT4G05200	AT1G77120	AT1G73590	AT5G50740	AT1G74880	AT2G39730
	GO:0016020	C	membrane	219	578	8532	28362	4.3e-05	0.0042	AT3G48310	AT2G30570	AT2G46660	AT5G49320	AT3G61220	AT2G39730	AT4G03500	AT2G32440	AT2G40410	AT2G06520	AT1G61610	AT4G35100	AT5G24080	AT5G14740	AT2G46850	AT3G59400	AT2G45510	AT5G58070	AT1G61740	AT3G14840	AT4G24670	AT2G36430	AT4G12300	AT1G33720	AT5G59010	AT5G36930	AT5G17700	AT3G48200	AT1G54730	AT4G32272	AT5G38510	AT5G42800	AT4G34660	AT1G30220	AT4G31940	AT4G10340	AT2G20260	AT4G33090	AT5G51970	AT2G01080
(PLASMA) MEMBRANE
	GO:0005886	C	plasma membrane	122	578	3735	28362	1.2e-07	1.6e-05	AT2G46150	AT3G61220	AT1G47670	AT2G40410	AT1G61610	AT4G35100	AT5G24080	AT4G30110	AT5G58070	AT3G14840	AT2G36430	AT1G49750	AT5G59010	AT2G19130	AT5G26230	AT1G54730	AT4G32272	AT1G30220	AT4G33090	AT5G51970	AT2G01080	AT5G64330	AT4G12070	AT3G51550	AT2G17840	AT5G53130	AT1G18080	AT1G31440	AT2G28260	AT5G40450	AT4G05200	AT1G77120	AT1G73590	AT5G50740	AT1G74880	AT5G52450	AT5G49150	AT3G13080	AT5G38510	AT4G34660
	GO:0016021	C	integral component of membrane	145	578	5324	28362	0.00013	0.0087	AT3G48310	AT2G30570	AT2G46660	AT5G49320	AT4G03500	AT2G32440	AT2G06520	AT1G61610	AT4G35100	AT2G46850	AT4G30110	AT2G45510	AT1G61740	AT3G14840	AT4G24670	AT2G36430	AT2G47560	AT5G36930	AT5G17700	AT1G54730	AT5G03570	AT1G30220	AT4G31940	AT2G01080	AT3G51710	AT5G11150	AT5G14040	AT3G51550	AT4G25230	AT4G32260	AT2G24762	AT2G28260	AT4G05200	AT1G19360	AT1G73590	AT5G27730	AT1G74730	AT5G52450	AT5G49150	AT3G13080
	GO:0044425	C	membrane part	158	578	5962	28362	0.00021	0.013	AT3G48310	AT2G30570	AT2G46660	AT5G49320	AT4G03500	AT2G32440	AT2G06520	AT1G61610	AT4G35100	AT2G46850	AT4G30110	AT2G45510	AT5G58070	AT1G61740	AT3G14840	AT4G24670	AT2G36430	AT2G47560	AT5G36930	AT5G17700	AT1G54730	AT5G03570	AT5G42800	AT1G30220	AT4G31940	AT2G20260	AT2G01080	AT3G51710	AT5G11150	AT5G14040	AT3G51550	AT4G25230	AT4G32260	AT1G18080	AT2G24762	AT1G06680	AT2G28260	AT4G05200	AT1G19360	AT1G73590
	GO:0031224	C	intrinsic component of membrane	147	578	5540	28362	0.00036	0.016	AT3G48310	AT2G30570	AT2G46660	AT5G49320	AT4G03500	AT2G32440	AT2G06520	AT1G61610	AT4G35100	AT2G46850	AT4G30110	AT2G45510	AT1G61740	AT3G14840	AT4G24670	AT2G36430	AT2G47560	AT5G36930	AT5G17700	AT1G54730	AT5G03570	AT1G30220	AT4G31940	AT2G01080	AT3G51710	AT5G11150	AT5G14040	AT3G51550	AT4G25230	AT4G32260	AT2G24762	AT2G28260	AT4G05200	AT1G19360	AT1G73590	AT5G27730	AT1G74730	AT5G52450	AT5G49150	AT3G13080
THYLAKOID MEMBRANE
	GO:0009521	C	photosystem	10	578	96	28362	5.3e-05	0.0043	AT2G06520	AT2G30570	AT2G20260	AT5G02120	AT3G22840	AT1G67740	AT1G06680	AT4G12800	AT2G46820	AT4G10340
	GO:0009535	C	chloroplast thylakoid membrane	20	578	400	28362	0.00035	0.016	AT3G01500	AT2G06520	AT4G10340	AT3G45140	AT2G20260	AT4G32260	AT1G29390	AT3G22840	AT1G74880	AT1G67740	AT1G74730	AT2G39730	AT1G06680	AT5G14740	AT2G46820	AT4G12800	AT4G22240	AT2G30570	AT1G68830	AT5G02120
	GO:0055035	C	plastid thylakoid membrane	20	578	401	28362	0.00036	0.016	AT3G01500	AT2G06520	AT4G10340	AT3G45140	AT2G20260	AT4G32260	AT1G29390	AT3G22840	AT1G74880	AT1G67740	AT1G74730	AT2G39730	AT1G06680	AT5G14740	AT2G46820	AT4G12800	AT4G22240	AT2G30570	AT1G68830	AT5G02120
	GO:0042651	C	thylakoid membrane	20	578	421	28362	0.00064	0.025	AT3G01500	AT2G06520	AT4G10340	AT3G45140	AT2G20260	AT4G32260	AT1G29390	AT3G22840	AT1G74880	AT1G67740	AT1G74730	AT2G39730	AT1G06680	AT5G14740	AT2G46820	AT4G12800	AT4G22240	AT2G30570	AT1G68830	AT5G02120
	GO:0034357	C	photosynthetic membrane	20	578	422	28362	0.00066	0.025	AT3G01500	AT2G06520	AT4G10340	AT3G45140	AT2G20260	AT4G32260	AT1G29390	AT3G22840	AT1G74880	AT1G67740	AT1G74730	AT2G39730	AT1G06680	AT5G14740	AT2G46820	AT4G12800	AT4G22240	AT2G30570	AT1G68830	AT5G02120
	GO:0009523	C	photosystem II	7	578	71	28362	0.00095	0.033	AT2G06520	AT2G30570	AT5G02120	AT3G22840	AT1G67740	AT1G06680	AT4G10340
	GO:0009579	C	thylakoid	24	578	584	28362	0.0013	0.044	AT2G30570	AT4G32260	AT5G02120	AT5G54770	AT2G39730	AT1G06680	AT4G12800	AT2G06520	AT1G74880	AT1G74730	AT5G14740	AT4G22240	AT1G67740	AT3G01500	AT4G38970	AT3G45140	AT2G20260	AT1G29390	AT3G22840	AT1G68830	AT2G46820	AT3G20390	AT4G24280	AT4G10340
[truncated: 476 more columns]

## Sheet: CLUSTER 2
Table S4. GO enrichment analyses for genes included in each cluster (cluster 1 to cluster 8). The Arabidopsis best homologue was used. Corrected p-values for False Discovery Rate (FDR) are displayed for each GO term over-represented. The cutoff was set up at FDR ≤ 0.05. Related terms were manually classified into general categories. Term type: P= Biological Process; F= Molecular Function; C= Cell…
CLUSTER 2
BIOLOGICAL PROCESS
GO_group	GO_acc	term_type	Term	queryitem	querytotal	bgitem	bgtotal	pvalue	FDR	entries
MAIN / OTHER
	GO:0008152	P	metabolic process	761	1400	12035	28362	1.4e-18	4.1e-15	AT2G17630	AT4G12560	AT4G14210	AT1G49760	AT1G73500	AT1G27340	AT1G28520	AT5G53200	AT3G61850	AT4G20280	AT3G24560	AT2G25140	AT2G02800	AT5G57180	AT3G25530	AT1G51140	AT4G02590	AT1G27370	AT3G11400	AT3G15840	AT2G35940	AT4G29410	AT3G50700	AT5G59300	AT1G14410	AT4G16720	AT4G13640	AT2G02390	AT5G48300	AT1G72210	AT5G45775	AT3G57710	AT1G20510	AT3G47570	AT5G55250	AT4G31940	AT5G58420	AT5G63380	AT2G39940	AT4G31580
	GO:0044237	P	cellular metabolic process	645	1400	9879	28362	2e-17	3.8e-14	AT2G17630	AT4G12560	AT4G14210	AT1G49760	AT1G73500	AT1G27340	AT1G28520	AT5G53200	AT3G61850	AT4G20280	AT3G24560	AT2G02800	AT5G57180	AT1G51140	AT4G02590	AT1G27370	AT3G11400	AT3G15840	AT2G35940	AT4G29410	AT3G50700	AT5G59300	AT1G14410	AT4G16720	AT4G13640	AT2G02390	AT5G48300	AT1G72210	AT5G45775	AT3G57710	AT3G23940	AT5G58420	AT5G13570	AT2G39940	AT4G31580	AT2G13540	AT1G13600	AT1G33120	AT5G10930	AT3G19860
	GO:0071704	P	organic substance metabolic process	668	1400	10672	28362	4e-14	4.6e-11	AT2G17630	AT4G12560	AT4G14210	AT1G49760	AT1G73500	AT1G27340	AT1G28520	AT5G53200	AT3G61850	AT4G20280	AT3G24560	AT2G25140	AT2G02800	AT5G57180	AT1G51140	AT4G02590	AT1G27370	AT3G11400	AT1G64770	AT2G35940	AT4G29410	AT3G50700	AT5G59300	AT1G14410	AT4G16720	AT4G13640	AT2G02390	AT5G48300	AT1G72210	AT5G45775	AT3G57710	AT3G23940	AT5G58420	AT5G13570	AT2G39940	AT4G31580	AT2G13540	AT1G13600	AT1G33120	AT5G10930
	GO:0044238	P	primary metabolic process	625	1400	9890	28362	1.2e-13	8.9e-11	AT2G17630	AT4G12560	AT4G14210	AT1G49760	AT1G73500	AT1G27340	AT1G28520	AT5G53200	AT3G61850	AT4G20280	AT3G24560	AT2G25140	AT2G02800	AT5G57180	AT1G51140	AT4G02590	AT1G27370	AT3G11400	AT1G64770	AT2G35940	AT4G29410	AT3G50700	AT5G59300	AT1G14410	AT4G16720	AT4G13640	AT5G48300	AT1G72210	AT5G45775	AT3G57710	AT3G23940	AT5G58420	AT5G13570	AT2G39940	AT4G31580	AT2G13540	AT1G13600	AT1G33120	AT5G10930	AT3G19860
	GO:0009987	P	cellular process	771	1400	12771	28362	1.2e-13	8.9e-11	AT2G17630	AT4G12560	AT4G14210	AT1G49760	AT1G73500	AT5G22400	AT2G31200	AT1G27340	AT1G28520	AT5G53200	AT3G61850	AT4G20280	AT5G05970	AT2G02800	AT4G39090	AT5G57180	AT5G64940	AT1G51140	AT4G02590	AT2G29380	AT1G72920	AT1G64070	AT3G11400	AT3G15840	AT2G35940	AT4G29410	AT3G50700	AT4G02600	AT5G13290	AT5G59300	AT1G14410	AT4G16720	AT4G13640	AT2G02390	AT5G48300	AT1G72210	AT2G19130	AT4G18010	AT5G45775	AT3G57710
	GO:0044260	P	cellular macromolecule metabolic process	485	1400	7410	28362	4.1e-12	1.6e-09	AT4G12560	AT1G49760	AT1G73500	AT1G27340	AT1G28520	AT5G53200	AT3G61850	AT4G20280	AT3G24560	AT2G02800	AT5G57180	AT1G51140	AT4G02590	AT1G27370	AT3G11400	AT2G35940	AT4G29410	AT3G50700	AT5G59300	AT1G14410	AT4G16720	AT4G13640	AT5G48300	AT1G72210	AT5G45775	AT3G57710	AT5G58420	AT5G13570	AT2G39940	AT4G31580	AT2G13540	AT1G13600	AT1G33120	AT5G10930	AT3G19860	AT5G66520	AT2G28050	AT1G33420	AT5G67380	AT2G22540
	GO:0006807	P	nitrogen compound metabolic process	419	1400	6241	28362	1.1e-11	4e-09	AT2G17630	AT1G73500	AT1G28520	AT5G53200	AT3G61850	AT4G20280	AT3G24560	AT5G57180	AT1G51140	AT4G02590	AT3G11400	AT2G35940	AT4G29410	AT3G50700	AT1G14410	AT4G16720	AT4G13640	AT2G02390	AT1G72210	AT5G45775	AT3G23940	AT1G07770	AT5G13570	AT4G31580	AT2G13540	AT1G13600	AT1G33120	AT3G19860	AT5G66520	AT2G28050	AT1G33420	AT5G67380	AT2G22540	AT5G24510	AT5G48150	AT5G16820	AT1G69580	AT1G78600	AT5G37020	AT4G27340
	GO:0044249	P	cellular biosynthetic process	396	1400	5870	28362	3.1e-11	8.9e-09	AT2G17630	AT4G14210	AT1G73500	AT1G28520	AT5G53200	AT3G61850	AT4G20280	AT4G29090	AT5G57180	AT1G51140	AT4G02590	AT3G11400	AT2G35940	AT4G29410	AT3G50700	AT1G14410	AT4G16720	AT4G13640	AT5G48300	AT1G72210	AT5G45775	AT3G23940	AT1G07770	AT5G63380	AT1G53280	AT4G26850	AT5G67030	AT1G33120	AT3G19860	AT5G65720	AT4G26220	AT1G33420	AT2G22540	AT5G24510	AT5G48150	AT5G16820	AT1G69580	AT1G78600	AT5G37020	AT2G38040
	GO:0043170	P	macromolecule metabolic process	515	1400	8111	28362	6.7e-11	1.8e-08	AT4G12560	AT1G49760	AT1G73500	AT1G27340	AT1G28520	AT5G53200	AT3G61850	AT4G20280	AT3G24560	AT2G02800	AT5G57180	AT1G51140	AT4G02590	AT1G27370	AT3G11400	AT2G35940	AT4G29410	AT3G50700	AT5G59300	AT1G14410	AT4G16720	AT4G13640	AT5G48300	AT1G72210	AT5G45775	AT3G57710	AT5G58420	AT5G13570	AT2G39940	AT4G31580	AT2G13540	AT1G13600	AT1G33120	AT5G10930	AT3G19860	AT5G66520	AT5G07250	AT2G28050	AT1G33420	AT5G67380
	GO:1901576	P	organic substance biosynthetic process	396	1400	5913	28362	7.8e-11	1.9e-08	AT2G17630	AT4G14210	AT1G73500	AT1G28520	AT5G53200	AT3G61850	AT4G20280	AT4G29090	AT5G57180	AT1G51140	AT4G02590	AT3G11400	AT2G35940	AT4G29410	AT3G50700	AT1G14410	AT4G16720	AT4G13640	AT5G48300	AT1G72210	AT5G45775	AT3G23940	AT1G07770	AT5G63380	AT1G53280	AT4G26850	AT5G67030	AT1G33120	AT3G19860	AT4G26220	AT1G33420	AT2G22540	AT5G24510	AT5G48150	AT5G16820	AT1G69580	AT1G78600	AT5G37020	AT2G38040	AT3G57390
	GO:0034641	P	cellular nitrogen compound metabolic process	389	1400	5805	28362	1.2e-10	2.7e-08	AT1G73500	AT1G28520	AT5G53200	AT3G61850	AT4G20280	AT3G24560	AT5G57180	AT1G51140	AT4G02590	AT3G11400	AT2G35940	AT4G29410	AT3G50700	AT1G14410	AT4G16720	AT4G13640	AT1G72210	AT5G45775	AT1G07770	AT5G13570	AT4G31580	AT2G13540	AT1G13600	AT1G33120	AT3G19860	AT5G66520	AT2G28050	AT1G33420	AT5G67380	AT2G22540	AT5G24510	AT5G48150	AT5G16820	AT1G69580	AT1G78600	AT5G37020	AT4G27340	AT3G57390	AT4G27310	AT4G25630
	GO:0009058	P	biosynthetic process	411	1400	6255	28362	3.2e-10	6.9e-08	AT2G17630	AT4G14210	AT1G73500	AT1G28520	AT5G53200	AT3G61850	AT4G20280	AT4G29090	AT5G57180	AT1G51140	AT4G02590	AT3G11400	AT2G35940	AT4G29410	AT3G50700	AT1G14410	AT4G16720	AT4G13640	AT5G48300	AT1G72210	AT5G45775	AT3G23940	AT4G31940	AT1G07770	AT5G63380	AT1G53280	AT4G26850	AT5G67030	AT1G33120	AT3G19860	AT5G65720	AT4G26220	AT1G33420	AT2G22540	AT5G24510	AT5G48150	AT5G16820	AT1G69580	AT1G78600	AT5G37020
	GO:0009889	P	regulation of biosynthetic process	208	1400	2752	28362	1.9e-09	2.8e-07	AT5G65210	AT1G49760	AT5G57660	AT1G30500	AT1G07950	AT3G21150	AT3G24150	AT1G66140	AT4G16390	AT5G66730	AT5G08050	AT4G17500	AT5G53200	AT3G61850	AT1G56280	AT2G37000	AT3G13540	AT5G57180	AT1G51140	AT4G02590	AT1G76560	AT1G27370	AT3G24490	AT3G11400	AT1G62360	AT3G56850	AT2G35940	AT3G50700	AT1G14410	AT4G13640	AT4G37940	AT1G47870	AT1G50420	AT5G62000	AT3G47640	AT4G33470	AT5G41315	AT3G07050	AT4G00730	AT5G12840
	GO:0031326	P	regulation of cellular biosynthetic process	206	1400	2734	28362	2.9e-09	4e-07	AT5G65210	AT1G49760	AT5G57660	AT1G30500	AT1G07950	AT3G21150	AT3G24150	AT1G66140	AT4G16390	AT5G66730	AT5G08050	AT4G17500	AT5G53200	AT3G61850	AT1G56280	AT2G37000	AT3G13540	AT5G57180	AT1G51140	AT4G02590	AT1G27370	AT3G24490	AT3G11400	AT1G62360	AT3G56850	AT2G35940	AT3G50700	AT1G14410	AT4G13640	AT4G37940	AT1G47870	AT1G50420	AT5G62000	AT3G47640	AT4G33470	AT5G41315	AT3G07050	AT4G00730	AT5G12840	AT2G28350
	GO:0010556	P	regulation of macromolecule biosynthetic process	201	1400	2666	28362	4.4e-09	6.1e-07	AT5G65210	AT1G49760	AT5G57660	AT1G30500	AT1G07950	AT3G21150	AT3G24150	AT1G66140	AT4G16390	AT5G66730	AT5G08050	AT4G17500	AT5G53200	AT3G61850	AT1G56280	AT2G37000	AT3G13540	AT5G57180	AT1G51140	AT4G02590	AT1G27370	AT3G24490	AT3G11400	AT1G62360	AT3G56850	AT2G35940	AT3G50700	AT1G14410	AT4G13640	AT4G37940	AT1G47870	AT1G50420	AT5G62000	AT3G47640	AT4G33470	AT5G41315	AT3G07050	AT4G00730	AT5G12840	AT2G28350
	GO:2000112	P	regulation of cellular macromolecule biosynthetic process	200	1400	2657	28362	5.5e-09	7.2e-07	AT5G65210	AT1G49760	AT5G57660	AT1G30500	AT1G07950	AT3G21150	AT3G24150	AT1G66140	AT4G16390	AT5G66730	AT5G08050	AT4G17500	AT5G53200	AT3G61850	AT1G56280	AT2G37000	AT3G13540	AT5G57180	AT1G51140	AT4G02590	AT1G27370	AT3G24490	AT3G11400	AT1G62360	AT3G56850	AT2G35940	AT3G50700	AT1G14410	AT4G13640	AT4G37940	AT1G47870	AT1G50420	AT5G62000	AT3G47640	AT4G33470	AT5G41315	AT3G07050	AT4G00730	AT5G12840	AT2G28350
	GO:0019219	P	regulation of nucleobase-containing compound metabolic process	192	1400	2529	28362	6.4e-09	8e-07	AT5G65210	AT5G11260	AT5G57660	AT1G30500	AT1G07950	AT3G21150	AT3G24150	AT1G66140	AT2G18790	AT5G66730	AT5G08050	AT4G17500	AT5G53200	AT3G61850	AT1G56280	AT2G37000	AT3G13540	AT5G57180	AT1G51140	AT4G02590	AT1G27370	AT3G24490	AT1G62360	AT3G56850	AT2G35940	AT3G50700	AT1G14410	AT4G13640	AT4G37940	AT1G47870	AT1G50420	AT5G62000	AT3G47640	AT4G33470	AT5G41315	AT3G07050	AT4G00730	AT5G12840	AT2G28350	AT4G22140
	GO:0044271	P	cellular nitrogen compound biosynthetic process	302	1400	4436	28362	7.5e-09	9.3e-07	AT5G65210	AT1G49760	AT5G57660	AT5G04800	AT1G30500	AT2G34480	AT5G19530	AT1G12260	AT3G21150	AT3G24150	AT1G66140	AT4G16390	AT3G62870	AT5G66730	AT5G08050	AT5G01410	AT4G17500	AT5G53200	AT3G61850	AT1G56280	AT4G29090	AT2G37000	AT3G13540	AT5G57180	AT5G05550	AT1G51140	AT4G02590	AT1G27370	AT1G60620	AT3G24490	AT3G11400	AT1G62360	AT3G56850	AT2G35940	AT4G29410	AT3G50700	AT3G61110	AT3G04770	AT1G14410	AT4G16720
	GO:0019222	P	regulation of metabolic process	230	1400	3181	28362	8.2e-09	9.9e-07	AT5G65210	AT4G12560	AT1G49760	AT5G57660	AT4G21320	AT1G30500	AT1G07950	AT3G21150	AT3G24150	AT1G66140	AT5G35750	AT4G16390	AT2G01430	AT5G66730	AT5G08050	AT3G42170	AT5G53200	AT3G61850	AT1G56280	AT2G37000	AT3G13540	AT2G32010	AT1G51140	AT4G02590	AT1G76560	AT1G27370	AT3G24490	AT3G11400	AT1G62360	AT3G56850	AT2G35940	AT3G50700	AT1G14410	AT4G13640	AT4G37940	AT1G47870	AT1G50420	AT5G62000	AT3G47640	AT4G33470
	GO:0060255	P	regulation of macromolecule metabolic process	219	1400	2998	28362	9.3e-09	1.1e-06	AT5G65210	AT4G12560	AT1G49760	AT5G57660	AT4G21320	AT1G30500	AT1G07950	AT3G21150	AT3G24150	AT1G66140	AT4G16390	AT2G01430	AT5G66730	AT5G08050	AT3G42170	AT5G53200	AT3G61850	AT1G56280	AT2G37000	AT3G13540	AT5G57180	AT1G51140	AT4G02590	AT1G27370	AT3G24490	AT3G11400	AT1G62360	AT3G56850	AT2G35940	AT3G50700	AT1G14410	AT4G13640	AT4G37940	AT1G47870	AT1G50420	AT5G62000	AT3G47640	AT4G33470	AT5G41315	AT3G07050
	GO:0080090	P	regulation of primary metabolic process	212	1400	2889	28362	1.2e-08	1.4e-06	AT5G65210	AT4G12560	AT1G49760	AT5G57660	AT1G30500	AT1G07950	AT3G21150	AT3G24150	AT1G66140	AT4G16390	AT5G66730	AT5G08050	AT4G17500	AT5G53200	AT3G61850	AT1G56280	AT2G37000	AT3G13540	AT5G57180	AT1G51140	AT4G02590	AT1G76560	AT1G27370	AT3G24490	AT3G11400	AT1G62360	AT3G56850	AT2G35940	AT3G50700	AT1G14410	AT4G13640	AT4G37940	AT1G47870	AT1G50420	AT5G62000	AT3G47640	AT4G33470	AT5G41315	AT3G07050	AT4G00730
	GO:0051171	P	regulation of nitrogen compound metabolic process	203	1400	2739	28362	1.3e-08	1.5e-06	AT5G65210	AT1G49760	AT5G57660	AT1G30500	AT1G07950	AT3G21150	AT3G24150	AT1G66140	AT5G35750	AT4G16390	AT5G66730	AT5G08050	AT4G17500	AT5G53200	AT3G61850	AT1G56280	AT2G37000	AT3G13540	AT5G57180	AT1G51140	AT4G02590	AT1G27370	AT3G24490	AT3G11400	AT1G62360	AT3G56850	AT2G35940	AT3G50700	AT1G14410	AT4G13640	AT4G37940	AT1G47870	AT1G50420	AT5G62000	AT3G47640	AT4G33470	AT5G41315	AT3G07050	AT4G00730	AT5G12840
	GO:0031323	P	regulation of cellular metabolic process	217	1400	2980	28362	1.4e-08	1.5e-06	AT5G65210	AT1G49760	AT5G57660	AT1G30500	AT1G07950	AT3G21150	AT3G24150	AT1G66140	AT5G35750	AT4G16390	AT5G66730	AT5G08050	AT4G17500	AT5G53200	AT3G61850	AT1G56280	AT2G37000	AT3G13540	AT2G32010	AT1G51140	AT4G02590	AT1G76560	AT1G27370	AT3G24490	AT3G11400	AT1G62360	AT3G56850	AT2G35940	AT3G50700	AT1G14410	AT4G13640	AT4G37940	AT1G47870	AT1G50420	AT5G62000	AT3G47640	AT4G33470	AT5G41315	AT3G07050	AT4G00730
	GO:0034645	P	cellular macromolecule biosynthetic process	300	1400	4455	28362	2.4e-08	2.5e-06	AT5G65210	AT1G49760	AT5G57660	AT5G04800	AT1G30500	AT2G34480	AT1G12260	AT3G21150	AT3G24150	AT1G66140	AT5G51820	AT4G16390	AT3G62870	AT5G66730	AT5G08050	AT4G17500	AT5G53200	AT3G57290	AT3G61850	AT1G56280	AT4G29090	AT2G37000	AT3G13540	AT5G57180	AT1G51140	AT4G02590	AT1G27370	AT1G60620	AT3G24490	AT3G11400	AT1G62360	AT3G56850	AT2G35940	AT4G29410	AT3G50700	AT3G61110	AT3G04770	AT1G14410	AT4G16720	AT4G13640
	GO:0009059	P	macromolecule biosynthetic process	301	1400	4511	28362	5.2e-08	5.2e-06	AT5G65210	AT1G49760	AT5G57660	AT5G04800	AT1G30500	AT2G34480	AT1G12260	AT3G21150	AT3G24150	AT1G66140	AT5G51820	AT4G16390	AT3G62870	AT5G66730	AT5G08050	AT4G17500	AT5G53200	AT3G57290	AT3G61850	AT1G56280	AT4G29090	AT2G37000	AT3G13540	AT5G57180	AT1G51140	AT4G02590	AT1G27370	AT1G60620	AT3G24490	AT3G11400	AT1G62360	AT3G56850	AT2G35940	AT4G29410	AT3G50700	AT3G61110	AT3G04770	AT1G14410	AT4G16720	AT4G13640
	GO:0050794	P	regulation of cellular process	320	1400	4857	28362	5.6e-08	5.5e-06	AT1G75750	AT5G65210	AT1G49760	AT5G57660	AT5G41315	AT1G30500	AT2G34930	AT5G20480	AT4G11260	AT3G21150	AT3G24150	AT1G66140	AT5G35750	AT4G16390	AT1G27340	AT5G46450	AT5G08050	AT4G17500	AT5G53200	AT4G25630	AT3G61850	AT1G56280	AT5G05970	AT2G02800	AT3G13540	AT2G32010	AT2G18390	AT4G14720	AT1G78600	AT1G02170	AT1G51140	AT4G02590	AT5G17680	AT1G27370	AT5G28640	AT5G58350	AT1G72920	AT1G64070	AT3G11400	AT1G62360
	GO:0050789	P	regulation of biological process	343	1400	5306	28362	9.9e-08	9.4e-06	AT4G12560	AT1G73500	AT5G22400	AT4G33000	AT1G27340	AT1G28520	AT5G53200	AT3G61850	AT4G20280	AT5G05970	AT2G02800	AT5G57180	AT1G51140	AT4G02590	AT1G72920	AT1G64070	AT3G11400	AT2G35940	AT3G50700	AT1G14410	AT4G13640	AT1G72210	AT3G57710	AT5G13570	AT2G39940	AT2G13540	AT5G67030	AT5G10930	AT3G19860	AT1G33420	AT5G67380	AT2G22540	AT5G48150	AT5G16820	AT1G69580	AT1G78600	AT2G40080	AT5G37020	AT3G57390	AT4G33950
	GO:0044699	P	single-organism process	560	1400	9448	28362	1.9e-07	1.8e-05	AT2G17630	AT4G12560	AT4G14210	AT1G73500	AT5G22400	AT2G31200	AT1G27340	AT1G28520	AT5G53200	AT3G61850	AT3G24560	AT2G02800	AT3G25530	AT5G64940	AT1G51140	AT4G02590	AT1G72920	AT1G64070	AT5G49740	AT3G15840	AT2G35940	AT4G02600	AT1G61000	AT4G13640	AT2G02390	AT5G48300	AT2G19130	AT4G18010	AT3G57710	AT3G23940	AT5G55250	AT4G31940	AT5G13570	AT1G53280	AT1G12580	AT5G67030	AT5G10930	AT4G26220	AT1G13790	AT2G22540
	GO:0044763	P	single-organism cellular process	395	1400	6591	28362	1.5e-05	0.0011	AT2G17630	AT4G12560	AT4G14210	AT1G73500	AT5G22400	AT2G31200	AT1G27340	AT1G28520	AT5G53200	AT5G05970	AT2G02800	AT5G64940	AT1G51140	AT1G72920	AT1G64070	AT5G49740	AT3G15840	AT2G35940	AT4G02600	AT2G02390	AT5G48300	AT2G19130	AT3G57710	AT3G23940	AT5G13570	AT1G53280	AT1G12580	AT5G67030	AT5G10930	AT4G26220	AT1G13790	AT2G22540	AT3G11050	AT3G10850	AT5G08030	AT3G22440	AT1G78600	AT2G40080	AT5G37020	AT2G38040
	GO:0044707	P	single-multicellular organism process	193	1400	2875	28362	1.5e-05	0.0011	AT5G11260	AT5G57660	AT2G34480	AT4G11260	AT3G21150	AT4G00730	AT4G12680	AT2G18790	AT1G27340	AT4G17500	AT5G53200	AT3G61850	AT3G24560	AT3G13540	AT2G32010	AT2G18390	AT1G51140	AT4G02590	AT1G27370	AT5G16750	AT1G62360	AT2G35940	AT5G12840	AT5G65050	AT1G64405	AT5G48385	AT2G28350	AT5G48300	AT5G62000	AT1G78580	AT5G18820	AT5G41315	AT3G23940	AT4G22140	AT1G73500	AT5G55250	AT5G35750	AT1G55250	AT5G13570	AT2G39940
	GO:0044710	P	single-organism metabolic process	253	1400	3970	28362	2.1e-05	0.0014	AT2G17630	AT1G64660	AT3G02600	AT5G59770	AT4G14210	AT3G48000	AT4G38620	AT1G73500	AT5G35750	AT3G23940	AT2G18790	AT2G45630	AT3G63520	AT5G01410	AT3G03990	AT5G23070	AT4G18010	AT2G32010	AT3G25530	AT1G78600	AT1G76560	AT5G07010	AT5G24900	AT5G49740	AT3G14150	AT5G67220	AT3G15840	AT1G71920	AT5G60600	AT5G58490	AT1G60680	AT5G05600	AT5G65050	AT4G13010	AT5G17230	AT2G02390	AT5G12290	AT5G48300	AT1G47870	AT5G50850
	GO:0065007	P	biological regulation	365	1400	6062	28362	2.5e-05	0.0017	AT4G12560	AT1G73500	AT5G22400	AT4G33000	AT1G27340	AT1G28520	AT5G53200	AT3G61850	AT4G20280	AT5G05970	AT2G02800	AT5G57180	AT1G51140	AT4G02590	AT1G72920	AT1G64070	AT3G11400	AT2G35940	AT3G50700	AT1G14140	AT1G14410	AT4G13640	AT1G72210	AT3G57710	AT5G55250	AT5G13570	AT2G39940	AT2G13540	AT5G67030	AT5G10930	AT3G19860	AT1G33420	AT5G67380	AT2G22540	AT3G11050	AT5G48150	AT5G16820	AT1G69580	AT1G78600	AT2G40080
	GO:0032501	P	multicellular organismal process	196	1400	3032	28362	0.0001	0.0058	AT5G11260	AT5G57660	AT2G34480	AT4G11260	AT3G21150	AT4G00730	AT4G12680	AT2G18790	AT1G27340	AT4G17500	AT5G53200	AT3G61850	AT3G24560	AT3G13540	AT2G32010	AT2G18390	AT1G51140	AT4G02590	AT1G27370	AT5G16750	AT1G62360	AT2G35940	AT5G12840	AT5G65050	AT1G64405	AT5G48385	AT2G28350	AT5G48300	AT2G19130	AT5G62000	AT1G78580	AT5G18820	AT5G41315	AT3G23940	AT4G22140	AT1G73500	AT5G55250	AT5G35750	AT1G55250	AT5G13570
	GO:0051606	P	detection of stimulus	15	1400	99	28362	0.0003	0.014	AT4G39400	AT5G04190	AT2G40080	AT5G25220	AT3G07500	AT5G20480	AT5G51820	AT2G29630	AT2G18790	AT2G43280	AT1G22770	AT1G28520	AT4G02440	AT5G11260	AT1G09530
	GO:0044283	P	small molecule biosynthetic process	54	1400	653	28362	0.00035	0.017	AT2G17630	AT1G64660	AT3G63250	AT5G21170	AT4G03560	AT4G33510	AT1G74040	AT3G24030	AT5G67030	AT5G35550	AT5G01410	AT1G55880	AT5G08410	AT4G26900	AT5G65640	AT1G10170	AT2G38040	AT2G06050	AT4G33950	AT2G20370	AT3G48530	AT5G13930	AT3G11750	AT3G23940	AT3G02630	AT5G59770	AT3G12120	AT4G38225	AT4G32980	AT5G17230	AT1G73680	AT5G57850	AT3G06350	AT1G52340	AT3G63410	AT1G20510	AT1G58080	AT3G11670	AT1G71920	AT5G42740
	GO:0048518	P	positive regulation of biological process	68	1400	881	28362	0.0004	0.019	AT1G07530	AT2G22540	AT4G17500	AT2G41180	AT2G41460	AT5G11260	AT1G09770	AT2G18060	AT5G59800	AT3G24500	AT5G08050	AT1G28520	AT1G56280	AT2G26430	AT5G05970	AT1G77120	AT2G40080	AT4G37940	AT3G57390	AT4G35580	AT2G48070	AT1G27370	AT5G62000	AT2G03710	AT3G14150	AT1G22770	AT4G34000	AT3G16640	AT3G48750	AT5G55390	AT1G09530	AT4G39400	AT5G65050	AT5G53160	AT3G05700	AT4G13640	AT3G52140	AT3G07500	AT5G17310	AT3G15210
	GO:0046394	P	carboxylic acid biosynthetic process	39	1400	438	28362	0.00063	0.027	AT2G17630	AT1G64660	AT3G63250	AT5G21170	AT4G03560	AT4G33510	AT1G74040	AT1G20510	AT5G67030	AT5G35550	AT4G26900	AT1G10170	AT2G38040	AT2G06050	AT4G33950	AT5G08410	AT3G48530	AT3G02630	AT5G59770	AT3G12120	AT4G38225	AT1G73680	AT5G57850	AT3G06350	AT1G52340	AT3G23940	AT1G58080	AT3G11670	AT1G71920	AT5G63380	AT1G53280	AT1G80560	AT4G26850	AT1G08510	AT2G45440	AT2G04240	AT5G11880	AT1G08980	AT1G22640
	GO:0019752	P	carboxylic acid metabolic process	65	1400	864	28362	0.00098	0.04	AT2G17630	AT5G59770	AT1G64660	AT1G11840	AT3G63250	AT5G21170	AT4G03560	AT3G10850	AT3G62120	AT1G74040	AT3G23940	AT2G18790	AT5G67030	AT5G35550	AT5G01410	AT1G55880	AT4G26900	AT1G04410	AT4G26910	AT1G10170	AT2G38040	AT2G06050	AT3G16910	AT4G33950	AT5G08410	AT3G02630	AT3G48530	AT2G02390	AT5G58330	AT3G07560	AT1G65520	AT2G04240	AT5G16340	AT4G39660	AT3G12120	AT4G38225	AT1G70980	AT3G22200	AT1G73680	AT5G50850
RESPONSE TO ABIOTIC STRESS
	GO:0009628	P	response to abiotic stimulus	200	1400	2022	28362	1.9e-19	1.1e-15	AT1G64660	AT5G57660	AT4G21320	AT4G11260	AT3G21150	AT4G00730	AT5G35750	AT2G18790	AT4G33000	AT3G63520	AT5G08050	AT5G01410	AT1G28520	AT5G23070	AT3G61850	AT1G56280	AT5G52370	AT4G39090	AT2G32010	AT2G18390	AT5G58760	AT1G78600	AT1G51140	AT1G76560	AT1G04820	AT2G35940	AT1G14140	AT5G05600	AT5G65050	AT3G05700	AT2G25140	AT2G41430	AT5G48300	AT2G26150	AT3G23940	AT4G34240	AT1G73500	AT5G51820	AT4G22140	AT2G39940
	GO:0050896	P	response to stimulus	442	1400	6250	28362	6.2e-16	8.9e-13	AT2G17630	AT4G12560	AT1G73500	AT5G22400	AT4G33000	AT1G27340	AT1G28520	AT3G61850	AT2G02800	AT3G25530	AT5G64940	AT2G38940	AT1G51140	AT4G02590	AT1G72920	AT1G64070	AT2G35940	AT4G02600	AT1G14140	AT1G14410	AT5G48300	AT3G57710	AT3G23940	AT4G31940	AT1G27330	AT2G39940	AT2G13540	AT5G67030	AT5G10930	AT1G64550	AT5G22060	AT2G17840	AT3G11050	AT5G48150	AT5G16820	AT4G02330	AT1G77120	AT2G40080	AT5G37020	AT3G57390
	GO:0042221	P	response to chemical	230	1400	2853	28362	6.2e-13	4e-10	AT2G17630	AT1G75750	AT1G64660	AT3G48000	AT4G11260	AT3G21150	AT1G73500	AT5G35750	AT2G18790	AT1G27340	AT3G63520	AT5G01410	AT4G17500	AT1G56280	AT2G21250	AT2G38940	AT3G21110	AT1G76560	AT3G15210	AT5G07010	AT5G02320	AT3G56850	AT2G35940	AT2G16850	AT5G60600	AT5G05600	AT2G04030	AT3G02850	AT2G41430	AT1G50420	AT5G62000	AT2G26150	AT1G78580	AT1G19250	AT5G53160	AT3G23560	AT5G41315	AT4G34240	AT4G18010	AT2G13540
	GO:0001101	P	response to acid chemical	115	1400	1181	28362	4.3e-11	1.2e-08	AT1G75750	AT1G64660	AT4G11260	AT5G11260	AT5G35750	AT2G18790	AT3G63520	AT1G28520	AT1G56280	AT2G38940	AT4G39090	AT5G07010	AT3G56850	AT2G35940	AT2G16850	AT5G60600	AT3G02850	AT2G41430	AT1G50420	AT5G62000	AT3G50530	AT5G41315	AT4G18010	AT2G28350	AT2G39940	AT2G17820	AT4G26850	AT2G05710	AT5G67030	AT1G05680	AT1G12580	AT1G22640	AT2G13540	AT5G03740	AT5G67480	AT2G17840	AT3G11050	AT1G72770	AT1G01360	AT3G24500
	GO:0006950	P	response to stress	250	1400	3506	28362	5.1e-09	6.9e-07	AT5G65210	AT4G12560	AT1G64660	AT4G21320	AT2G34930	AT4G11260	AT1G73500	AT5G35750	AT3G23940	AT2G18790	AT4G33000	AT2G31890	AT5G46450	AT3G63520	AT5G01410	AT1G28520	AT5G23070	AT4G34131	AT1G56280	AT5G52370	AT1G28360	AT2G32010	AT3G25530	AT5G58760	AT1G02170	AT4G02590	AT5G17680	AT3G15210	AT1G32220	AT1G72920	AT1G64070	AT3G14150	AT4G16950	AT5G01650	AT2G15890	AT5G60600	AT4G02600	AT1G14140	AT1G14410	AT1G27330
	GO:0010035	P	response to inorganic substance	89	1400	926	28362	1.3e-08	1.5e-06	AT2G17630	AT1G64660	AT3G48000	AT1G49760	AT5G35750	AT3G63520	AT1G28520	AT1G56280	AT2G21250	AT4G39090	AT1G04820	AT2G41430	AT2G26150	AT3G12580	AT4G31940	AT2G17820	AT2G32120	AT2G05710	AT5G67030	AT1G64550	AT5G40770	AT5G67480	AT2G17840	AT1G11840	AT4G35090	AT3G22200	AT2G16770	AT5G44070	AT3G24500	AT1G04410	AT1G77120	AT1G74520	AT4G33950	AT5G09830	AT1G22770	AT4G00430	AT3G46970	AT4G14030	AT3G13235	AT5G17310
	GO:0009719	P	response to endogenous stimulus	141	1400	1732	28362	1.9e-08	2e-06	AT1G75750	AT5G11260	AT4G11260	AT3G21150	AT1G73500	AT5G35750	AT2G18790	AT1G27340	AT4G17500	AT2G38940	AT5G07010	AT5G02320	AT3G56850	AT2G35940	AT2G16850	AT3G02850	AT1G50420	AT5G62000	AT2G26150	AT3G50530	AT5G41315	AT4G18010	AT2G28350	AT2G20260	AT2G39940	AT2G17820	AT2G13540	AT2G05710	AT4G15900	AT2G29630	AT1G05680	AT1G22640	AT1G12580	AT5G03740	AT4G37260	AT1G53230	AT5G11270	AT3G11050	AT1G72770	AT1G01360
	GO:0010033	P	response to organic substance	159	1400	2023	28362	1.9e-08	2e-06	AT1G75750	AT5G11260	AT4G11260	AT3G21150	AT1G73500	AT5G35750	AT2G18790	AT1G27340	AT5G01410	AT4G17500	AT2G38940	AT5G07010	AT5G02320	AT3G56850	AT2G35940	AT2G16850	AT5G60600	AT3G02850	AT1G50420	AT5G62000	AT2G26150	AT1G78580	AT3G50530	AT5G41315	AT4G18010	AT2G28350	AT2G20260	AT2G39940	AT2G17820	AT2G13540	AT2G05710	AT4G15900	AT5G67030	AT5G58610	AT1G05680	AT5G23570	AT1G22640	AT1G12580	AT5G03740	AT4G37260
	GO:0033993	P	response to lipid	74	1400	772	28362	2.5e-07	2.3e-05	AT1G75750	AT5G11260	AT2G17840	AT4G08980	AT2G26110	AT5G11270	AT3G11050	AT1G66140	AT5G35750	AT2G17820	AT1G01360	AT5G60980	AT3G24500	AT3G03990	AT4G02330	AT5G67480	AT1G72770	AT2G37220	AT1G77120	AT4G21410	AT2G33590	AT2G38940	AT1G74520	AT5G48870	AT5G66730	AT3G15210	AT3G56850	AT3G13890	AT2G35940	AT2G16850	AT1G75080	AT1G09530	AT4G39400	AT5G53160	AT5G54270	AT3G05700	AT3G02850	AT5G58560	AT2G28350	AT2G03440
	GO:0097305	P	response to alcohol	59	1400	583	28362	8.4e-07	7.1e-05	AT1G75750	AT5G11260	AT2G17840	AT4G08980	AT3G11050	AT1G66140	AT5G35750	AT2G17820	AT1G01360	AT5G60980	AT5G63910	AT1G72770	AT2G37220	AT1G77120	AT4G21410	AT2G33590	AT2G38940	AT1G74520	AT5G48870	AT3G05700	AT3G15210	AT3G56850	AT2G35940	AT2G16850	AT4G19810	AT5G11270	AT5G53160	AT5G54270	AT3G02850	AT5G58560	AT2G28350	AT2G03440	AT2G26110	AT1G69935	AT1G12680	AT3G50530	AT3G18490	AT5G47390	AT5G40010	AT1G61210
	GO:0070887	P	cellular response to chemical stimulus	93	1400	1176	28362	1.6e-05	0.0011	AT1G75750	AT1G64660	AT4G11260	AT5G11260	AT1G73500	AT5G35750	AT2G18790	AT1G27340	AT3G03990	AT1G76560	AT3G56850	AT5G60600	AT5G05600	AT5G62000	AT2G26150	AT1G78580	AT1G19250	AT5G41315	AT4G18010	AT4G31940	AT2G28350	AT2G39940	AT1G12580	AT4G15900	AT5G67030	AT5G64940	AT5G23570	AT2G13540	AT3G51550	AT1G05680	AT5G11270	AT5G17300	AT2G16770	AT1G72770	AT1G01360	AT3G24500	AT1G30330	AT1G77120	AT5G37020	AT2G01200
	GO:0051716	P	cellular response to stimulus	188	1400	2856	28362	5.7e-05	0.0036	AT1G75750	AT4G12560	AT1G64660	AT5G41315	AT2G34930	AT5G20480	AT4G11260	AT3G21150	AT1G73500	AT5G35750	AT2G18790	AT1G27340	AT5G46450	AT1G28520	AT5G58350	AT2G02800	AT4G02440	AT1G28360	AT2G32010	AT2G18390	AT5G58760	AT1G04820	AT5G17680	AT1G72920	AT1G64070	AT3G14150	AT3G56850	AT4G16950	AT5G60600	AT5G05600	AT1G14410	AT2G28350	AT4G37940	AT5G36930	AT5G40320	AT5G62000	AT3G47640	AT1G78580	AT3G50530	AT3G57710
	GO:0071310	P	cellular response to organic substance	80	1400	1023	28362	8.7e-05	0.0051	AT1G75750	AT5G11260	AT4G17500	AT5G11270	AT1G73500	AT3G20770	AT5G17300	AT5G18560	AT4G33950	AT5G35750	AT2G17820	AT1G01360	AT1G79380	AT1G27340	AT3G24500	AT1G03670	AT1G30330	AT3G03990	AT1G72770	AT1G28360	AT5G37020	AT5G25220	AT3G12500	AT2G01200	AT2G41710	AT4G18010	AT1G66140	AT5G66730	AT2G20370	AT4G14720	AT4G23980	AT3G56850	AT2G47520	AT4G34000	AT5G60600	AT4G10100	AT1G09530	AT4G39400	AT5G53160	AT2G28380
	GO:0046686	P	response to cadmium ion	35	1400	343	28362	0.00012	0.0066	AT2G17630	AT4G08500	AT1G49760	AT1G11840	AT4G39660	AT3G48000	AT3G22200	AT5G44070	AT3G60190	AT5G49910	AT1G04410	AT1G77120	AT2G33590	AT1G04820	AT3G16640	AT3G46970	AT4G14030	AT3G13235	AT2G41690	AT5G17310	AT5G47390	AT5G56680	AT5G42740	AT3G12580	AT3G13920	AT3G02530	AT3G12500	AT2G21250	AT2G05710	AT1G35720	AT1G60710	AT2G21660	AT4G37930	AT1G64550	AT4G37260
	GO:0071214	P	cellular response to abiotic stimulus	24	1400	202	28362	0.00018	0.0097	AT5G11260	AT1G64660	AT2G18790	AT1G05680	AT1G28520	AT2G37970	AT2G40080	AT2G32010	AT5G04190	AT2G39840	AT1G04820	AT1G09530	AT3G06190	AT1G22770	AT3G07500	AT3G21150	AT1G69935	AT4G35580	AT5G02810	AT1G78080	AT3G53920	AT2G43280	AT4G02440	AT2G21970
	GO:0009611	P	response to wounding	24	1400	217	28362	0.00047	0.021	AT4G10265	AT1G73500	AT2G18060	AT1G79380	AT3G14840	AT2G06050	AT4G14720	AT1G72920	AT5G13930	AT2G28900	AT4G08500	AT5G20230	AT4G16740	AT1G20510	AT2G39940	AT1G78080	AT1G51400	AT5G09810	AT1G55480	AT1G22640	AT5G67480	AT3G12500	AT2G21970	AT2G02990
OSMOTIC STRESS
	GO:0009414	P	response to water deprivation	41	1400	347	28362	1.3e-06	0.00011	AT1G64660	AT2G17840	AT4G33950	AT5G35750	AT2G17820	AT3G24500	AT3G63520	AT1G28520	AT1G56280	AT3G16640	AT1G77120	AT2G33590	AT1G74520	AT5G48870	AT3G05700	AT2G04030	AT4G00430	AT4G34000	AT4G39090	AT3G46970	AT5G11270	AT3G06190	AT3G50310	AT2G41430	AT1G52340	AT5G40010	AT2G18050	AT1G74920	AT4G34240	AT5G67030	AT1G78080	AT1G35720	AT3G11410	AT5G20510	AT2G21660	AT2G46680	AT3G18490	AT2G21620	AT3G44380	AT5G03740
	GO:0009415	P	response to water	41	1400	355	28362	2.2e-06	0.00018	AT1G64660	AT2G17840	AT4G33950	AT5G35750	AT2G17820	AT3G24500	AT3G63520	AT1G28520	AT1G56280	AT3G16640	AT1G77120	AT2G33590	AT1G74520	AT5G48870	AT3G05700	AT2G04030	AT4G00430	AT4G34000	AT4G39090	AT3G46970	AT5G11270	AT3G06190	AT3G50310	AT2G41430	AT1G52340	AT5G40010	AT2G18050	AT1G74920	AT4G34240	AT5G67030	AT1G78080	AT1G35720	AT3G11410	AT5G20510	AT2G21660	AT2G46680	AT3G18490	AT2G21620	AT3G44380	AT5G03740
	GO:0006970	P	response to osmotic stress	54	1400	636	28362	0.0002	0.01	AT2G17840	AT5G35550	AT3G22200	AT1G73500	AT5G35750	AT2G17820	AT4G33000	AT3G05700	AT5G04590	AT5G01410	AT2G26430	AT1G04410	AT1G77120	AT2G41130	AT2G32010	AT1G74520	AT4G33950	AT5G12250	AT3G57290	AT1G59960	AT2G04030	AT4G01070	AT3G05030	AT5G20510	AT4G34000	AT4G39090	AT4G19810	AT3G23940	AT5G10860	AT4G08500	AT3G06190	AT1G05680	AT3G50310	AT5G17310	AT4G35580	AT5G47390	AT1G05690	AT5G40010	AT1G61210	AT2G03440
	GO:0009651	P	response to salt stress	50	1400	574	28362	0.00019	0.01	AT2G17840	AT3G22200	AT1G73500	AT5G35750	AT3G23940	AT4G33000	AT3G05700	AT5G04590	AT5G01410	AT2G26430	AT1G04410	AT1G77120	AT2G41130	AT2G32010	AT1G74520	AT4G33950	AT5G12250	AT3G57290	AT1G59960	AT2G04030	AT4G01070	AT3G05030	AT5G20510	AT4G34000	AT4G39090	AT4G19810	AT5G10860	AT4G08500	AT3G06190	AT1G05680	AT3G50310	AT5G17310	AT5G47390	AT1G05690	AT5G40010	AT1G61210	AT2G03440	AT1G10170	AT1G74920	AT2G05710
LIGHT STIMULUS
	GO:0009416	P	response to light stimulus	85	1400	744	28362	1.5e-11	5e-09	AT5G04190	AT1G51140	AT5G57660	AT4G35090	AT3G21150	AT1G27840	AT5G24470	AT4G24230	AT2G18790	AT2G17840	AT4G38170	AT5G48150	AT5G08050	AT5G01410	AT1G28520	AT3G57290	AT3G61850	AT5G67385	AT1G78600	AT3G51630	AT2G40080	AT2G42610	AT1G10170	AT2G39840	AT5G58760	AT3G57390	AT3G19850	AT4G38620	AT1G07090	AT2G27110	AT2G37970	AT1G65420	AT5G13930	AT1G22770	AT5G28490	AT5G51100	AT2G35940	AT5G61510	AT3G07650	AT1G09530
	GO:0009314	P	response to radiation	85	1400	772	28362	8e-11	1.9e-08	AT5G04190	AT1G51140	AT5G57660	AT4G35090	AT3G21150	AT1G27840	AT5G24470	AT4G24230	AT2G18790	AT2G17840	AT4G38170	AT5G48150	AT5G08050	AT5G01410	AT1G28520	AT3G57290	AT3G61850	AT5G67385	AT1G78600	AT3G51630	AT2G40080	AT2G42610	AT1G10170	AT2G39840	AT5G58760	AT3G57390	AT3G19850	AT4G38620	AT1G07090	AT2G27110	AT2G37970	AT1G65420	AT5G13930	AT1G22770	AT5G28490	AT5G51100	AT2G35940	AT5G61510	AT3G07650	AT1G09530
	GO:0009639	P	response to red or far red light	36	1400	222	28362	5.7e-09	7.3e-07	AT5G04190	AT3G21150	AT2G18790	AT5G67030	AT5G48150	AT1G28520	AT3G57290	AT3G61850	AT2G37970	AT1G78600	AT2G40080	AT2G39840	AT5G02810	AT1G22770	AT2G27110	AT5G24470	AT1G09530	AT4G32980	AT5G28530	AT2G04030	AT5G28490	AT3G07500	AT4G38180	AT1G69935	AT5G23670	AT2G43280	AT2G35940	AT5G11260	AT5G38410	AT2G39940	AT3G54720	AT4G38170	AT1G78080	AT2G42870	AT4G02440	AT2G36910
	GO:0010017	P	red or far-red light signaling pathway	16	1400	83	28362	1.5e-05	0.0011	AT5G11260	AT5G04190	AT2G40080	AT2G37970	AT2G39840	AT3G07500	AT3G21150	AT1G78080	AT1G69935	AT2G18790	AT2G43280	AT1G22770	AT1G28520	AT4G02440	AT5G02810	AT1G09530
	GO:0071489	P	cellular response to red or far red light	16	1400	85	28362	1.9e-05	0.0013	AT5G11260	AT5G04190	AT2G40080	AT2G37970	AT2G39840	AT3G07500	AT3G21150	AT1G78080	AT1G69935	AT2G18790	AT2G43280	AT1G22770	AT1G28520	AT4G02440	AT5G02810	AT1G09530
	GO:0071482	P	cellular response to light stimulus	18	1400	130	28362	0.00021	0.011	AT5G11260	AT5G04190	AT2G40080	AT2G37970	AT2G39840	AT3G07500	AT3G21150	AT1G78080	AT1G69935	AT3G53920	AT2G18790	AT2G43280	AT1G22770	AT1G28520	AT4G02440	AT5G02810	AT2G21970	AT1G09530
	GO:0071478	P	cellular response to radiation	18	1400	135	28362	0.00032	0.016	AT5G11260	AT5G04190	AT2G40080	AT2G37970	AT2G39840	AT3G07500	AT3G21150	AT1G78080	AT1G69935	AT3G53920	AT2G18790	AT2G43280	AT1G22770	AT1G28520	AT4G02440	AT5G02810	AT2G21970	AT1G09530
	GO:0009411	P	response to UV	16	1400	115	28362	0.00045	0.021	AT5G67380	AT4G39400	AT4G38620	AT5G58760	AT3G04880	AT5G51100	AT5G11260	AT1G26910	AT1G27840	AT1G51400	AT5G13930	AT5G07990	AT5G01410	AT4G00730	AT2G36910	AT2G21970
RESPONSE TO HORMONE
	GO:0009725	P	response to hormone	133	1400	1631	28362	4.5e-08	4.6e-06	AT1G75750	AT5G11260	AT4G11260	AT5G07010	AT1G73500	AT5G35750	AT2G18790	AT1G27340	AT4G17500	AT2G38940	AT3G56850	AT2G35940	AT2G16850	AT3G02850	AT1G50420	AT5G62000	AT3G50530	AT5G41315	AT4G18010	AT2G28350	AT2G20260	AT2G39940	AT2G17820	AT2G13540	AT2G05710	AT4G15900	AT1G05680	AT1G22640	AT1G12580	AT5G03740	AT5G67480	AT1G53230	AT5G11270	AT3G11050	AT1G72770	AT1G01360	AT3G24500	AT4G02330	AT2G37220	AT1G04410
	GO:0009737	P	response to abscisic acid	59	1400	578	28362	6.5e-07	5.6e-05	AT1G75750	AT5G11260	AT2G17840	AT4G08980	AT3G11050	AT1G66140	AT5G35750	AT2G17820	AT1G01360	AT5G60980	AT5G63910	AT1G72770	AT2G37220	AT1G77120	AT4G21410	AT2G33590	AT2G38940	AT1G74520	AT5G48870	AT3G05700	AT3G15210	AT3G56850	AT2G35940	AT2G16850	AT4G19810	AT5G11270	AT5G53160	AT5G54270	AT3G02850	AT5G58560	AT2G28350	AT2G03440	AT2G26110	AT1G69935	AT1G12680	AT3G50530	AT3G18490	AT5G47390	AT5G40010	AT1G61210
	GO:0009755	P	hormone-mediated signaling pathway	65	1400	821	28362	0.00029	0.014	AT1G75750	AT5G11260	AT4G17500	AT5G11270	AT1G73500	AT5G17300	AT5G18560	AT4G33950	AT5G35750	AT2G17820	AT1G01360	AT1G79380	AT1G27340	AT3G24500	AT1G30330	AT1G72770	AT1G28360	AT5G37020	AT2G01200	AT2G41710	AT4G18010	AT1G66140	AT5G66730	AT4G14720	AT4G23980	AT3G56850	AT2G47520	AT4G34000	AT1G75080	AT4G10100	AT1G09530	AT4G39400	AT5G53160	AT2G28350	AT1G77850	AT3G11670	AT1G69935	AT1G12680	AT5G63910	AT5G41315
	GO:0032870	P	cellular response to hormone stimulus	66	1400	879	28362	0.00095	0.039	AT1G75750	AT5G11260	AT4G17500	AT5G11270	AT1G73500	AT5G17300	AT5G18560	AT4G33950	AT5G35750	AT2G17820	AT1G01360	AT1G79380	AT1G27340	AT3G24500	AT1G30330	AT1G72770	AT1G28360	AT5G37020	AT2G01200	AT2G41710	AT4G18010	AT1G66140	AT5G66730	AT4G14720	AT4G23980	AT3G56850	AT2G47520	AT4G34000	AT1G75080	AT4G10100	AT1G09530	AT4G39400	AT5G53160	AT2G28350	AT1G77850	AT3G11670	AT1G69935	AT1G12680	AT5G63910	AT5G41315
RESPONSE TO OXIGEN-CONTAINING COMPOUNDS
	GO:1901700	P	response to oxygen-containing compound	145	1400	1557	28362	2.2e-12	9.9e-10	AT1G75750	AT1G64660	AT4G11260	AT3G21150	AT5G35750	AT2G18790	AT3G63520	AT5G01410	AT1G28520	AT1G56280	AT2G38940	AT4G39090	AT5G07010	AT5G02320	AT3G56850	AT2G35940	AT2G16850	AT5G60600	AT3G02850	AT2G41430	AT1G51400	AT5G62000	AT2G26150	AT1G78580	AT3G50530	AT5G41315	AT4G34240	AT4G18010	AT2G28350	AT2G39940	AT2G17820	AT2G32120	AT4G26850	AT2G05710	AT4G15900	AT5G67030	AT1G05680	AT1G12580	AT1G22640	AT2G13540
	GO:0006979	P	response to oxidative stress	41	1400	453	28362	0.00034	0.016	AT2G22420	AT3G57520	AT4G35090	AT3G11050	AT3G22200	AT1G09970	AT5G17000	AT3G23400	AT5G64940	AT1G05680	AT5G01410	AT5G23310	AT1G77120	AT3G25530	AT2G06050	AT1G80130	AT1G32220	AT5G13930	AT1G22770	AT1G15520	AT4G14030	AT5G20230	AT3G50310	AT1G73680	AT2G18980	AT2G26150	AT5G42180	AT1G05690	AT1G11650	AT1G27330	AT3G12580	AT2G32120	AT2G05710	AT5G40770	AT1G35720	AT1G51400	AT1G63460	AT1G70520	AT3G55280	AT5G09830
	GO:1901701	P	cellular response to oxygen-containing compound	51	1400	635	28362	0.00093	0.039	AT1G75750	AT1G64660	AT5G11270	AT4G11260	AT5G11260	AT4G33950	AT5G35750	AT2G17820	AT1G01360	AT1G79380	AT5G63910	AT1G03670	AT3G03990	AT1G72770	AT5G23310	AT1G66140	AT5G66730	AT2G20370	AT4G14720	AT3G56850	AT4G34000	AT1G75080	AT1G09530	AT4G39400	AT3G06190	AT5G53160	AT3G11670	AT1G69935	AT1G12680	AT1G78580	AT1G52340	AT5G41315	AT4G18010	AT3G15210	AT2G28350	AT3G50530	AT3G60320	AT2G39940	AT5G60600	AT1G12580
	GO:0000302	P	response to reactive oxygen species	19	1400	166	28362	0.0012	0.049	AT1G77120	AT2G26150	AT3G12580	AT1G22770	AT3G50310	AT2G32120	AT2G06050	AT1G15520	AT3G23400	AT1G51400	AT1G05680	AT5G40770	AT1G05690	AT1G11650	AT1G70520	AT5G67480	AT4G35090	AT4G14030	AT5G23310
RESPONSE TO TEMPERATURE
	GO:0009266	P	response to temperature stimulus	70	1400	559	28362	2.6e-11	8.1e-09	AT4G08500	AT5G22060	AT5G42900	AT5G53170	AT5G04590	AT5G49910	AT4G35090	AT4G38580	AT2G22540	AT5G16820	AT5G51820	AT5G12250	AT2G18790	AT2G17840	AT1G12060	AT1G16030	AT1G28520	AT4G02330	AT4G38840	AT3G49910	AT1G53540	AT4G21320	AT3G24500	AT5G52370	AT2G33590	AT3G04880	AT3G50310	AT1G74520	AT5G67320	AT1G76560	AT2G37220	AT5G23070	AT5G61150	AT2G28900	AT1G22770	AT1G06460	AT3G55280	AT3G20930	AT1G14140	AT5G65050
	GO:0009409	P	response to cold	45	1400	384	28362	5e-07	4.3e-05	AT4G08500	AT5G42900	AT5G23070	AT4G35090	AT5G51820	AT2G18790	AT2G17840	AT5G04590	AT4G02330	AT1G28520	AT4G38840	AT2G37220	AT5G52370	AT3G04880	AT3G50310	AT1G74520	AT5G12250	AT3G49910	AT5G67320	AT5G61150	AT2G28900	AT1G22770	AT3G55280	AT3G20930	AT1G14140	AT5G65050	AT5G20230	AT1G77120	AT1G42700	AT3G48750	AT3G22330	AT3G18990	AT1G05690	AT5G40010	AT1G56070	AT5G35750	AT1G78080	AT1G35720	AT3G11410	AT2G21660
	GO:0009408	P	response to heat	24	1400	199	28362	0.00015	0.008	AT5G22060	AT5G53170	AT4G21320	AT4G11260	AT3G24500	AT1G16030	AT1G28520	AT5G16820	AT1G53540	AT2G25140	AT1G76560	AT2G04030	AT1G06460	AT4G38580	AT2G26150	AT1G52340	AT3G12580	AT2G32120	AT4G26850	AT2G33590	AT5G67030	AT1G35720	AT2G03440	AT5G49910
CIRCADIAN RYTHM
	GO:0007623	P	circadian rhythm	18	1400	134	28362	0.0003	0.014	AT5G67380	AT3G19720	AT5G11260	AT5G42900	AT2G21660	AT2G37000	AT3G07500	AT5G17300	AT2G18790	AT5G61380	AT2G17840	AT2G43280	AT1G22770	AT2G40080	AT4G37930	AT5G02810	AT3G07650	AT5G24470
	GO:0048511	P	rhythmic process	19	1400	146	28362	0.00029	0.014	AT5G67380	AT3G19720	AT5G11260	AT5G42900	AT2G21660	AT5G64170	AT2G37000	AT3G07500	AT5G17300	AT2G18790	AT5G61380	AT2G17840	AT2G43280	AT1G22770	AT2G40080	AT4G37930	AT5G02810	AT3G07650	AT5G24470
PHOTOPERIOD / FLOWERING
	GO:0009648	P	photoperiodism	15	1400	104	28362	0.00047	0.022	AT1G51140	AT4G22140	AT3G57390	AT5G48300	AT3G51630	AT1G69935	AT2G18790	AT2G40080	AT2G13540	AT1G22770	AT1G28520	AT4G02440	AT4G35090	AT3G07650	AT2G03500
	GO:0048573	P	photoperiodism, flowering	14	1400	94	28362	0.00054	0.024	AT1G51140	AT4G22140	AT3G57390	AT5G48300	AT3G51630	AT1G69935	AT2G18790	AT2G40080	AT1G22770	AT1G28520	AT4G02440	AT2G13540	AT3G07650	AT2G03500
	GO:0048586	P	regulation of long-day photoperiodism, flowering	6	1400	20	28362	0.0011	0.045	AT4G22140	AT1G69935	AT1G22770	AT1G28520	AT3G07650	AT2G03500
RNA METABOLISM AND GENE EXPRESSION
	GO:0016070	P	RNA metabolic process	268	1400	3403	28362	5.7e-14	5.5e-11	AT5G65210	AT5G11260	AT5G57660	AT1G17370	AT1G12260	AT3G21150	AT3G24150	AT1G66140	AT4G16390	AT2G01430	AT2G31890	AT5G66730	AT5G08050	AT4G17500	AT5G53200	AT3G61850	AT1G56280	AT3G24560	AT2G37000	AT3G13540	AT4G15850	AT5G57180	AT1G51140	AT4G02590	AT4G30220	AT1G27370	AT1G60620	AT3G24490	AT1G62360	AT3G56850	AT2G35940	AT3G50700	AT3G04770	AT1G14410	AT4G13640	AT3G19130	AT4G37940	AT1G47870	AT3G62120	AT5G62000
	GO:0090304	P	nucleic acid metabolic process	283	1400	3768	28362	1.7e-12	8.7e-10	AT5G65210	AT5G11260	AT5G57660	AT4G02670	AT1G17370	AT1G12260	AT3G21150	AT3G24150	AT1G66140	AT4G16390	AT2G01430	AT2G31890	AT5G66730	AT5G08050	AT4G17500	AT5G53200	AT3G61850	AT1G56280	AT3G24560	AT2G37000	AT3G13540	AT4G15850	AT5G57180	AT5G58760	AT1G51140	AT4G02590	AT4G30220	AT1G27370	AT1G60620	AT3G24490	AT1G62360	AT3G56850	AT2G35940	AT5G12840	AT3G50700	AT3G04770	AT1G14410	AT4G13640	AT3G19130	AT4G37940
	GO:0006139	P	nucleobase-containing compound metabolic process	301	1400	4178	28362	2.7e-11	8.1e-09	AT5G65210	AT5G11260	AT5G57660	AT4G02670	AT1G17370	AT1G12260	AT3G21150	AT3G24150	AT1G66140	AT4G16390	AT2G01430	AT2G31890	AT5G66730	AT5G08050	AT4G17500	AT5G53200	AT3G61850	AT1G56280	AT3G24560	AT5G40650	AT2G37000	AT3G13540	AT4G15850	AT5G57180	AT5G05550	AT5G58760	AT1G51140	AT4G02590	AT4G30220	AT1G27370	AT1G60620	AT3G24490	AT1G62360	AT3G56850	AT2G35940	AT5G12840	AT3G50700	AT3G04770	AT1G14410	AT4G13640
	GO:0010467	P	gene expression	329	1400	4747	28362	1.8e-10	3.9e-08	AT5G65210	AT4G36130	AT1G49760	AT5G57660	AT5G04800	AT1G17370	AT2G16710	AT2G34480	AT1G12260	AT3G21150	AT3G24150	AT1G66140	AT4G16390	AT3G62870	AT2G31890	AT5G66730	AT2G23930	AT5G08050	AT3G42170	AT5G53200	AT3G57290	AT3G61850	AT1G56280	AT3G24560	AT2G37000	AT3G13540	AT5G57180	AT2G21580	AT1G51140	AT4G02590	AT4G30220	AT1G27370	AT1G60620	AT3G24490	AT3G11400	AT1G62360	AT3G56850	AT2G35940	AT4G29410	AT3G50700
	GO:0097659	P	nucleic acid-templated transcription	200	1400	2561	28362	3.4e-10	7e-08	AT5G65210	AT5G11260	AT5G57660	AT1G30500	AT5G51940	AT3G21150	AT3G24150	AT1G66140	AT2G18790	AT5G66730	AT5G08050	AT4G17500	AT5G53200	AT3G61850	AT1G56280	AT2G37000	AT3G13540	AT5G57180	AT1G51140	AT4G02590	AT1G27370	AT1G60620	AT3G24490	AT1G62360	AT3G56850	AT2G35940	AT3G50700	AT1G14410	AT4G13640	AT4G37940	AT1G47870	AT1G50420	AT5G62000	AT3G47640	AT4G33470	AT5G41315	AT3G07050	AT4G00730	AT5G12840	AT2G28350
	GO:0032774	P	RNA biosynthetic process	200	1400	2566	28362	4e-10	7.9e-08	AT5G65210	AT5G11260	AT5G57660	AT1G30500	AT5G51940	AT3G21150	AT3G24150	AT1G66140	AT2G18790	AT5G66730	AT5G08050	AT4G17500	AT5G53200	AT3G61850	AT1G56280	AT2G37000	AT3G13540	AT5G57180	AT1G51140	AT4G02590	AT1G27370	AT1G60620	AT3G24490	AT1G62360	AT3G56850	AT2G35940	AT3G50700	AT1G14410	AT4G13640	AT4G37940	AT1G47870	AT1G50420	AT5G62000	AT3G47640	AT4G33470	AT5G41315	AT3G07050	AT4G00730	AT5G12840	AT2G28350
	GO:0006351	P	transcription, DNA-templated	199	1400	2559	28362	5.3e-10	8.9e-08	AT5G65210	AT5G11260	AT5G57660	AT1G30500	AT5G51940	AT3G21150	AT3G24150	AT1G66140	AT2G18790	AT5G66730	AT5G08050	AT4G17500	AT5G53200	AT3G61850	AT1G56280	AT2G37000	AT3G13540	AT5G57180	AT1G51140	AT4G02590	AT1G27370	AT1G60620	AT3G24490	AT1G62360	AT3G56850	AT2G35940	AT3G50700	AT1G14410	AT4G13640	AT4G37940	AT1G47870	AT1G50420	AT5G62000	AT3G47640	AT4G33470	AT5G41315	AT3G07050	AT4G00730	AT5G12840	AT2G28350
	GO:1903506	P	regulation of nucleic acid-templated transcription	192	1400	2445	28362	5.4e-10	8.9e-08	AT5G65210	AT5G11260	AT5G57660	AT1G30500	AT1G07950	AT3G21150	AT3G24150	AT1G66140	AT2G18790	AT5G66730	AT5G08050	AT4G17500	AT5G53200	AT3G61850	AT1G56280	AT2G37000	AT3G13540	AT5G57180	AT1G51140	AT4G02590	AT1G27370	AT3G24490	AT1G62360	AT3G56850	AT2G35940	AT3G50700	AT1G14410	AT4G13640	AT4G37940	AT1G47870	AT1G50420	AT5G62000	AT3G47640	AT4G33470	AT5G41315	AT3G07050	AT4G00730	AT5G12840	AT2G28350	AT4G22140
	GO:2001141	P	regulation of RNA biosynthetic process	192	1400	2445	28362	5.4e-10	8.9e-08	AT5G65210	AT5G11260	AT5G57660	AT1G30500	AT1G07950	AT3G21150	AT3G24150	AT1G66140	AT2G18790	AT5G66730	AT5G08050	AT4G17500	AT5G53200	AT3G61850	AT1G56280	AT2G37000	AT3G13540	AT5G57180	AT1G51140	AT4G02590	AT1G27370	AT3G24490	AT1G62360	AT3G56850	AT2G35940	AT3G50700	AT1G14410	AT4G13640	AT4G37940	AT1G47870	AT1G50420	AT5G62000	AT3G47640	AT4G33470	AT5G41315	AT3G07050	AT4G00730	AT5G12840	AT2G28350	AT4G22140
	GO:0006355	P	regulation of transcription, DNA-templated	191	1400	2443	28362	8.4e-10	1.3e-07	AT5G65210	AT5G11260	AT5G57660	AT1G30500	AT1G07950	AT3G21150	AT3G24150	AT1G66140	AT2G18790	AT5G66730	AT5G08050	AT4G17500	AT5G53200	AT3G61850	AT1G56280	AT2G37000	AT3G13540	AT5G57180	AT1G51140	AT4G02590	AT1G27370	AT3G24490	AT1G62360	AT3G56850	AT2G35940	AT3G50700	AT1G14410	AT4G13640	AT4G37940	AT1G47870	AT1G50420	AT5G62000	AT3G47640	AT4G33470	AT5G41315	AT3G07050	AT4G00730	AT5G12840	AT2G28350	AT4G22140
	GO:0051252	P	regulation of RNA metabolic process	192	1400	2474	28362	1.3e-09	2e-07	AT5G65210	AT5G11260	AT5G57660	AT1G30500	AT1G07950	AT3G21150	AT3G24150	AT1G66140	AT2G18790	AT5G66730	AT5G08050	AT4G17500	AT5G53200	AT3G61850	AT1G56280	AT2G37000	AT3G13540	AT5G57180	AT1G51140	AT4G02590	AT1G27370	AT3G24490	AT1G62360	AT3G56850	AT2G35940	AT3G50700	AT1G14410	AT4G13640	AT4G37940	AT1G47870	AT1G50420	AT5G62000	AT3G47640	AT4G33470	AT5G41315	AT3G07050	AT4G00730	AT5G12840	AT2G28350	AT4G22140
	GO:0010468	P	regulation of gene expression	211	1400	2814	28362	2.6e-09	3.8e-07	AT5G65210	AT1G49760	AT5G57660	AT4G21320	AT1G30500	AT1G07950	AT3G21150	AT3G24150	AT1G66140	AT4G16390	AT2G01430	AT5G66730	AT5G08050	AT3G42170	AT5G53200	AT3G61850	AT1G56280	AT2G37000	AT3G13540	AT5G57180	AT1G51140	AT4G02590	AT1G27370	AT3G24490	AT3G11400	AT1G62360	AT3G56850	AT2G35940	AT3G50700	AT1G14410	AT4G13640	AT4G37940	AT1G47870	AT1G50420	AT5G62000	AT3G47640	AT4G33470	AT5G41315	AT3G07050	AT4G00730
	GO:0034654	P	nucleobase-containing compound biosynthetic process	209	1400	2781	28362	2.6e-09	3.8e-07	AT5G65210	AT5G11260	AT5G57660	AT1G30500	AT5G51940	AT3G21150	AT3G24150	AT1G66140	AT2G18790	AT5G66730	AT5G08050	AT4G17500	AT5G53200	AT3G61850	AT1G56280	AT4G29090	AT2G37000	AT3G13540	AT5G57180	AT1G51140	AT4G02590	AT1G27370	AT1G60620	AT3G24490	AT1G62360	AT3G56850	AT2G35940	AT3G50700	AT1G14410	AT4G13640	AT4G37940	AT1G47870	AT1G50420	AT5G62000	AT3G47640	AT4G33470	AT5G41315	AT3G07050	AT4G00730	AT5G12840
	GO:0042254	P	ribosome biogenesis	39	1400	341	28362	4.7e-06	0.00038	AT5G10360	AT1G15420	AT5G53070	AT4G02400	AT2G31890	AT3G16080	AT3G16780	AT2G44860	AT4G35490	AT5G02610	AT2G39670	AT3G55280	AT2G34480	AT4G38160	AT4G25630	AT5G28060	AT5G16750	AT5G59240	AT3G59540	AT1G16740	AT4G29410	AT1G26880	AT3G61110	AT3G63490	AT3G04770	AT1G13160	AT3G09720	AT5G11750	AT3G15190	AT1G22780	AT1G55150	AT1G26910	AT1G70200	AT1G31660	AT5G57280	AT3G18610	AT5G22100	AT3G52380	AT2G37190
	GO:0022613	P	ribonucleoprotein complex biogenesis	42	1400	399	28362	1.3e-05	0.00098	AT5G10360	AT1G15420	AT5G53070	AT4G02400	AT2G31890	AT3G16080	AT3G16780	AT2G44860	AT4G35490	AT5G02610	AT2G39670	AT3G55280	AT2G34480	AT4G38160	AT4G30220	AT4G25630	AT5G28060	AT5G16750	AT3G11400	AT3G59540	AT1G16740	AT5G59240	AT4G29410	AT1G26880	AT3G61110	AT3G63490	AT3G04770	AT1G13160	AT3G09720	AT5G11750	AT3G15190	AT1G22780	AT1G55150	AT1G26910	AT1G70200	AT1G31660	AT5G57280	AT2G23930	AT3G18610	AT5G22100
	GO:0006396	P	RNA processing	59	1400	693	28362	9.4e-05	0.0055	AT5G10360	AT1G13030	AT1G17370	AT2G41500	AT1G03330	AT4G31580	AT5G48870	AT4G16390	AT2G31890	AT2G23930	AT2G37220	AT3G24560	AT5G51170	AT1G71310	AT4G27340	AT2G39670	AT4G38160	AT4G30220	AT4G25630	AT3G07750	AT2G28380	AT5G11200	AT1G15420	AT5G55390	AT3G04770	AT5G55130	AT1G06220	AT3G19130	AT2G17580	AT3G22330	AT5G23570	AT3G09720	AT1G11650	AT5G50320	AT4G02400	AT3G18610	AT3G62840	AT1G13870	AT1G12700	AT5G16750
	GO:0010501	P	RNA secondary structure unwinding	8	1400	29	28362	0.00027	0.014	AT5G62190	AT4G15850	AT3G13920	AT1G55150	AT3G22330	AT3G09720	AT5G11200	AT2G21660
	GO:1903507	P	negative regulation of nucleic acid-templated transcription	25	1400	231	28362	0.00048	0.022	AT2G22540	AT1G30500	AT4G38620	AT2G18790	AT5G24470	AT1G10170	AT3G15210	AT4G14720	AT5G02320	AT2G28380	AT1G75080	AT5G55390	AT3G21150	AT5G62000	AT4G35580	AT5G47390	AT4G22140	AT5G02810	AT3G07050	AT4G15900	AT2G42870	AT5G13080	AT3G18610	AT5G03740	AT2G03500
	GO:1902679	P	negative regulation of RNA biosynthetic process	25	1400	231	28362	0.00048	0.022	AT2G22540	AT1G30500	AT4G38620	AT2G18790	AT5G24470	AT1G10170	AT3G15210	AT4G14720	AT5G02320	AT2G28380	AT1G75080	AT5G55390	AT3G21150	AT5G62000	AT4G35580	AT5G47390	AT4G22140	AT5G02810	AT3G07050	AT4G15900	AT2G42870	AT5G13080	AT3G18610	AT5G03740	AT2G03500
	GO:0051253	P	negative regulation of RNA metabolic process	25	1400	232	28362	0.00051	0.022	AT2G22540	AT1G30500	AT4G38620	AT2G18790	AT5G24470	AT1G10170	AT3G15210	AT4G14720	AT5G02320	AT2G28380	AT1G75080	AT5G55390	AT3G21150	AT5G62000	AT4G35580	AT5G47390	AT4G22140	AT5G02810	AT3G07050	AT4G15900	AT2G42870	AT5G13080	AT3G18610	AT5G03740	AT2G03500
	GO:0045934	P	negative regulation of nucleobase-containing compound metabolic process	26	1400	249	28362	0.00061	0.027	AT4G38620	AT1G30500	AT2G22540	AT2G18790	AT5G24470	AT1G10170	AT3G15210	AT4G14720	AT5G02320	AT2G28380	AT1G75080	AT5G55390	AT1G14410	AT3G21150	AT5G62000	AT4G35580	AT5G47390	AT4G22140	AT5G02810	AT3G07050	AT4G15900	AT2G42870	AT5G13080	AT3G18610	AT5G03740	AT2G03500
	GO:0045892	P	negative regulation of transcription, DNA-templated	23	1400	215	28362	0.00091	0.038	AT2G22540	AT1G30500	AT4G38620	AT2G18790	AT5G24470	AT1G10170	AT5G02810	AT5G02320	AT2G28380	AT1G75080	AT5G55390	AT3G21150	AT5G62000	AT4G35580	AT5G47390	AT4G22140	AT3G15210	AT3G07050	AT4G15900	AT2G42870	AT5G13080	AT3G18610	AT5G03740
AROMATIC COMPOUND METABOLISM
	GO:0006725	P	cellular aromatic compound metabolic process	331	1400	4588	28362	1.5e-12	8.6e-10	AT5G65210	AT5G11260	AT5G57660	AT4G02670	AT1G17370	AT5G25220	AT1G12260	AT3G21150	AT3G24150	AT1G66140	AT5G35750	AT4G16390	AT2G01430	AT2G31890	AT5G66730	AT2G23930	AT5G08050	AT5G01410	AT4G17500	AT5G53200	AT3G61850	AT1G56280	AT3G24560	AT5G40650	AT2G37000	AT3G13540	AT4G15850	AT5G57180	AT5G05550	AT4G14720	AT5G58760	AT1G51140	AT4G02590	AT4G30220	AT1G27370	AT5G28640	AT1G60620	AT3G24490	AT1G62360	AT3G56850
	GO:1901360	P	organic cyclic compound metabolic process	337	1400	4700	28362	1.8e-12	8.7e-10	AT5G65210	AT5G11260	AT5G57660	AT4G02670	AT1G17370	AT5G25220	AT1G12260	AT3G21150	AT3G24150	AT1G66140	AT5G35750	AT4G16390	AT2G01430	AT2G31890	AT5G66730	AT2G23930	AT5G08050	AT5G01410	AT4G17500	AT5G53200	AT3G61850	AT1G56280	AT3G24560	AT5G40650	AT2G37000	AT3G13540	AT4G15850	AT5G57180	AT5G05550	AT4G14720	AT5G58760	AT1G51140	AT4G02590	AT4G30220	AT1G27370	AT5G28640	AT1G60620	AT3G24490	AT1G62360	AT3G56850
	GO:0046483	P	heterocycle metabolic process	321	1400	4433	28362	2.4e-12	1e-09	AT5G65210	AT5G11260	AT5G57660	AT4G02670	AT1G17370	AT1G12260	AT3G21150	AT3G24150	AT1G66140	AT5G35750	AT4G16390	AT2G01430	AT2G31890	AT5G66730	AT5G08050	AT5G01410	AT4G17500	AT5G53200	AT3G61850	AT1G56280	AT3G24560	AT5G40650	AT2G37000	AT3G13540	AT4G15850	AT5G57180	AT5G05550	AT4G14720	AT5G58760	AT1G51140	AT4G02590	AT4G30220	AT1G27370	AT1G60620	AT3G24490	AT1G62360	AT3G56850	AT2G35940	AT5G12840	AT3G50700
	GO:0018130	P	heterocycle biosynthetic process	223	1400	2957	28362	5.1e-10	8.9e-08	AT5G65210	AT5G11260	AT5G57660	AT3G63410	AT1G30500	AT1G12260	AT3G21150	AT3G24150	AT1G66140	AT2G18790	AT5G66730	AT5G08050	AT5G01410	AT4G17500	AT5G53200	AT3G61850	AT1G56280	AT4G29090	AT2G37000	AT3G13540	AT5G57180	AT1G51140	AT4G02590	AT1G27370	AT1G60620	AT3G24490	AT1G62360	AT3G56850	AT2G35940	AT3G50700	AT1G14410	AT4G13640	AT4G37940	AT1G47870	AT1G50420	AT5G62000	AT3G47640	AT4G33470	AT5G41315	AT3G07050
	GO:1901362	P	organic cyclic compound biosynthetic process	236	1400	3174	28362	4.8e-10	8.9e-08	AT5G65210	AT5G11260	AT5G57660	AT4G02670	AT1G30500	AT1G12260	AT3G21150	AT3G24150	AT1G66140	AT2G18790	AT3G63410	AT5G66730	AT5G08050	AT5G01410	AT4G17500	AT5G53200	AT3G61850	AT1G56280	AT4G29090	AT2G37000	AT3G13540	AT5G57180	AT5G05550	AT1G51140	AT4G02590	AT1G27370	AT1G60620	AT3G24490	AT1G62360	AT3G56850	AT2G35940	AT3G50700	AT1G14410	AT5G17230	AT4G37940	AT1G47870	AT1G50420	AT5G62000	AT3G47640	AT4G33470
	GO:0019438	P	aromatic compound biosynthetic process	229	1400	3058	28362	5.1e-10	8.9e-08	AT5G65210	AT5G11260	AT5G57660	AT1G30500	AT1G12260	AT3G21150	AT3G24150	AT1G66140	AT2G18790	AT5G66730	AT5G08050	AT5G01410	AT4G17500	AT5G53200	AT3G61850	AT1G56280	AT4G29090	AT2G37000	AT3G13540	AT5G57180	AT5G05550	AT1G51140	AT4G02590	AT1G27370	AT1G60620	AT3G24490	AT1G62360	AT3G56850	AT2G35940	AT3G50700	AT1G14410	AT4G13640	AT4G37940	AT1G47870	AT1G50420	AT5G62000	AT3G47640	AT4G33470	AT5G41315	AT3G07050
DEVELOPMENT AND REPRODUCTIVE DEVELOPMENT
	GO:0009791	P	post-embryonic development	129	1400	1576	28362	6e-08	5.8e-06	AT5G11260	AT5G57660	AT4G11260	AT3G21150	AT5G35750	AT2G18790	AT1G28520	AT3G61850	AT3G24560	AT3G13540	AT2G18390	AT1G51140	AT5G16750	AT1G62360	AT5G65050	AT1G64405	AT5G48385	AT2G28350	AT5G48300	AT5G62000	AT1G78580	AT5G18820	AT4G22140	AT4G18010	AT5G12840	AT4G12680	AT1G55250	AT5G13570	AT2G39940	AT2G13540	AT2G05710	AT4G15900	AT4G38490	AT5G55390	AT5G23670	AT3G51550	AT2G03150	AT2G22540	AT3G01610	AT3G07650
	GO:0048608	P	reproductive structure development	106	1400	1265	28362	3.5e-07	3.1e-05	AT5G57660	AT4G11260	AT3G21150	AT5G35750	AT2G18790	AT1G28520	AT3G24560	AT3G13540	AT2G18390	AT1G51140	AT5G16750	AT1G62360	AT5G65050	AT1G64405	AT5G48385	AT2G28350	AT5G48300	AT5G62000	AT1G78580	AT5G18820	AT4G22140	AT5G12840	AT4G12680	AT1G55250	AT5G13570	AT2G39940	AT2G13540	AT4G15900	AT4G13560	AT2G03150	AT2G22540	AT3G01610	AT3G07650	AT3G22440	AT1G30330	AT2G40080	AT5G37020	AT3G13890	AT3G57390	AT5G66730
	GO:0061458	P	reproductive system development	106	1400	1265	28362	3.5e-07	3.1e-05	AT5G57660	AT4G11260	AT3G21150	AT5G35750	AT2G18790	AT1G28520	AT3G24560	AT3G13540	AT2G18390	AT1G51140	AT5G16750	AT1G62360	AT5G65050	AT1G64405	AT5G48385	AT2G28350	AT5G48300	AT5G62000	AT1G78580	AT5G18820	AT4G22140	AT5G12840	AT4G12680	AT1G55250	AT5G13570	AT2G39940	AT2G13540	AT4G15900	AT4G13560	AT2G03150	AT2G22540	AT3G01610	AT3G07650	AT3G22440	AT1G30330	AT2G40080	AT5G37020	AT3G13890	AT3G57390	AT5G66730
	GO:0090567	P	reproductive shoot system development	54	1400	533	28362	2.3e-06	0.00019	AT2G22540	AT5G57660	AT3G21150	AT5G18560	AT5G35750	AT3G54720	AT3G22440	AT1G30330	AT2G30140	AT1G73177	AT2G15790	AT2G40080	AT5G37020	AT3G13890	AT3G57390	AT5G64360	AT3G57290	AT5G03680	AT1G62360	AT1G22770	AT1G75080	AT5G55390	AT5G13290	AT4G39400	AT5G65050	AT1G64405	AT4G32980	AT1G06220	AT1G67260	AT5G48385	AT5G58560	AT2G28350	AT2G31160	AT5G07180	AT5G60800	AT3G18990	AT4G22140	AT2G33860	AT5G62000	AT3G07050
	GO:0009908	P	flower development	52	1400	520	28362	5e-06	0.0004	AT2G22540	AT5G57660	AT3G21150	AT5G18560	AT5G35750	AT3G54720	AT3G22440	AT1G30330	AT2G30140	AT2G15790	AT2G40080	AT5G37020	AT3G13890	AT3G57390	AT5G64360	AT3G57290	AT5G03680	AT1G62360	AT1G22770	AT1G75080	AT5G55390	AT5G13290	AT4G39400	AT5G65050	AT1G64405	AT4G32980	AT1G06220	AT1G67260	AT5G48385	AT5G58560	AT2G28350	AT2G31160	AT5G07180	AT5G60800	AT3G18990	AT4G22140	AT2G33860	AT5G62000	AT3G07050	AT4G25640
	GO:0048731	P	system development	141	1400	1929	28362	5.4e-06	0.00042	AT5G57660	AT4G11260	AT3G21150	AT4G00730	AT4G12680	AT2G18790	AT1G27340	AT1G28520	AT3G24560	AT3G13540	AT2G18390	AT1G51140	AT1G27370	AT5G16750	AT1G62360	AT5G65050	AT1G64405	AT5G48385	AT2G28350	AT5G48300	AT5G62000	AT1G78580	AT5G18820	AT3G23940	AT4G22140	AT1G73500	AT5G12840	AT5G35750	AT1G55250	AT5G13570	AT2G39940	AT2G13540	AT4G15900	AT5G14750	AT5G55390	AT3G51550	AT2G03150	AT2G22540	AT1G53230	AT3G01610
	GO:0007275	P	multicellular organism development	191	1400	2811	28362	8.6e-06	0.00066	AT5G11260	AT5G57660	AT2G34480	AT4G11260	AT3G21150	AT4G00730	AT4G12680	AT2G18790	AT1G27340	AT4G17500	AT5G53200	AT3G61850	AT3G24560	AT3G13540	AT2G32010	AT2G18390	AT1G51140	AT4G02590	AT1G27370	AT5G16750	AT1G62360	AT2G35940	AT5G12840	AT5G65050	AT1G64405	AT5G48385	AT2G28350	AT5G48300	AT5G62000	AT1G78580	AT5G18820	AT5G41315	AT3G23940	AT4G22140	AT1G73500	AT5G55250	AT5G35750	AT1G55250	AT5G13570	AT2G39940
	GO:0048367	P	shoot system development	76	1400	896	28362	1.1e-05	0.00084	AT2G22540	AT1G53230	AT5G57660	AT3G22200	AT3G21150	AT5G18560	AT1G73500	AT5G35750	AT4G30920	AT3G54720	AT1G27340	AT2G03710	AT3G22440	AT3G03990	AT2G30140	AT1G73177	AT2G15790	AT2G40080	AT5G37020	AT3G13890	AT3G57390	AT5G64360	AT4G33950	AT3G57290	AT5G28640	AT4G14720	AT5G03680	AT1G62360	AT1G22770	AT3G27010	AT1G75080	AT5G55390	AT5G13290	AT4G39400	AT5G65050	AT1G64405	AT1G05680	AT4G32980	AT1G06220	AT1G67260
	GO:0032502	P	developmental process	214	1400	3233	28362	1.1e-05	0.00086	AT1G75750	AT5G11260	AT3G21710	AT5G57660	AT2G34480	AT4G11260	AT3G55500	AT5G19530	AT1G43130	AT5G35750	AT2G18790	AT1G27340	AT4G17500	AT5G53200	AT3G61850	AT3G24560	AT3G13540	AT1G73177	AT2G32010	AT2G18390	AT1G51140	AT4G02590	AT1G27370	AT5G28640	AT5G16750	AT1G62360	AT2G35940	AT5G12840	AT5G65050	AT1G64405	AT5G48385	AT2G28350	AT5G48300	AT1G47870	AT3G21150	AT5G62000	AT1G78580	AT5G18820	AT5G41315	AT3G23940
	GO:0048856	P	anatomical structure development	208	1400	3146	28362	1.7e-05	0.0012	AT1G75750	AT5G11260	AT3G21710	AT5G57660	AT2G34480	AT4G11260	AT3G55500	AT5G19530	AT1G43130	AT5G35750	AT2G18790	AT1G27340	AT4G17500	AT5G53200	AT3G61850	AT3G24560	AT3G13540	AT1G73177	AT2G32010	AT2G18390	AT1G51140	AT4G02590	AT1G27370	AT5G16750	AT1G62360	AT2G35940	AT5G12840	AT5G65050	AT1G64405	AT5G48385	AT2G28350	AT5G48300	AT1G47870	AT3G21150	AT5G62000	AT1G78580	AT5G18820	AT5G41315	AT3G23940	AT4G22140
	GO:0003006	P	developmental process involved in reproduction	111	1400	1496	28362	3.2e-05	0.0021	AT5G57660	AT4G11260	AT3G21150	AT5G35750	AT2G18790	AT1G28520	AT3G24560	AT3G13540	AT2G18390	AT1G51140	AT3G07650	AT5G16750	AT1G62360	AT5G65050	AT1G64405	AT5G48385	AT2G28350	AT5G48300	AT5G62000	AT1G78580	AT5G18820	AT4G22140	AT5G12840	AT4G12680	AT1G55250	AT5G13570	AT2G39940	AT2G13540	AT4G15900	AT4G13560	AT2G03150	AT2G22540	AT3G01610	AT4G38430	AT3G22440	AT1G30330	AT3G16640	AT2G40080	AT5G37020	AT3G13890
	GO:0044767	P	single-organism developmental process	204	1400	3131	28362	4.6e-05	0.003	AT1G75750	AT5G11260	AT5G57660	AT2G34480	AT4G11260	AT3G55500	AT5G19530	AT1G43130	AT5G35750	AT2G18790	AT1G27340	AT4G17500	AT5G53200	AT3G61850	AT3G24560	AT3G13540	AT1G73177	AT2G32010	AT2G18390	AT1G51140	AT4G02590	AT1G27370	AT5G16750	AT1G62360	AT2G35940	AT5G12840	AT5G65050	AT1G64405	AT5G48385	AT2G28350	AT5G48300	AT1G47870	AT3G21150	AT5G62000	AT1G78580	AT5G18820	AT5G41315	AT3G23940	AT4G22140	AT4G00730
	GO:0009909	P	regulation of flower development	21	1400	150	28362	5.7e-05	0.0036	AT4G39400	AT2G22540	AT2G40080	AT5G57660	AT2G39940	AT5G64360	AT5G62000	AT3G57390	AT5G65050	AT3G54720	AT3G21150	AT5G35750	AT4G22140	AT5G60800	AT5G61150	AT5G37055	AT3G18990	AT5G03680	AT2G30140	AT5G55390	AT5G13290
	GO:2000241	P	regulation of reproductive process	30	1400	266	28362	7.1e-05	0.0044	AT2G22540	AT5G57660	AT3G21150	AT4G38430	AT5G35750	AT2G18790	AT1G28520	AT2G30140	AT2G40080	AT3G57390	AT5G03680	AT5G13290	AT1G22770	AT3G07650	AT4G39400	AT5G65050	AT1G06220	AT5G64360	AT3G48750	AT1G69935	AT5G60800	AT3G18990	AT5G62000	AT4G22140	AT2G39940	AT3G54720	AT5G61150	AT5G37055	AT5G55390	AT2G03500
	GO:0009640	P	photomorphogenesis	15	1400	86	28362	7.5e-05	0.0046	AT1G78600	AT5G11260	AT2G04030	AT4G32980	AT5G24470	AT3G21150	AT3G54720	AT3G57290	AT1G69935	AT2G18790	AT5G48150	AT5G23670	AT4G02440	AT2G36910	AT1G09530
	GO:0022414	P	reproductive process	121	1400	1715	28362	0.00011	0.0061	AT5G57660	AT4G11260	AT3G21150	AT5G35750	AT2G18790	AT1G28520	AT3G24560	AT3G13540	AT2G18390	AT1G51140	AT4G02590	AT5G16750	AT1G62360	AT5G65050	AT1G64405	AT5G48385	AT4G13640	AT5G48300	AT2G19130	AT5G62000	AT1G78580	AT5G18820	AT4G22140	AT5G12840	AT4G12680	AT1G55250	AT5G13570	AT2G39940	AT2G39990	AT2G13540	AT4G15900	AT4G13560	AT3G51550	AT2G03150	AT2G22540	AT3G01610	AT3G07650	AT3G22440	AT1G30330	AT2G26430
	GO:0048580	P	regulation of post-embryonic development	34	1400	329	28362	0.00012	0.0066	AT2G22540	AT5G57660	AT4G11260	AT3G21150	AT5G35750	AT2G18790	AT1G28520	AT2G30140	AT1G78600	AT2G40080	AT3G57390	AT5G66730	AT5G03680	AT5G13290	AT1G22770	AT3G07650	AT4G39400	AT5G65050	AT5G64360	AT5G62000	AT1G69935	AT2G34900	AT5G60800	AT3G18990	AT5G11260	AT4G22140	AT2G39940	AT3G54720	AT1G53160	AT5G61150	AT5G37055	AT5G55390	AT4G02440	AT2G03500
	GO:0000003	P	reproduction	121	1400	1721	28362	0.00012	0.0067	AT5G57660	AT4G11260	AT3G21150	AT5G35750	AT2G18790	AT1G28520	AT3G24560	AT3G13540	AT2G18390	AT1G51140	AT4G02590	AT5G16750	AT1G62360	AT5G65050	AT1G64405	AT5G48385	AT4G13640	AT5G48300	AT2G19130	AT5G62000	AT1G78580	AT5G18820	AT4G22140	AT5G12840	AT4G12680	AT1G55250	AT5G13570	AT2G39940	AT2G39990	AT2G13540	AT4G15900	AT4G13560	AT3G51550	AT2G03150	AT2G22540	AT3G01610	AT3G07650	AT3G22440	AT1G30330	AT2G26430
	GO:0048831	P	regulation of shoot system development	24	1400	204	28362	0.0002	0.011	AT2G22540	AT5G57660	AT3G21150	AT5G35750	AT3G54720	AT2G30140	AT2G40080	AT3G57390	AT5G03680	AT5G13290	AT3G27010	AT5G55390	AT4G39400	AT5G65050	AT5G64360	AT5G62000	AT5G60800	AT3G18990	AT5G50320	AT4G22140	AT3G07050	AT2G39940	AT5G61150	AT5G37055
	GO:0010228	P	vegetative to reproductive phase transition of meristem	22	1400	187	28362	0.00037	0.017	AT5G42900	AT4G12680	AT2G18790	AT1G28520	AT2G40080	AT3G57390	AT1G51140	AT1G22770	AT3G07650	AT4G32980	AT5G48300	AT3G51630	AT1G69935	AT1G55250	AT4G22140	AT2G27990	AT5G55390	AT2G21660	AT1G04870	AT4G02440	AT2G13540	AT2G03500
	GO:0044702	P	single organism reproductive process	107	1400	1544	28362	0.00049	0.022	AT5G57660	AT4G11260	AT3G21150	AT5G35750	AT3G24560	AT3G13540	AT2G18390	AT4G02590	AT5G16750	AT1G62360	AT5G65050	AT1G64405	AT5G48385	AT4G13640	AT2G19130	AT5G62000	AT1G78580	AT5G18820	AT4G22140	AT5G12840	AT2G28350	AT1G55250	AT5G13570	AT2G39940	AT2G39990	AT4G15900	AT4G13560	AT3G51550	AT2G03150	AT2G22540	AT3G01610	AT4G38430	AT3G22440	AT1G30330	AT2G26430	AT3G16640	AT2G40080	AT5G37020	AT3G13890	AT3G57390
	GO:2000026	P	regulation of multicellular organismal development	39	1400	442	28362	0.00074	0.032	AT2G22540	AT5G57660	AT4G11260	AT3G21150	AT5G35750	AT2G18790	AT2G30140	AT1G28520	AT1G78600	AT2G40080	AT3G57390	AT5G66730	AT5G03680	AT5G13290	AT1G22770	AT3G27010	AT3G07650	AT4G39400	AT5G65050	AT1G06220	AT5G64360	AT5G62000	AT1G69935	AT2G34900	AT5G60800	AT3G18990	AT5G50320	AT4G22140	AT5G11260	AT3G07050	AT2G39940	AT3G54720	AT1G53160	AT5G61150	AT5G37055	AT5G55390	AT4G02440	AT2G46410	AT2G03500
ENERGETIC METABOLISM
	GO:0006112	P	energy reserve metabolic process	8	1400	18	28362	1.7e-05	0.0012	AT3G46970	AT5G51820	AT5G48300	AT5G17310	AT1G27680	AT2G39930	AT5G03650	AT2G21590
	GO:0005977	P	glycogen metabolic process	8	1400	18	28362	1.7e-05	0.0012	AT3G46970	AT5G51820	AT5G48300	AT5G17310	AT1G27680	AT2G39930	AT5G03650	AT2G21590
	GO:0015980	P	energy derivation by oxidation of organic compounds	19	1400	146	28362	0.00029	0.014	AT3G46970	AT5G51820	AT1G19530	AT1G77120	AT2G05710	AT5G48300	AT5G17310	AT1G27680	AT3G21720	AT2G39930	AT5G03650	AT5G40650	AT2G21590	AT1G68750	AT3G15840	AT4G26910	AT5G58330	ATMG01280	AT1G04410
	GO:0005982	P	starch metabolic process	12	1400	66	28362	0.00027	0.014	AT5G26570	AT5G51820	AT5G48300	AT3G01180	AT1G27680	AT2G39930	AT5G03650	AT4G18240	AT5G17520	AT2G21590	AT3G55760	AT1G10760
	GO:0019252	P	starch biosynthetic process	8	1400	35	28362	0.00078	0.033	AT5G51820	AT5G48300	AT3G01180	AT1G27680	AT2G39930	AT5G03650	AT4G18240	AT2G21590
	GO:0005978	P	glycogen biosynthetic process	5	1400	12	28362	0.00088	0.037	AT5G03650	AT5G51820	AT5G48300	AT2G21590	AT1G27680
CELL COMMUNICATION / SIGNALING
	GO:0007165	P	signal transduction	137	1400	1965	28362	6.2e-05	0.0038	AT1G75750	AT5G11260	AT5G41315	AT2G34930	AT5G20480	AT4G11260	AT3G21150	AT1G73500	AT5G35750	AT2G18790	AT1G27340	AT5G46450	AT1G28520	AT5G58350	AT2G02800	AT2G16250	AT2G18390	AT5G17680	AT1G72920	AT1G64070	AT3G14150	AT3G56850	AT4G16950	AT5G60600	AT5G65050	AT2G28350	AT4G37940	AT5G36930	AT5G40320	AT5G62000	AT1G78580	AT3G50530	AT3G57710	AT4G18010	AT4G04220	AT5G22400	AT5G66330	AT2G39940	AT1G12580	AT3G11490
	GO:0044700	P	single organism signaling	138	1400	1995	28362	8.1e-05	0.0049	AT1G75750	AT5G11260	AT5G41315	AT2G34930	AT5G20480	AT4G11260	AT3G21150	AT1G73500	AT5G35750	AT2G18790	AT1G27340	AT5G46450	AT1G28520	AT5G58350	AT2G02800	AT2G16250	AT2G18390	AT5G17680	AT1G72920	AT1G64070	AT3G14150	AT3G56850	AT4G16950	AT5G60600	AT5G65050	AT2G28350	AT4G37940	AT5G36930	AT5G40320	AT5G62000	AT1G78580	AT3G50530	AT3G57710	AT4G18010	AT4G04220	AT5G22400	AT5G66330	AT2G39940	AT1G12580	AT3G11490
	GO:0023052	P	signaling	138	1400	1997	28362	8.4e-05	0.005	AT1G75750	AT5G11260	AT5G41315	AT2G34930	AT5G20480	AT4G11260	AT3G21150	AT1G73500	AT5G35750	AT2G18790	AT1G27340	AT5G46450	AT1G28520	AT5G58350	AT2G02800	AT2G16250	AT2G18390	AT5G17680	AT1G72920	AT1G64070	AT3G14150	AT3G56850	AT4G16950	AT5G60600	AT5G65050	AT2G28350	AT4G37940	AT5G36930	AT5G40320	AT5G62000	AT1G78580	AT3G50530	AT3G57710	AT4G18010	AT4G04220	AT5G22400	AT5G66330	AT2G39940	AT1G12580	AT3G11490
	GO:0010204	P	defense response signaling pathway, resistance gene-independent	6	1400	12	28362	0.00012	0.0067	AT1G19250	AT3G18165	AT1G09770	AT4G15900	AT5G20480	AT3G14150
	GO:0007154	P	cell communication	148	1400	2223	28362	0.00023	0.012	AT1G75750	AT1G64660	AT5G41315	AT2G34930	AT5G20480	AT4G11260	AT3G21150	AT1G73500	AT5G35750	AT2G18790	AT1G27340	AT5G46450	AT1G28520	AT5G58350	AT2G02800	AT2G16250	AT2G18390	AT5G17680	AT1G72920	AT1G64070	AT3G14150	AT3G56850	AT4G16950	AT5G60600	AT5G65050	AT2G28350	AT4G37940	AT2G19130	AT5G40320	AT5G62000	AT3G47640	AT1G78580	AT3G50530	AT3G57710	AT4G18010	AT4G04220	AT5G22400	AT5G66330	AT2G39940	AT1G12580
MOLECULAR FUNCTION
MAIN
	GO:0005488	F	binding	754	1400	12081	28362	9.3e-17	1.4e-13	AT4G12560	AT3G22100	AT3G45620	AT1G73500	AT5G19420	AT2G31200	AT4G33000	AT2G24030	AT1G28520	AT5G53200	AT3G61850	AT4G20280	AT3G24560	AT2G02800	AT3G07120	AT2G36480	AT3G25530	AT2G38940	AT1G51140	AT4G02590	AT3G15210	AT1G64070	AT3G11400	AT1G64770	AT2G35940	AT3G50700	AT4G02600	AT5G59300	AT1G14410	AT4G19830	AT4G13640	AT5G48300	AT1G72210	AT2G19130	AT5G45775	AT3G57710	AT1G20510	AT5G55250	AT4G31940	AT5G63380
	GO:0005515	F	protein binding	286	1400	3669	28362	2e-14	1.5e-11	AT5G65210	AT4G12560	AT1G49760	AT1G17370	AT3G22100	AT4G11260	AT3G45620	AT4G33470	AT1G73500	AT5G19420	AT2G31200	AT2G18790	AT5G39850	AT3G22220	AT5G01410	AT3G42170	AT5G23070	AT4G20280	AT2G20560	AT4G15850	AT4G14870	AT5G58760	AT2G38940	AT1G02170	AT1G51140	AT4G02590	AT3G15210	AT5G28640	AT1G60620	AT3G01680	AT1G62360	AT4G16950	AT5G13930	AT2G35940	AT2G16850	AT4G02600	AT2G40435	AT5G59300	AT3G21870	AT5G48385
	GO:1901363	F	heterocyclic compound binding	496	1400	7718	28362	3.3e-11	1.7e-08	AT3G22100	AT3G45620	AT1G73500	AT3G57980	AT2G24030	AT1G28520	AT5G53200	AT3G61850	AT3G24560	AT2G02800	AT3G25530	AT1G51140	AT4G02590	AT1G64070	AT3G11400	AT2G35940	AT3G50700	AT5G63460	AT1G14410	AT4G19830	AT4G13640	AT5G48300	AT1G72210	AT2G19130	AT5G45775	AT3G57710	AT1G20510	AT4G31940	AT5G63380	AT4G31580	AT2G13540	AT1G13600	AT5G10930	AT3G19860	AT5G66520	AT5G65720	AT2G28050	AT1G09530	AT1G64550	AT1G33420
	GO:0097159	F	organic cyclic compound binding	496	1400	7737	28362	4.9e-11	1.8e-08	AT3G22100	AT3G45620	AT1G73500	AT3G57980	AT2G24030	AT1G28520	AT5G53200	AT3G61850	AT3G24560	AT2G02800	AT3G25530	AT1G51140	AT4G02590	AT1G64070	AT3G11400	AT2G35940	AT3G50700	AT5G63460	AT1G14410	AT4G19830	AT4G13640	AT5G48300	AT1G72210	AT2G19130	AT5G45775	AT3G57710	AT1G20510	AT4G31940	AT5G63380	AT4G31580	AT2G13540	AT1G13600	AT5G10930	AT3G19860	AT5G66520	AT5G65720	AT2G28050	AT1G09530	AT1G64550	AT1G33420
	GO:0003824	F	catalytic activity	539	1400	9101	28362	4.6e-07	5.7e-05	AT2G17630	AT4G12560	AT4G14210	AT5G40270	AT1G73500	AT1G27340	AT3G24560	AT2G02800	AT3G25530	AT5G49740	AT1G64770	AT3G63470	AT5G59300	AT5G10700	AT4G19830	AT2G02390	AT5G48300	AT4G02340	AT2G19130	AT5G19530	AT3G57710	AT3G23940	AT3G19540	AT3G47570	AT5G55250	AT4G31940	AT5G63380	AT1G53280	AT3G55290	AT1G12580	AT1G65780	AT3G07150	AT5G63140	AT5G10930	AT5G66520	AT5G65720	AT4G26220	AT2G28050	AT1G64550	AT1G16445
	GO:0036094	F	small molecule binding	228	1400	3434	28362	4.6e-06	0.00046	AT5G26110	AT3G01820	AT1G17370	AT5G14610	AT3G48000	AT3G45620	AT1G73500	AT4G16390	AT2G45630	AT5G46450	AT5G23070	AT3G24560	AT2G02800	AT4G15850	AT2G16250	AT2G18390	AT3G25530	AT5G58760	AT4G24100	AT3G13080	AT5G17680	AT5G58350	AT5G01320	AT1G64070	AT3G11400	AT3G14150	AT5G67220	AT4G16950	AT3G18600	AT1G78940	AT1G09840	AT2G23200	AT5G13290	AT3G14840	AT2G04030	AT3G02850	AT3G19130	AT5G48300	AT2G19130	AT3G62120
STRUCTURAL MOLECULE ACTIVITY
	GO:0003735	F	structural constituent of ribosome	54	1400	391	28362	2.1e-10	6.4e-08	AT5G10360	AT4G36130	AT1G79850	AT5G48760	AT5G53070	AT5G24510	AT5G39850	AT3G04400	AT3G49080	AT3G16780	AT3G49910	AT3G44590	AT2G44860	AT4G35490	AT5G02610	AT5G52370	AT3G02560	AT3G53740	AT1G80620	AT3G55280	AT2G34480	AT2G17360	AT5G02960	AT5G28060	AT3G17465	AT1G14205	AT5G59240	AT3G59540	AT1G16740	AT4G29410	AT1G26880	AT3G61110	AT3G63490	AT3G04770	AT4G16720	AT3G52580	AT3G13580	AT4G30930	AT2G21580	AT5G45775
	GO:0005198	F	structural molecule activity	64	1400	538	28362	1.2e-09	3e-07	AT5G10360	AT4G36130	AT1G79850	AT5G48760	AT2G16710	AT5G53070	AT5G24510	AT3G23400	AT5G39850	AT3G04400	AT3G49080	AT3G16780	AT3G49910	AT3G51880	AT2G44860	AT4G35490	AT5G02610	AT5G52370	AT1G80620	AT3G02560	AT3G53740	AT5G12250	AT3G44590	AT3G55280	AT2G34480	AT1G14205	AT4G25910	AT5G02960	AT5G28060	AT3G17465	AT2G17360	AT5G59240	AT3G59540	AT1G04820	AT1G16740	AT1G07770	AT1G26880	AT3G61110	AT3G63490	AT3G04770
PROTEIN DIMERIZATION
	GO:0046983	F	protein dimerization activity	53	1400	567	28362	2.3e-05	0.0019	AT2G22540	AT3G42170	AT3G22100	AT5G33406	AT1G75390	AT2G18790	AT2G03710	AT3G22220	AT5G01410	AT4G20280	AT5G65640	AT1G77120	AT3G06960	AT2G41130	AT5G42520	AT3G57390	AT1G51140	AT4G02590	AT1G19260	AT1G68920	AT1G60620	AT3G01680	AT2G04030	AT2G35940	AT4G37940	AT5G19490	AT1G09530	AT4G39400	AT5G65050	AT1G72210	AT1G31240	AT1G47870	AT3G47640	AT1G55250	AT5G55230	AT5G41315	AT4G15020	AT5G54160	AT1G79740	AT4G35150
DNA AND RNA BINDING
	GO:0043565	F	sequence-specific DNA binding	83	1400	825	28362	6.4e-09	1.3e-06	AT5G65210	AT1G07530	AT2G22540	AT3G42170	AT5G35550	AT1G77920	AT4G12350	AT3G27010	AT5G65050	AT5G18560	AT1G66140	AT2G18060	AT3G24490	AT5G59800	AT3G24500	AT5G48150	AT5G16820	AT1G75390	AT1G28520	AT5G53200	AT1G56280	AT1G78600	AT3G13540	AT5G37020	AT1G10170	AT5G03780	AT4G38620	AT5G42520	AT3G57390	AT1G51140	AT4G02590	AT3G15210	AT2G03710	AT1G50420	AT4G23980	AT1G62360	AT3G56850	AT1G77850	AT3G13890	AT4G34000
	GO:0003677	F	DNA binding	185	1400	2417	28362	7.2e-09	1.3e-06	AT5G65210	AT5G11260	AT1G30500	AT3G22100	AT1G66140	AT2G18790	AT3G57980	AT3G22220	AT4G17500	AT5G53200	AT3G61850	AT1G56280	AT2G37000	AT3G13540	AT3G20540	AT5G58760	AT1G51140	AT4G02590	AT1G27370	AT1G60620	AT3G24490	AT1G62360	AT3G56850	AT2G35940	AT3G50700	AT5G63460	AT1G14410	AT3G05700	AT3G20015	AT4G13640	AT4G37940	AT1G47870	AT1G50420	AT5G62000	AT3G47640	AT3G27010	AT5G41315	AT4G15020	AT4G00730	AT5G12840
	GO:0001071	F	nucleic acid binding transcription factor activity	136	1400	1730	28362	2.2e-07	3e-05	AT5G65210	AT5G11260	AT5G57660	AT1G30500	AT3G22100	AT3G21150	AT4G00730	AT5G66730	AT4G17500	AT5G53200	AT3G61850	AT1G56280	AT2G37000	AT3G13540	AT1G51140	AT4G02590	AT1G27370	AT3G24490	AT1G62360	AT3G56850	AT2G35940	AT3G50700	AT5G65050	AT4G13640	AT4G37940	AT1G47870	AT1G50420	AT5G62000	AT3G47640	AT5G41315	AT5G12840	AT2G28350	AT1G13600	AT1G27660	AT5G14750	AT3G07650	AT3G19860	AT1G22640	AT1G58110	AT4G37260
	GO:0003700	F	transcription factor activity, sequence-specific DNA binding	136	1400	1729	28362	2.2e-07	3e-05	AT5G65210	AT5G11260	AT5G57660	AT1G30500	AT3G22100	AT3G21150	AT4G00730	AT5G66730	AT4G17500	AT5G53200	AT3G61850	AT1G56280	AT2G37000	AT3G13540	AT1G51140	AT4G02590	AT1G27370	AT3G24490	AT1G62360	AT3G56850	AT2G35940	AT3G50700	AT5G65050	AT4G13640	AT4G37940	AT1G47870	AT1G50420	AT5G62000	AT3G47640	AT5G41315	AT5G12840	AT2G28350	AT1G13600	AT1G27660	AT5G14750	AT3G07650	AT3G19860	AT1G22640	AT1G58110	AT4G37260
	GO:0003676	F	nucleic acid binding	300	1400	4558	28362	1.9e-07	3e-05	AT5G65210	AT1G49760	AT5G04800	AT1G17370	AT3G22100	AT2G35920	AT4G38620	AT1G66140	AT4G16390	AT3G57980	AT2G31890	AT3G22220	AT2G24030	AT4G17500	AT5G53200	AT3G61850	AT1G56280	AT4G29090	AT2G37000	AT3G13540	AT4G15850	AT1G30500	AT5G58760	AT1G51140	AT4G02590	AT4G30220	AT1G27370	AT1G60620	AT3G24490	AT3G11400	AT1G62360	AT3G56850	AT3G18600	AT2G35940	AT3G50700	AT4G29190	AT5G63460	AT1G14410	AT3G05700	AT3G20015
	GO:0044822	F	poly(A) RNA binding	38	1400	337	28362	8.3e-06	0.00074	AT5G10360	AT1G49760	AT1G17370	AT4G16390	AT2G23930	AT3G16780	AT3G57290	AT2G37220	AT3G02560	AT1G10170	AT3G13460	AT2G34480	AT3G49910	AT3G11400	AT1G04820	AT2G33410	AT1G14410	AT5G60980	AT1G01080	AT3G19130	AT5G57870	AT1G07930	AT5G43960	AT3G13580	AT1G11650	AT1G56070	AT5G59950	AT5G13570	AT1G22780	AT4G31580	AT3G25150	AT2G13540	AT5G03940	AT5G04800	AT2G21660	AT4G34670	AT3G49430	AT3G52380
	GO:0003729	F	mRNA binding	38	1400	337	28362	8.3e-06	0.00074	AT5G10360	AT1G49760	AT1G17370	AT4G16390	AT2G23930	AT3G16780	AT3G57290	AT2G37220	AT3G02560	AT1G10170	AT3G13460	AT2G34480	AT3G49910	AT3G11400	AT1G04820	AT2G33410	AT1G14410	AT5G60980	AT1G01080	AT3G19130	AT5G57870	AT1G07930	AT5G43960	AT3G13580	AT1G11650	AT1G56070	AT5G59950	AT5G13570	AT1G22780	AT4G31580	AT3G25150	AT2G13540	AT5G03940	AT5G04800	AT2G21660	AT4G34670	AT3G49430	AT3G52380
	GO:0000988	F	transcription factor activity, protein binding	30	1400	259	28362	4.6e-05	0.0036	AT4G38620	AT4G12350	AT3G24150	AT3G24500	AT5G35550	AT5G53200	AT4G20280	AT1G78600	AT3G13540	AT5G14750	AT3G13890	AT4G14720	AT5G67320	AT5G02320	AT1G50420	AT4G01680	AT1G05690	AT1G07950	AT4G09460	AT1G09770	AT3G53920	AT5G20510	AT4G04780	AT2G42870	AT5G43130	AT1G22640	AT4G37260	AT5G28640	AT2G46410	AT5G67480
	GO:0000989	F	transcription factor activity, transcription factor binding	29	1400	252	28362	6.8e-05	0.0051	AT4G38620	AT4G12350	AT3G24150	AT3G24500	AT5G35550	AT5G53200	AT4G20280	AT1G78600	AT3G13540	AT3G13890	AT4G14720	AT5G67320	AT5G02320	AT1G50420	AT4G01680	AT1G05690	AT1G07950	AT4G09460	AT1G09770	AT5G14750	AT5G20510	AT4G04780	AT2G42870	AT5G43130	AT1G22640	AT4G37260	AT5G28640	AT2G46410	AT5G67480
	GO:0044212	F	transcription regulatory region DNA binding	43	1400	452	28362	9.2e-05	0.0065	AT5G65210	AT2G22540	AT3G42170	AT4G12350	AT4G38620	AT5G18560	AT1G66140	AT2G18060	AT5G11260	AT5G35550	AT1G75390	AT5G53200	AT3G61850	AT3G13540	AT1G10170	AT3G13890	AT3G57390	AT1G51140	AT4G02590	AT5G66730	AT5G02320	AT4G34000	AT5G65050	AT1G77850	AT4G37940	AT1G09770	AT1G47870	AT4G01680	AT2G26150	AT4G35580	AT5G47390	AT4G09460	AT3G27010	AT4G22140	AT3G20770	AT4G33925	AT2G03710	AT5G14750	AT3G28920	AT5G13080
	GO:0001067	F	regulatory region nucleic acid binding	43	1400	455	28362	0.0001	0.0068	AT5G65210	AT2G22540	AT3G42170	AT4G12350	AT4G38620	AT5G18560	AT1G66140	AT2G18060	AT5G11260	AT5G35550	AT1G75390	AT5G53200	AT3G61850	AT3G13540	AT1G10170	AT3G13890	AT3G57390	AT1G51140	AT4G02590	AT5G66730	AT5G02320	AT4G34000	AT5G65050	AT1G77850	AT4G37940	AT1G09770	AT1G47870	AT4G01680	AT2G26150	AT4G35580	AT5G47390	AT4G09460	AT3G27010	AT4G22140	AT3G20770	AT4G33925	AT2G03710	AT5G14750	AT3G28920	AT5G13080
	GO:0000975	F	regulatory region DNA binding	43	1400	455	28362	0.0001	0.0068	AT5G65210	AT2G22540	AT3G42170	AT4G12350	AT4G38620	AT5G18560	AT1G66140	AT2G18060	AT5G11260	AT5G35550	AT1G75390	AT5G53200	AT3G61850	AT3G13540	AT1G10170	AT3G13890	AT3G57390	AT1G51140	AT4G02590	AT5G66730	AT5G02320	AT4G34000	AT5G65050	AT1G77850	AT4G37940	AT1G09770	AT1G47870	AT4G01680	AT2G26150	AT4G35580	AT5G47390	AT4G09460	AT3G27010	AT4G22140	AT3G20770	AT4G33925	AT2G03710	AT5G14750	AT3G28920	AT5G13080
	GO:0032553	F	ribonucleotide binding	173	1400	2664	28362	0.00022	0.013	AT5G26110	AT3G01820	AT3G48000	AT3G62120	AT1G73500	AT5G46450	AT5G23070	AT3G24560	AT2G02800	AT4G15850	AT2G16250	AT2G18390	AT4G24100	AT3G13080	AT5G17680	AT1G64070	AT5G58350	AT3G14150	AT4G16950	AT3G18600	AT1G78940	AT1G09840	AT2G23200	AT2G04030	AT5G48300	AT2G19130	AT5G57610	AT3G17770	AT5G18820	AT3G57710	AT1G20510	AT5G63380	AT5G63940	AT3G14460	AT3G56690	AT5G13570	AT1G55150	AT2G32120	AT1G12580	AT2G05710
	GO:0019843	F	rRNA binding	15	1400	97	28362	0.00024	0.014	AT1G79850	AT3G55280	AT4G30930	AT3G04400	AT4G38160	AT3G17465	AT2G17360	AT5G45775	AT3G15190	AT4G35490	AT1G16740	AT5G58420	AT1G70200	AT3G63490	AT3G16080
NUCLEOSIDE BINDING
	GO:1901265	F	nucleoside phosphate binding	226	1400	3370	28362	2.6e-06	0.00028	AT5G26110	AT3G01820	AT1G17370	AT5G14610	AT3G48000	AT3G45620	AT1G73500	AT4G16390	AT2G45630	AT5G46450	AT5G23070	AT3G24560	AT2G02800	AT4G15850	AT2G16250	AT2G18390	AT3G25530	AT5G58760	AT4G24100	AT3G13080	AT5G17680	AT5G58350	AT1G64070	AT3G11400	AT3G14150	AT5G67220	AT4G16950	AT3G18600	AT1G78940	AT1G09840	AT2G23200	AT5G13290	AT3G14840	AT2G04030	AT3G02850	AT3G19130	AT5G48300	AT2G19130	AT3G62120	AT5G57610
	GO:0000166	F	nucleotide binding	226	1400	3370	28362	2.6e-06	0.00028	AT5G26110	AT3G01820	AT1G17370	AT5G14610	AT3G48000	AT3G45620	AT1G73500	AT4G16390	AT2G45630	AT5G46450	AT5G23070	AT3G24560	AT2G02800	AT4G15850	AT2G16250	AT2G18390	AT3G25530	AT5G58760	AT4G24100	AT3G13080	AT5G17680	AT5G58350	AT1G64070	AT3G11400	AT3G14150	AT5G67220	AT4G16950	AT3G18600	AT1G78940	AT1G09840	AT2G23200	AT5G13290	AT3G14840	AT2G04030	AT3G02850	AT3G19130	AT5G48300	AT2G19130	AT3G62120	AT5G57610
	GO:0097367	F	carbohydrate derivative binding	175	1400	2696	28362	0.0002	0.013	AT5G26110	AT3G01820	AT3G48000	AT3G62120	AT1G73500	AT5G46450	AT5G23070	AT3G24560	AT2G02800	AT4G15850	AT2G16250	AT2G18390	AT4G24100	AT3G13080	AT5G17680	AT1G64070	AT5G58350	AT3G14150	AT4G16950	AT3G18600	AT1G78940	AT1G09840	AT2G23200	AT2G04030	AT5G48300	AT2G19130	AT5G57610	AT3G17770	AT5G18820	AT3G57710	AT1G20510	AT5G63380	AT5G63940	AT3G14460	AT3G56690	AT5G13570	AT1G55150	AT2G32120	AT1G12580	AT2G05710
	GO:0017076	F	purine nucleotide binding	170	1400	2633	28362	0.00032	0.016	AT5G26110	AT3G01820	AT3G48000	AT3G62120	AT1G73500	AT5G46450	AT5G23070	AT3G24560	AT2G02800	AT4G15850	AT2G16250	AT2G18390	AT4G24100	AT3G13080	AT5G17680	AT1G64070	AT5G58350	AT4G16950	AT3G18600	AT1G78940	AT1G09840	AT2G23200	AT2G04030	AT5G48300	AT2G19130	AT5G57610	AT3G17770	AT5G18820	AT3G57710	AT1G20510	AT5G63380	AT5G63940	AT3G14460	AT3G56690	AT5G13570	AT1G55150	AT2G32120	AT1G12580	AT2G05710	AT5G14610
	GO:0032555	F	purine ribonucleotide binding	170	1400	2631	28362	0.00031	0.016	AT5G26110	AT3G01820	AT3G48000	AT3G62120	AT1G73500	AT5G46450	AT5G23070	AT3G24560	AT2G02800	AT4G15850	AT2G16250	AT2G18390	AT4G24100	AT3G13080	AT5G17680	AT1G64070	AT5G58350	AT4G16950	AT3G18600	AT1G78940	AT1G09840	AT2G23200	AT2G04030	AT5G48300	AT2G19130	AT5G57610	AT3G17770	AT5G18820	AT3G57710	AT1G20510	AT5G63380	AT5G63940	AT3G14460	AT3G56690	AT5G13570	AT1G55150	AT2G32120	AT1G12580	AT2G05710	AT5G14610
	GO:0032559	F	adenyl ribonucleotide binding	155	1400	2364	28362	0.00032	0.016	AT5G26110	AT3G01820	AT3G48000	AT3G62120	AT1G73500	AT5G46450	AT5G23070	AT3G24560	AT2G02800	AT4G15850	AT2G16250	AT4G24100	AT3G13080	AT5G17680	AT1G64070	AT4G16950	AT3G18600	AT1G78940	AT1G09840	AT2G23200	AT2G04030	AT5G48300	AT2G19130	AT5G57610	AT5G18820	AT3G57710	AT1G20510	AT5G63380	AT5G63940	AT3G14460	AT3G56690	AT5G13570	AT1G55150	AT2G32120	AT1G12580	AT2G05710	AT5G14610	AT5G10930	AT5G65720	AT1G64550
	GO:0030554	F	adenyl nucleotide binding	155	1400	2366	28362	0.00033	0.016	AT5G26110	AT3G01820	AT3G48000	AT3G62120	AT1G73500	AT5G46450	AT5G23070	AT3G24560	AT2G02800	AT4G15850	AT2G16250	AT4G24100	AT3G13080	AT5G17680	AT1G64070	AT4G16950	AT3G18600	AT1G78940	AT1G09840	AT2G23200	AT2G04030	AT5G48300	AT2G19130	AT5G57610	AT5G18820	AT3G57710	AT1G20510	AT5G63380	AT5G63940	AT3G14460	AT3G56690	AT5G13570	AT1G55150	AT2G32120	AT1G12580	AT2G05710	AT5G14610	AT5G10930	AT5G65720	AT1G64550
	GO:0035639	F	purine ribonucleoside triphosphate binding	163	1400	2515	28362	0.00037	0.017	AT5G26110	AT3G48000	AT3G62120	AT1G73500	AT5G23070	AT3G24560	AT2G02800	AT4G15850	AT2G16250	AT2G18390	AT4G24100	AT3G13080	AT1G64070	AT5G58350	AT4G16950	AT3G18600	AT1G78940	AT1G09840	AT2G23200	AT2G04030	AT5G48300	AT2G19130	AT5G57610	AT3G17770	AT5G18820	AT3G57710	AT1G20510	AT5G63380	AT5G63940	AT3G14460	AT3G56690	AT5G13570	AT1G55150	AT2G32120	AT1G12580	AT2G05710	AT5G14610	AT5G10930	AT5G65720	AT1G64550
	GO:0005524	F	ATP binding	148	1400	2248	28362	0.00037	0.017	AT5G26110	AT3G48000	AT3G62120	AT1G73500	AT5G23070	AT3G24560	AT2G02800	AT4G15850	AT2G16250	AT4G24100	AT3G13080	AT1G64070	AT4G16950	AT3G18600	AT1G78940	AT1G09840	AT2G23200	AT2G04030	AT5G48300	AT2G19130	AT5G57610	AT5G18820	AT3G57710	AT1G20510	AT5G63380	AT5G63940	AT3G14460	AT3G56690	AT5G13570	AT1G55150	AT2G32120	AT1G12580	AT2G05710	AT5G14610	AT5G10930	AT5G65720	AT1G64550	AT5G14100	AT3G51550	AT5G22060
	GO:0032550	F	purine ribonucleoside binding	168	1400	2612	28362	0.00041	0.018	AT5G26110	AT3G01820	AT3G48000	AT3G62120	AT1G73500	AT5G46450	AT5G23070	AT3G24560	AT2G02800	AT4G15850	AT2G16250	AT2G18390	AT4G24100	AT3G13080	AT5G17680	AT1G64070	AT5G58350	AT4G16950	AT3G18600	AT1G78940	AT1G09840	AT2G23200	AT2G04030	AT5G48300	AT2G19130	AT5G57610	AT3G17770	AT5G18820	AT3G57710	AT1G20510	AT5G63380	AT5G63940	AT3G14460	AT3G56690	AT5G13570	AT1G55150	AT2G32120	AT1G12580	AT2G05710	AT5G14610
	GO:0001883	F	purine nucleoside binding	168	1400	2612	28362	0.00041	0.018	AT5G26110	AT3G01820	AT3G48000	AT3G62120	AT1G73500	AT5G46450	AT5G23070	AT3G24560	AT2G02800	AT4G15850	AT2G16250	AT2G18390	AT4G24100	AT3G13080	AT5G17680	AT1G64070	AT5G58350	AT4G16950	AT3G18600	AT1G78940	AT1G09840	AT2G23200	AT2G04030	AT5G48300	AT2G19130	AT5G57610	AT3G17770	AT5G18820	AT3G57710	AT1G20510	AT5G63380	AT5G63940	AT3G14460	AT3G56690	AT5G13570	AT1G55150	AT2G32120	AT1G12580	AT2G05710	AT5G14610
	GO:0001882	F	nucleoside binding	168	1400	2618	28362	0.00046	0.019	AT5G26110	AT3G01820	AT3G48000	AT3G62120	AT1G73500	AT5G46450	AT5G23070	AT3G24560	AT2G02800	AT4G15850	AT2G16250	AT2G18390	AT4G24100	AT3G13080	AT5G17680	AT1G64070	AT5G58350	AT4G16950	AT3G18600	AT1G78940	AT1G09840	AT2G23200	AT2G04030	AT5G48300	AT2G19130	AT5G57610	AT3G17770	AT5G18820	AT3G57710	AT1G20510	AT5G63380	AT5G63940	AT3G14460	AT3G56690	AT5G13570	AT1G55150	AT2G32120	AT1G12580	AT2G05710	AT5G14610
	GO:0032549	F	ribonucleoside binding	168	1400	2617	28362	0.00045	0.019	AT5G26110	AT3G01820	AT3G48000	AT3G62120	AT1G73500	AT5G46450	AT5G23070	AT3G24560	AT2G02800	AT4G15850	AT2G16250	AT2G18390	AT4G24100	AT3G13080	AT5G17680	AT1G64070	AT5G58350	AT4G16950	AT3G18600	AT1G78940	AT1G09840	AT2G23200	AT2G04030	AT5G48300	AT2G19130	AT5G57610	AT3G17770	AT5G18820	AT3G57710	AT1G20510	AT5G63380	AT5G63940	AT3G14460	AT3G56690	AT5G13570	AT1G55150	AT2G32120	AT1G12580	AT2G05710	AT5G14610
CELLULAR COMPONENT
MAIN / OTHERS
	GO:0044464	C	cell part	1255	1400	22662	28362	5.2e-22	2.7e-19	AT2G17630	AT4G12560	AT2G01740	AT3G22100	AT4G14210	AT5G40270	AT3G45620	AT1G73500	AT5G19420	AT2G31200	AT3G21710	AT1G27340	AT3G62630	AT1G28395	AT2G24030	AT1G28520	AT5G53200	AT3G61850	AT4G20280	AT5G05970	AT2G26520	AT2G02800	AT4G39090	AT3G07120	AT5G57180	AT2G36480	AT4G19220	AT5G64940	AT2G38940	AT1G51140	AT4G02590	AT2G29380	AT1G72920	AT3G01680	AT3G11400	AT4G30080	AT3G15840	AT4G18593	AT2G35940	AT4G29410
	GO:0005623	C	cell	1255	1400	22664	28362	5.5e-22	2.7e-19	AT2G17630	AT4G12560	AT2G01740	AT3G22100	AT4G14210	AT5G40270	AT3G45620	AT1G73500	AT5G19420	AT2G31200	AT3G21710	AT1G27340	AT3G62630	AT1G28395	AT2G24030	AT1G28520	AT5G53200	AT3G61850	AT4G20280	AT5G05970	AT2G26520	AT2G02800	AT4G39090	AT3G07120	AT5G57180	AT2G36480	AT4G19220	AT5G64940	AT2G38940	AT1G51140	AT4G02590	AT2G29380	AT1G72920	AT3G01680	AT3G11400	AT4G30080	AT3G15840	AT4G18593	AT2G35940	AT4G29410
	GO:0005622	C	intracellular	1158	1400	20721	28362	5.2e-17	1.7e-14	AT2G17630	AT4G12560	AT2G01740	AT3G22100	AT4G14210	AT5G40270	AT3G45620	AT1G73500	AT5G19420	AT2G31200	AT3G21710	AT1G27340	AT3G62630	AT1G28395	AT2G24030	AT1G28520	AT5G53200	AT3G61850	AT4G20280	AT5G05970	AT2G26520	AT2G02800	AT4G39090	AT3G07120	AT5G57180	AT2G36480	AT4G19220	AT5G64940	AT2G38940	AT1G51140	AT4G02590	AT1G27370	AT1G72920	AT3G01680	AT3G11400	AT4G30080	AT3G15840	AT4G18593	AT2G35940	AT4G29410
	GO:0044424	C	intracellular part	1154	1400	20693	28362	2.4e-16	5.9e-14	AT2G17630	AT4G12560	AT2G01740	AT3G22100	AT4G14210	AT5G40270	AT3G45620	AT1G73500	AT5G19420	AT2G31200	AT3G21710	AT1G27340	AT3G62630	AT1G28395	AT2G24030	AT1G28520	AT5G53200	AT3G61850	AT4G20280	AT5G05970	AT2G26520	AT2G02800	AT4G39090	AT3G07120	AT5G57180	AT2G36480	AT4G19220	AT5G64940	AT2G38940	AT1G51140	AT4G02590	AT1G27370	AT1G72920	AT3G01680	AT3G11400	AT4G30080	AT3G15840	AT4G18593	AT2G35940	AT4G29410
	GO:0044422	C	organelle part	352	1400	4894	28362	3.1e-13	3.8e-11	AT2G17630	AT4G14210	AT4G33000	AT4G20280	AT5G05970	AT5G49740	AT3G15840	AT4G29410	AT1G14140	AT1G14410	AT4G16720	AT4G19830	AT5G48300	AT5G45775	AT3G23940	AT5G58420	AT1G53280	AT4G31580	AT5G67030	AT1G33120	AT5G07250	AT1G13030	AT2G01870	AT1G78600	AT5G45680	AT2G38040	AT4G25630	AT5G67320	AT1G13040	AT1G22770	AT3G02630	AT5G58320	AT3G54020	AT3G12120	AT2G42590	AT5G03650	AT1G03330	AT5G03795	AT5G59950	AT2G45310
	GO:0043229	C	intracellular organelle	1043	1400	18517	28362	2.5e-13	3.8e-11	AT2G17630	AT4G12560	AT2G01740	AT3G22100	AT4G14210	AT5G40270	AT3G45620	AT1G73500	AT5G22400	AT2G31200	AT3G21710	AT1G27340	AT3G62630	AT1G28395	AT2G24030	AT1G28520	AT5G53200	AT3G61850	AT4G20280	AT5G05970	AT2G26520	AT2G02800	AT4G39090	AT3G07120	AT5G57180	AT2G36480	AT4G19220	AT5G64940	AT2G38940	AT1G51140	AT4G02590	AT1G27370	AT3G01680	AT5G49740	AT4G30080	AT3G15840	AT4G18593	AT2G35940	AT4G29410	AT3G50700
	GO:0043226	C	organelle	1043	1400	18527	28362	3.1e-13	3.8e-11	AT2G17630	AT4G12560	AT2G01740	AT3G22100	AT4G14210	AT5G40270	AT3G45620	AT1G73500	AT5G22400	AT2G31200	AT3G21710	AT1G27340	AT3G62630	AT1G28395	AT2G24030	AT1G28520	AT5G53200	AT3G61850	AT4G20280	AT5G05970	AT2G26520	AT2G02800	AT4G39090	AT3G07120	AT5G57180	AT2G36480	AT4G19220	AT5G64940	AT2G38940	AT1G51140	AT4G02590	AT1G27370	AT3G01680	AT5G49740	AT4G30080	AT3G15840	AT4G18593	AT2G35940	AT4G29410	AT3G50700
	GO:0044446	C	intracellular organelle part	352	1400	4882	28362	2.2e-13	3.8e-11	AT2G17630	AT4G14210	AT4G33000	AT4G20280	AT5G05970	AT5G49740	AT3G15840	AT4G29410	AT1G14140	AT1G14410	AT4G16720	AT4G19830	AT5G48300	AT5G45775	AT3G23940	AT5G58420	AT1G53280	AT4G31580	AT5G67030	AT1G33120	AT5G07250	AT1G13030	AT2G01870	AT1G78600	AT5G45680	AT2G38040	AT4G25630	AT5G67320	AT1G13040	AT1G22770	AT3G02630	AT5G58320	AT3G54020	AT3G12120	AT2G42590	AT5G03650	AT1G03330	AT5G03795	AT5G59950	AT2G45310
	GO:0043231	C	intracellular membrane-bounded organelle	1020	1400	18205	28362	8.9e-12	8.1e-10	AT2G17630	AT4G12560	AT2G01740	AT3G22100	AT4G14210	AT5G40270	AT3G45620	AT1G73500	AT5G22400	AT3G21710	AT1G27340	AT3G62630	AT1G28395	AT2G24030	AT1G28520	AT5G53200	AT3G61850	AT4G20280	AT5G05970	AT2G26520	AT2G02800	AT3G07120	AT5G57180	AT2G36480	AT4G19220	AT5G64940	AT2G38940	AT1G51140	AT4G02590	AT1G27370	AT3G01680	AT5G49740	AT4G30080	AT3G15840	AT4G18593	AT2G35940	AT3G50700	AT1G11120	AT1G14140	AT5G59300
	GO:0043227	C	membrane-bounded organelle	1020	1400	18217	28362	1.1e-11	8.5e-10	AT2G17630	AT4G12560	AT2G01740	AT3G22100	AT4G14210	AT5G40270	AT3G45620	AT1G73500	AT5G22400	AT3G21710	AT1G27340	AT3G62630	AT1G28395	AT2G24030	AT1G28520	AT5G53200	AT3G61850	AT4G20280	AT5G05970	AT2G26520	AT2G02800	AT3G07120	AT5G57180	AT2G36480	AT4G19220	AT5G64940	AT2G38940	AT1G51140	AT4G02590	AT1G27370	AT3G01680	AT5G49740	AT4G30080	AT3G15840	AT4G18593	AT2G35940	AT3G50700	AT1G11120	AT1G14140	AT5G59300
	GO:0071944	C	cell periphery	261	1400	4309	28362	0.00036	0.0086	AT1G75750	AT3G13080	AT1G65550	AT2G34930	AT5G20480	AT3G55500	AT1G60690	AT5G35750	AT2G18790	AT4G33000	AT5G65380	AT3G63520	AT5G27350	AT5G01410	AT2G38290	AT1G47670	AT1G31740	AT2G02800	AT2G32010	AT3G20820	AT5G12250	AT2G38940	AT5G24080	AT3G48530	AT5G09810	AT1G01340	AT3G11400	AT1G04820	AT4G29410	AT4G02600	AT5G13290	AT3G14840	AT4G16720	AT4G13010	AT3G02850	AT2G19130	AT1G65730	AT1G02630	AT1G78580	AT1G54730
	GO:0031975	C	envelope	85	1400	1170	28362	0.00049	0.011	AT1G44446	AT1G79850	AT5G53170	AT3G63410	AT1G11840	AT5G40650	AT5G64940	AT1G06270	AT4G35090	AT5G62050	AT4G32910	AT1G74040	AT5G51820	AT3G23400	AT5G51970	AT5G43860	AT2G01170	AT5G49910	AT5G04590	AT1G60690	AT4G17500	AT1G50900	AT2G37220	AT5G05970	ATMG01280	AT3G06960	AT2G41130	AT4G25650	AT2G25140	AT2G38040	AT5G17230	AT4G13010	AT5G67030	AT5G26770	AT1G09270	AT4G01050	AT1G67300	AT2G04030	AT1G72820	AT5G59613
	GO:0043232	C	intracellular non-membrane-bounded organelle	131	1400	1543	28362	6.4e-09	3.5e-07	AT5G10710	AT2G31200	AT3G62870	AT2G31890	AT5G02960	AT5G05970	AT4G30220	AT1G60620	AT5G16750	AT1G04820	AT3G18600	AT4G29410	AT3G61110	AT3G04770	AT1G14410	AT4G16720	AT3G19130	AT1G47870	AT5G50850	AT5G45775	AT4G22140	AT3G16080	AT5G58420	AT5G13570	AT4G31580	AT4G15900	AT1G33120	AT5G39850	AT4G34670	AT3G18610	AT3G49430	AT5G03740	AT1G13790	AT5G48760	AT5G02610	AT4G35090	AT3G01610	AT5G24510	AT3G24500	AT3G51880
	GO:0043228	C	non-membrane-bounded organelle	131	1400	1543	28362	6.4e-09	3.5e-07	AT5G10710	AT2G31200	AT3G62870	AT2G31890	AT5G02960	AT5G05970	AT4G30220	AT1G60620	AT5G16750	AT1G04820	AT3G18600	AT4G29410	AT3G61110	AT3G04770	AT1G14410	AT4G16720	AT3G19130	AT1G47870	AT5G50850	AT5G45775	AT4G22140	AT3G16080	AT5G58420	AT5G13570	AT4G31580	AT4G15900	AT1G33120	AT5G39850	AT4G34670	AT3G18610	AT3G49430	AT5G03740	AT1G13790	AT5G48760	AT5G02610	AT4G35090	AT3G01610	AT5G24510	AT3G24500	AT3G51880
	GO:0044445	C	cytosolic part	47	1400	350	28362	6.9e-09	3.6e-07	AT5G10360	AT4G36130	AT1G79850	AT5G48760	AT4G35090	AT5G24510	AT5G39850	AT3G04400	AT3G49080	AT3G16780	AT3G49910	AT3G44590	AT2G44860	AT4G35490	AT5G02610	AT3G02560	AT3G53740	AT3G55280	AT2G34480	AT5G02960	AT5G28060	AT2G17360	AT5G59240	AT3G59540	AT4G29410	AT3G61110	AT3G63490	AT3G04770	AT4G16720	AT3G52580	AT3G13580	AT2G21580	AT5G45775	AT3G57290	AT1G80750	AT3G16080	AT3G14420	AT1G07770	AT5G38410	AT5G58420
	GO:0031967	C	organelle envelope	85	1400	1170	28362	0.00049	0.011	AT1G44446	AT1G79850	AT5G53170	AT3G63410	AT1G11840	AT5G40650	AT5G64940	AT1G06270	AT4G35090	AT5G62050	AT4G32910	AT1G74040	AT5G51820	AT3G23400	AT5G51970	AT5G43860	AT2G01170	AT5G49910	AT5G04590	AT1G60690	AT4G17500	AT1G50900	AT2G37220	AT5G05970	ATMG01280	AT3G06960	AT2G41130	AT4G25650	AT2G25140	AT2G38040	AT5G17230	AT4G13010	AT5G67030	AT5G26770	AT1G09270	AT4G01050	AT1G67300	AT2G04030	AT1G72820	AT5G59613
	GO:0031974	C	membrane-enclosed lumen	75	1400	1008	28362	0.00056	0.012	AT1G13030	AT5G62190	AT2G41500	AT3G48000	AT1G07950	AT3G23620	AT2G18790	AT3G24500	AT1G54850	AT5G03780	AT3G49910	AT3G51880	AT2G44860	AT5G09300	AT1G78600	AT5G09810	AT4G19610	AT5G67320	AT4G27340	AT5G42520	AT4G20280	AT5G59440	AT4G30220	AT4G25630	AT1G09270	AT1G60620	AT5G16750	AT1G19260	AT1G22770	AT5G26770	AT3G18600	AT5G58420	AT1G26880	AT5G57280	AT1G13790	AT1G31360	AT1G06220	AT3G22330	AT1G47870	AT5G50850
	GO:0070013	C	intracellular organelle lumen	75	1400	1008	28362	0.00056	0.012	AT1G13030	AT5G62190	AT2G41500	AT3G48000	AT1G07950	AT3G23620	AT2G18790	AT3G24500	AT1G54850	AT5G03780	AT3G49910	AT3G51880	AT2G44860	AT5G09300	AT1G78600	AT5G09810	AT4G19610	AT5G67320	AT4G27340	AT5G42520	AT4G20280	AT5G59440	AT4G30220	AT4G25630	AT1G09270	AT1G60620	AT5G16750	AT1G19260	AT1G22770	AT5G26770	AT3G18600	AT5G58420	AT1G26880	AT5G57280	AT1G13790	AT1G31360	AT1G06220	AT3G22330	AT1G47870	AT5G50850
	GO:0043233	C	organelle lumen	75	1400	1008	28362	0.00056	0.012	AT1G13030	AT5G62190	AT2G41500	AT3G48000	AT1G07950	AT3G23620	AT2G18790	AT3G24500	AT1G54850	AT5G03780	AT3G49910	AT3G51880	AT2G44860	AT5G09300	AT1G78600	AT5G09810	AT4G19610	AT5G67320	AT4G27340	AT5G42520	AT4G20280	AT5G59440	AT4G30220	AT4G25630	AT1G09270	AT1G60620	AT5G16750	AT1G19260	AT1G22770	AT5G26770	AT3G18600	AT5G58420	AT1G26880	AT5G57280	AT1G13790	AT1G31360	AT1G06220	AT3G22330	AT1G47870	AT5G50850
	GO:0032991	C	macromolecular complex	169	1400	2658	28362	0.00065	0.013	AT5G10710	AT5G11750	AT1G30500	AT2G34480	AT4G11260	AT3G45620	AT2G37220	AT3G62870	AT2G23930	AT3G57290	AT5G02960	AT5G05970	AT3G51890	AT5G58760	AT4G30220	AT1G60620	AT5G16750	AT3G11400	AT3G26340	AT1G04820	AT1G64770	AT4G29410	AT3G61110	AT3G04770	AT1G14410	AT4G16720	AT3G19130	AT5G12290	AT5G48300	AT1G47870	AT3G62120	AT5G45775	AT4G22140	AT4G26910	AT5G12840	AT3G16080	AT5G58420	AT5G13570	AT2G20260	AT2G39940
CHOLOPLAST
	GO:0044435	C	plastid part	131	1400	1455	28362	2.2e-10	1.6e-08	AT2G17630	AT1G35420	AT4G14210	AT1G60690	AT5G51820	AT4G16390	AT2G31890	AT5G08050	AT5G55260	AT4G14870	AT1G32220	AT1G67300	AT5G51545	AT1G04820	AT3G15840	AT5G60600	AT1G14410	AT2G30695	AT4G19830	AT5G17230	AT5G48300	AT3G56010	AT1G48460	AT3G23940	AT1G71920	AT3G56690	AT2G20260	AT1G53280	AT3G21110	AT2G05710	AT1G26910	AT2G29630	AT5G17520	AT5G11880	AT3G02600	AT3G55520	AT2G01870	AT1G11840	AT1G06270	AT4G35090
	GO:0009536	C	plastid	307	1400	4213	28362	4.4e-12	4.4e-10	AT2G17630	AT5G07010	AT3G63410	AT1G35420	AT4G14210	AT3G48000	AT4G14870	AT4G33470	AT4G13110	AT5G51820	AT3G23940	AT4G16390	AT4G33000	AT2G31890	AT5G54010	AT5G08050	AT5G23070	AT3G24560	AT2G25140	AT5G52370	AT5G57180	AT5G27290	AT4G38490	AT5G64940	AT4G10750	AT2G40760	AT1G76560	AT1G32220	AT2G46915	AT1G67300	AT5G51545	AT1G04820	AT3G15840	AT2G02880	AT5G01650	AT1G71920	AT5G60600	AT1G52870	AT3G04770	AT5G63460
	GO:0009507	C	chloroplast	304	1400	4148	28362	3.1e-12	3.4e-10	AT2G17630	AT5G07010	AT3G63410	AT1G35420	AT4G14210	AT3G48000	AT4G14870	AT4G33470	AT4G13110	AT5G51820	AT3G23940	AT4G16390	AT4G33000	AT2G31890	AT5G54010	AT5G08050	AT5G23070	AT3G24560	AT2G25140	AT5G52370	AT5G57180	AT5G27290	AT5G64940	AT4G10750	AT2G40760	AT1G76560	AT1G32220	AT2G46915	AT1G67300	AT5G51545	AT1G04820	AT3G15840	AT2G02880	AT5G01650	AT5G60600	AT1G52870	AT3G04770	AT5G63460	AT1G14410	AT2G04030
	GO:0044434	C	chloroplast part	126	1400	1419	28362	1.1e-09	7.2e-08	AT2G17630	AT1G35420	AT4G14210	AT1G60690	AT5G51820	AT4G16390	AT2G31890	AT5G08050	AT4G14870	AT1G32220	AT1G67300	AT5G51545	AT1G04820	AT3G15840	AT5G60600	AT2G30695	AT4G19830	AT5G17230	AT5G48300	AT3G56010	AT1G48460	AT3G23940	AT1G71920	AT1G10760	AT2G20260	AT1G53280	AT3G21110	AT2G05710	AT1G26910	AT2G29630	AT5G17520	AT5G11880	AT3G02600	AT3G55520	AT2G01870	AT1G11840	AT1G09830	AT4G33510	AT5G58330	AT4G30920
	GO:0009570	C	chloroplast stroma	68	1400	740	28362	2.9e-06	0.00011	AT2G17630	AT1G79850	AT2G41460	AT1G09830	AT5G58330	AT5G51820	AT3G21110	AT4G16390	AT2G31890	AT5G49910	AT5G04590	AT1G50900	AT2G37220	AT5G23310	AT2G25140	AT3G10130	AT1G35420	AT1G35720	AT2G38040	AT4G26900	AT5G17230	AT1G58080	AT4G25910	AT1G32220	AT5G10920	AT4G30920	AT5G51100	AT1G04410	AT5G60600	AT3G63490	AT3G02630	AT5G26570	AT2G04030	AT2G30695	AT1G55480	AT1G01080	AT5G48300	AT1G10760	AT2G42590	AT5G57850
	GO:0009579	C	thylakoid	57	1400	584	28362	3.5e-06	0.00012	AT2G17630	AT1G79850	AT5G53170	AT2G01870	AT4G14210	AT2G23670	AT4G33510	AT5G58330	AT3G56690	AT3G23400	AT3G55520	AT5G49910	AT5G08050	AT5G58250	AT1G50900	AT2G37220	AT5G23310	AT2G26340	AT3G10130	AT5G45680	AT4G01050	AT5G54270	AT5G51100	AT1G54500	AT4G38160	AT1G44446	AT1G32220	AT3G15840	AT3G16640	AT5G11450	AT3G63490	AT4G13010	AT1G55480	AT4G19830	AT2G22170	AT2G34860	AT2G30390	AT1G64770	AT1G11750	AT5G51545
	GO:0009532	C	plastid stroma	70	1400	774	28362	3.4e-06	0.00012	AT2G17630	AT1G79850	AT2G41460	AT1G09830	AT5G58330	AT5G51820	AT3G21110	AT4G16390	AT2G31890	AT5G49910	AT5G04590	AT5G55260	AT1G50900	AT2G37220	AT5G23310	AT2G25140	AT3G10130	AT1G35420	AT1G35720	AT2G38040	AT4G26900	AT5G17230	AT1G58080	AT4G25910	AT1G32220	AT5G10920	AT4G30920	AT5G51100	AT1G04410	AT5G60600	AT3G63490	AT3G02630	AT5G26570	AT1G14410	AT2G04030	AT2G30695	AT1G55480	AT1G01080	AT5G48300	AT1G10760
	GO:0009526	C	plastid envelope	63	1400	707	28362	1.6e-05	0.00049	AT1G79850	AT5G53170	AT3G63410	AT1G11840	AT1G06270	AT4G35090	AT5G42960	AT1G74040	AT5G51820	AT3G23400	AT5G64940	AT5G49910	AT5G04590	AT1G60690	AT1G50900	AT2G37220	AT3G06960	AT2G41130	AT4G25650	AT2G25140	AT2G38040	AT1G01080	AT4G13010	AT5G67030	AT1G44446	AT4G01050	AT1G67300	AT2G04030	AT4G14210	AT2G28900	AT5G60600	AT3G63490	AT3G19720	AT5G43860	AT5G04770	AT5G17230	AT5G58560	AT3G11670	AT2G30390	AT1G11750
	GO:0009941	C	chloroplast envelope	59	1400	688	28362	7.9e-05	0.0021	AT1G79850	AT5G53170	AT3G63410	AT1G11840	AT4G14210	AT5G42960	AT1G74040	AT5G51820	AT3G23400	AT5G64940	AT5G49910	AT5G04590	AT1G60690	AT1G50900	AT2G37220	AT3G06960	AT2G41130	AT4G25650	AT2G25140	AT2G38040	AT1G01080	AT4G13010	AT5G67030	AT1G44446	AT4G01050	AT1G67300	AT2G04030	AT2G21340	AT2G28900	AT5G60600	AT3G63490	AT3G19720	AT5G43860	AT5G04770	AT5G17230	AT5G58560	AT3G11670	AT2G30390	AT1G11750	AT1G48460
	GO:0009534	C	chloroplast thylakoid	45	1400	508	28362	0.00028	0.007	AT2G17630	AT1G79850	AT5G53170	AT2G01870	AT4G14210	AT2G23670	AT4G33510	AT3G56690	AT3G23400	AT3G55520	AT5G08050	AT1G50900	AT2G37220	AT5G23310	AT2G26340	AT3G10130	AT5G45680	AT1G73885	AT5G51100	AT1G54500	AT1G44446	AT4G01050	AT1G64770	AT5G11450	AT3G63490	AT4G13010	AT1G55480	AT4G19830	AT2G34860	AT1G67700	AT1G11750	AT5G51545	AT4G14870	AT2G30390	AT2G20260	AT3G56010	AT5G67030	AT1G51400	AT5G54270	AT2G39470
	GO:0031976	C	plastid thylakoid	45	1400	509	28362	0.00029	0.007	AT2G17630	AT1G79850	AT5G53170	AT2G01870	AT4G14210	AT2G23670	AT4G33510	AT3G56690	AT3G23400	AT3G55520	AT5G08050	AT1G50900	AT2G37220	AT5G23310	AT2G26340	AT3G10130	AT5G45680	AT1G73885	AT5G51100	AT1G54500	AT1G44446	AT4G01050	AT1G64770	AT5G11450	AT3G63490	AT4G13010	AT1G55480	AT4G19830	AT2G34860	AT1G67700	AT1G11750	AT5G51545	AT4G14870	AT2G30390	AT2G20260	AT3G56010	AT5G67030	AT1G51400	AT5G54270	AT2G39470
	GO:0042644	C	chloroplast nucleoid	5	1400	12	28362	0.00088	0.016	AT5G51100	AT1G69200	AT2G31890	AT2G41460	AT5G23310
	GO:0044436	C	thylakoid part	39	1400	463	28362	0.0016	0.028	AT3G55520	AT5G53170	AT2G01870	AT2G23670	AT3G56690	AT3G23400	AT5G08050	AT1G50900	AT2G37220	AT2G26340	AT3G10130	AT5G45680	AT1G73885	AT1G54500	AT4G38160	AT1G44446	AT4G01050	AT1G64770	AT5G11450	AT3G63490	AT4G13010	AT1G55480	AT4G19830	AT2G34860	AT1G67700	AT3G56010	AT5G51545	AT4G14870	AT2G30390	AT2G20260	AT5G67030	AT1G51400	AT5G54270	AT2G39470	AT4G13200	AT1G49380	AT3G58180	AT1G05385	AT2G21970
PLASMODESMA
	GO:0009506	C	plasmodesma	68	1400	899	28362	0.00067	0.013	AT5G10360	AT1G15420	AT5G22060	AT3G63520	AT3G20820	AT3G57520	AT5G02610	AT4G38580	AT5G20950	AT3G62120	AT3G60190	AT2G23810	AT1G12060	AT3G22220	AT2G38290	AT2G26430	AT1G04410	AT4G29410	AT4G26020	AT2G16250	AT2G27600	AT1G33120	AT2G38940	AT3G22790	AT1G19260	AT3G51250	AT3G13080	AT3G25290	AT5G09810	AT2G27110	AT3G61260	AT1G50180	AT3G61110	AT3G14840	AT4G14030	AT5G64260	AT2G39210	AT1G07930	AT5G07250	AT2G21580
	GO:0055044	C	symplast	68	1400	899	28362	0.00067	0.013	AT5G10360	AT1G15420	AT5G22060	AT3G63520	AT3G20820	AT3G57520	AT5G02610	AT4G38580	AT5G20950	AT3G62120	AT3G60190	AT2G23810	AT1G12060	AT3G22220	AT2G38290	AT2G26430	AT1G04410	AT4G29410	AT4G26020	AT2G16250	AT2G27600	AT1G33120	AT2G38940	AT3G22790	AT1G19260	AT3G51250	AT3G13080	AT3G25290	AT5G09810	AT2G27110	AT3G61260	AT1G50180	AT3G61110	AT3G14840	AT4G14030	AT5G64260	AT2G39210	AT1G07930	AT5G07250	AT2G21580
	GO:0005911	C	cell-cell junction	68	1400	901	28362	0.0007	0.013	AT5G10360	AT1G15420	AT5G22060	AT3G63520	AT3G20820	AT3G57520	AT5G02610	AT4G38580	AT5G20950	AT3G62120	AT3G60190	AT2G23810	AT1G12060	AT3G22220	AT2G38290	AT2G26430	AT1G04410	AT4G29410	AT4G26020	AT2G16250	AT2G27600	AT1G33120	AT2G38940	AT3G22790	AT1G19260	AT3G51250	AT3G13080	AT3G25290	AT5G09810	AT2G27110	AT3G61260	AT1G50180	AT3G61110	AT3G14840	AT4G14030	AT5G64260	AT2G39210	AT1G07930	AT5G07250	AT2G21580
	GO:0030054	C	cell junction	68	1400	901	28362	0.0007	0.013	AT5G10360	AT1G15420	AT5G22060	AT3G63520	AT3G20820	AT3G57520	AT5G02610	AT4G38580	AT5G20950	AT3G62120	AT3G60190	AT2G23810	AT1G12060	AT3G22220	AT2G38290	AT2G26430	AT1G04410	AT4G29410	AT4G26020	AT2G16250	AT2G27600	AT1G33120	AT2G38940	AT3G22790	AT1G19260	AT3G51250	AT3G13080	AT3G25290	AT5G09810	AT2G27110	AT3G61260	AT1G50180	AT3G61110	AT3G14840	AT4G14030	AT5G64260	AT2G39210	AT1G07930	AT5G07250	AT2G21580
CYTOPLASM
	GO:0044444	C	cytoplasmic part	631	1400	10923	28362	6.1e-07	2.4e-05	AT2G17630	AT2G01740	AT4G14210	AT1G73500	AT5G22400	AT3G21710	AT1G28395	AT3G24560	AT2G25140	AT2G02800	AT5G57180	AT5G27290	AT4G19220	AT2G38940	AT3G11400	AT5G51545	AT3G15840	AT5G01650	AT4G29410	AT1G14140	AT5G63460	AT1G14410	AT4G16720	AT4G19830	AT2G02390	AT5G48300	AT4G02340	AT5G45775	AT3G23940	AT3G19540	AT4G31940	AT1G27330	AT5G58420	AT5G63380	AT1G53280	AT3G55290	AT5G67030	AT1G33120	AT4G33000	ATMG01250
	GO:0005737	C	cytoplasm	755	1400	13406	28362	6.5e-07	2.5e-05	AT2G17630	AT4G12560	AT2G01740	AT4G14210	AT3G45620	AT1G73500	AT5G19420	AT2G31200	AT3G21710	AT1G28395	AT1G28520	AT3G24560	AT2G25140	AT2G02800	AT5G57180	AT5G27290	AT4G19220	AT5G64940	AT2G38940	AT1G72920	AT3G11400	AT5G51545	AT3G15840	AT2G35940	AT4G29410	AT1G14140	AT5G59300	AT1G14410	AT4G16720	AT4G19830	AT2G02390	AT5G48300	AT4G02340	AT5G45775	AT5G19530	AT1G20510	AT3G19540	AT4G31940	AT1G27330	AT5G58420
	GO:0005829	C	cytosol	171	1400	1993	28362	1.1e-11	8.5e-10	AT1G64660	AT3G21710	AT4G11260	AT1G49760	AT4G33470	AT5G51820	AT2G18790	AT3G62870	AT5G01410	AT5G02960	AT5G02610	AT3G25530	AT3G13460	AT4G30220	AT1G04820	AT4G29410	AT2G24940	AT3G61110	AT3G04770	AT4G16720	AT4G26620	AT3G19130	AT2G02390	AT3G62120	AT5G18820	AT5G45775	AT3G16080	AT5G58420	AT2G39990	AT1G55150	AT2G05710	AT1G26910	AT1G33120	AT5G39850	AT5G11880	AT4G34670	AT1G64550	AT5G09830	AT3G62940	AT2G03150
NUCLEUS
	GO:0005634	C	nucleus	588	1400	9924	28362	6.9e-08	3e-06	AT4G12560	AT3G21710	AT3G22100	AT1G74520	AT5G40270	AT3G45620	AT1G73500	AT3G57980	AT1G27340	AT3G62630	AT3G19120	AT2G24030	AT1G28520	AT5G53200	AT3G61850	AT4G20280	AT5G05970	AT2G26520	AT2G02800	AT3G07120	AT5G57180	AT2G36480	AT2G38940	AT1G51140	AT4G02590	AT1G27370	AT4G18593	AT2G35940	AT3G50700	AT1G11120	AT5G59300	AT1G14410	AT4G13640	AT1G31320	AT1G72210	AT5G47830	AT3G57710	AT1G01920	AT5G13570	AT2G39940
	GO:0044428	C	nuclear part	90	1400	1078	28362	3.1e-06	0.00011	AT1G30500	AT1G07950	AT2G18790	AT4G20280	AT5G05970	AT4G30220	AT1G60620	AT5G16750	AT3G18600	AT1G14410	AT1G47870	AT5G50850	AT5G12840	AT4G22140	AT4G31580	AT4G15900	AT1G33120	AT5G48820	AT4G34670	AT3G18610	AT3G49430	AT5G40770	AT1G13030	AT3G57080	AT3G24500	AT3G51880	AT2G44860	AT1G78600	AT5G42520	AT4G25630	AT5G67320	AT1G22770	AT5G58420	AT5G57280	AT1G13790	AT1G03330	AT5G50320	AT5G59950	AT3G13920	AT2G41620
	GO:0005730	C	nucleolus	41	1400	390	28362	1.7e-05	0.00052	AT5G62190	AT3G23620	AT3G24500	AT1G54850	AT3G49910	AT2G44860	AT4G19610	AT5G42520	AT4G30220	AT4G25630	AT1G60620	AT5G16750	AT3G18600	AT5G58420	AT1G26880	AT5G57280	AT1G13790	AT3G22330	AT1G47870	AT5G50850	AT5G23570	AT5G60800	AT5G51940	AT1G80750	AT1G56070	AT3G13920	AT5G59950	AT2G41620	AT3G07050	AT3G18165	AT4G31580	AT1G33120	AT5G09810	AT5G40770	AT1G20140	AT4G34670	AT3G18610	AT3G49430	AT5G22100	AT5G03740
	GO:0031981	C	nuclear lumen	70	1400	824	28362	2.3e-05	0.00068	AT1G13030	AT5G62190	AT2G41500	AT1G07950	AT3G23620	AT2G18790	AT3G24500	AT1G54850	AT5G03780	AT3G49910	AT3G51880	AT2G44860	AT1G78600	AT5G09810	AT4G19610	AT5G67320	AT5G42520	AT4G20280	AT5G59440	AT4G30220	AT4G25630	AT1G09270	AT1G60620	AT5G16750	AT1G19260	AT1G22770	AT5G26770	AT3G18600	AT5G58420	AT1G26880	AT5G57280	AT1G13790	AT1G31360	AT1G06220	AT3G22330	AT1G47870	AT5G50850	AT5G23570	AT5G50930	AT5G60800
RIBOSOME
	GO:0022626	C	cytosolic ribosome	46	1400	323	28362	1.9e-09	1.2e-07	AT5G10360	AT4G36130	AT1G79850	AT5G48760	AT4G35090	AT5G24510	AT5G39850	AT3G04400	AT3G49080	AT3G16780	AT3G49910	AT3G44590	AT2G44860	AT4G35490	AT5G02610	AT3G02560	AT3G53740	AT3G55280	AT2G34480	AT5G02960	AT5G28060	AT2G17360	AT5G59240	AT3G59540	AT4G29410	AT3G61110	AT3G63490	AT3G04770	AT4G16720	AT3G52580	AT3G13580	AT2G21580	AT5G45775	AT1G80750	AT3G16080	AT3G14420	AT1G07770	AT5G38410	AT5G58420	AT1G22780
	GO:1990904	C	ribonucleoprotein complex	84	1400	852	28362	1.2e-08	5.7e-07	AT5G10360	AT3G04770	AT3G52580	AT1G79850	AT5G48760	AT3G62840	AT2G41500	AT4G35090	AT5G53070	AT5G24510	AT5G39850	AT2G23930	AT4G15900	AT2G46230	AT3G49080	AT3G16780	AT3G49910	AT3G44590	AT2G44860	AT4G35490	AT5G02610	AT3G02560	AT3G53740	AT1G80620	AT3G55280	AT2G34480	AT5G48870	AT4G30220	AT4G25630	AT5G28060	AT3G17465	AT2G17360	AT5G16750	AT3G11400	AT3G59540	AT3G15190	AT1G16740	AT5G59240	AT1G07770	AT1G26880
	GO:0030529	C	intracellular ribonucleoprotein complex	84	1400	852	28362	1.2e-08	5.7e-07	AT5G10360	AT3G04770	AT3G52580	AT1G79850	AT5G48760	AT3G62840	AT2G41500	AT4G35090	AT5G53070	AT5G24510	AT5G39850	AT2G23930	AT4G15900	AT2G46230	AT3G49080	AT3G16780	AT3G49910	AT3G44590	AT2G44860	AT4G35490	AT5G02610	AT3G02560	AT3G53740	AT1G80620	AT3G55280	AT2G34480	AT5G48870	AT4G30220	AT4G25630	AT5G28060	AT3G17465	AT2G17360	AT5G16750	AT3G11400	AT3G59540	AT3G15190	AT1G16740	AT5G59240	AT1G07770	AT1G26880
	GO:0005840	C	ribosome	57	1400	499	28362	3.4e-08	1.6e-06	AT5G10360	AT4G36130	AT1G79850	AT5G48760	AT4G35090	AT5G53070	AT5G24510	AT5G39850	AT3G04400	AT3G49080	AT3G16780	AT3G49910	AT3G44590	AT2G44860	AT4G35490	AT5G02610	AT3G02560	AT3G53740	AT1G80620	AT3G55280	AT2G34480	AT2G17360	AT5G02960	AT5G28060	AT3G17465	AT1G14205	AT5G59240	AT3G59540	AT1G16740	AT1G07770	AT1G26880	AT3G61110	AT3G63490	AT3G04770	AT4G16720	AT3G52580	AT3G13580	AT4G30930	AT2G21580	AT5G45775
	GO:0044391	C	ribosomal subunit	42	1400	322	28362	8.9e-08	3.7e-06	AT5G10360	AT4G36130	AT1G79850	AT5G48760	AT5G39850	AT3G04400	AT3G49080	AT3G16780	AT3G49910	AT1G80620	AT5G02960	AT4G35490	AT5G02610	AT3G02560	AT3G53740	AT3G55280	AT2G34480	AT2G44860	AT5G28060	AT2G17360	AT5G59240	AT3G59540	AT4G29410	AT3G61110	AT3G63490	AT3G04770	AT4G16720	AT3G52580	AT3G13580	AT4G28360	AT2G21580	AT5G45775	AT1G80750	AT3G16080	AT1G07770	AT5G58420	AT1G22780	AT1G26910	AT1G33120	AT3G62870
	GO:0022625	C	cytosolic large ribosomal subunit	22	1400	134	28362	4.2e-06	0.00013	AT4G36130	AT5G48760	AT3G62870	AT3G04400	AT3G16780	AT2G44860	AT4G35490	AT5G02610	AT3G53740	AT3G55280	AT2G34480	AT3G49910	AT3G59540	AT4G29410	AT3G63490	AT4G16720	AT3G13580	AT5G45775	AT1G80750	AT1G26910	AT2G37190	AT3G16080
	GO:0015934	C	large ribosomal subunit	24	1400	181	28362	3.9e-05	0.0011	AT4G36130	AT5G48760	AT3G62870	AT3G04400	AT3G16780	AT2G44860	AT4G35490	AT5G02610	AT3G53740	AT3G55280	AT2G34480	AT3G49910	AT3G59540	AT4G29410	AT3G63490	AT4G16720	AT3G13580	AT4G28360	AT5G45775	AT1G80750	AT1G26910	AT1G33120	AT2G37190	AT3G16080
	GO:0022627	C	cytosolic small ribosomal subunit	17	1400	108	28362	8e-05	0.0021	AT5G10360	AT3G04770	AT1G79850	AT5G58420	AT1G22780	AT3G52580	AT3G02560	AT3G61110	AT5G28060	AT2G17360	AT5G39850	AT5G59240	AT2G21580	AT3G49080	AT4G34670	AT1G07770	AT5G02960
	GO:0015935	C	small ribosomal subunit	18	1400	140	28362	0.00048	0.011	AT5G10360	AT3G04770	AT1G79850	AT5G58420	AT1G22780	AT3G52580	AT3G02560	AT3G61110	AT5G28060	AT2G17360	AT5G39850	AT5G59240	AT2G21580	AT3G49080	AT4G34670	AT1G07770	AT1G80620	AT5G02960
VACUOLE
	GO:0005774	C	vacuolar membrane	59	1400	720	28362	0.00024	0.0063	AT5G58320	AT3G63520	AT1G63690	AT4G39660	AT5G02610	AT2G34480	AT4G03560	AT3G22200	AT3G60190	AT3G62870	AT5G63910	AT3G61180	AT1G04760	AT1G04410	AT3G59140	AT3G53740	AT2G27600	AT1G33120	AT1G55730	AT3G13080	AT3G49910	AT5G52450	AT2G17360	AT1G13040	AT1G61000	AT1G04820	AT3G05030	AT5G13930	AT2G36900	AT3G17440	AT1G47530	AT4G33000	AT4G39400	AT4G16720	AT2G04030	AT2G41190	AT1G79590	AT5G50850	AT2G21580	AT1G21680
	GO:0044437	C	vacuolar part	59	1400	725	28362	0.00028	0.007	AT5G58320	AT3G63520	AT1G63690	AT4G39660	AT5G02610	AT2G34480	AT4G03560	AT3G22200	AT3G60190	AT3G62870	AT5G63910	AT3G61180	AT1G04760	AT1G04410	AT3G59140	AT3G53740	AT2G27600	AT1G33120	AT1G55730	AT3G13080	AT3G49910	AT5G52450	AT2G17360	AT1G13040	AT1G61000	AT1G04820	AT3G05030	AT5G13930	AT2G36900	AT3G17440	AT1G47530	AT4G33000	AT4G39400	AT4G16720	AT2G04030	AT2G41190	AT1G79590	AT5G50850	AT2G21580	AT1G21680
	GO:0005773	C	vacuole	94	1400	1359	28362	0.0011	0.02	AT3G62870	AT3G63520	AT1G31740	AT2G38940	AT4G39090	AT1G04820	AT1G62710	AT4G16720	AT4G13010	AT5G50850	AT1G78580	AT5G45775	AT1G07770	AT5G59970	AT2G05710	AT1G33120	AT4G33000	AT1G79590	AT5G23670	AT5G40770	AT5G67480	AT5G20710	AT3G61180	AT1G11840	AT3G22200	AT4G30920	AT5G22460	AT5G11720	AT1G55730	AT2G20370	AT5G52450	AT3G13080	AT1G13040	AT1G61000	AT5G02610	AT3G17440	AT5G58320	AT5G20230	AT5G11730	AT2G21580
PLASMA MEMBRANE
	GO:0005886	C	plasma membrane	225	1400	3735	28362	0.0013	0.023	AT1G65550	AT5G20480	AT1G60690	AT5G35750	AT2G18790	AT4G33000	AT5G12250	AT3G63520	AT5G27350	AT5G01410	AT2G38290	AT1G47670	AT5G02610	AT2G02800	AT2G32010	AT3G20820	AT2G38940	AT5G24080	AT3G13080	AT5G09810	AT1G01340	AT3G11400	AT1G04820	AT4G29410	AT4G02600	AT5G13290	AT3G14840	AT4G16720	AT4G13010	AT3G02850	AT2G19130	AT1G65730	AT1G02630	AT1G54730	AT3G57710	AT4G32270	AT3G19540	AT3G51890	AT5G66330	AT1G07770
	GO:0098805	C	whole membrane	67	1400	925	28362	0.002	0.034	AT5G58320	AT3G21690	AT3G63520	AT1G63690	AT3G19720	AT5G02610	AT2G34480	AT4G03560	AT3G22200	AT3G60190	AT3G26720	AT4G39660	AT5G63910	AT3G61180	AT1G04760	AT1G16310	AT3G59140	AT3G06960	AT3G53740	AT2G27600	AT1G33120	AT1G55730	AT3G13080	AT3G49910	AT5G52450	AT2G17360	AT2G28900	AT1G61000	AT1G04820	AT3G05030	AT1G13040	AT1G04410	AT3G07560	AT3G17440	AT1G47530	AT4G33000	AT4G39400	AT4G16720	AT2G04030	AT2G41190
VIRION
	GO:0044423	C	virion part	6	1400	25	28362	0.0029	0.046	AT1G01080	AT5G17310	AT4G30220	AT4G02400	AT2G23930	AT3G62840
	GO:0019013	C	viral nucleocapsid	6	1400	25	28362	0.0029	0.046	AT1G01080	AT5G17310	AT4G30220	AT4G02400	AT2G23930	AT3G62840
	GO:0019012	C	virion	6	1400	25	28362	0.0029	0.046	AT1G01080	AT5G17310	AT4G30220	AT4G02400	AT2G23930	AT3G62840
	GO:0019028	C	viral capsid	6	1400	25	28362	0.0029	0.046	AT1G01080	AT5G17310	AT4G30220	AT4G02400	AT2G23930	AT3G62840
[truncated: 1,215 more columns]

## Sheet: CLUSTER 3
Table S4. GO enrichment analyses for genes included in each cluster (cluster 1 to cluster 8). The Arabidopsis best homologue was used. Corrected p-values for False Discovery Rate (FDR) are displayed for each GO term over-represented. The cutoff was set up at FDR ≤ 0.05. Related terms were manually classified into general categories. Term type: P= Biological Process; F= Molecular Function; C= Cell…
CLUSTER 3
BIOLOGICAL PROCESS
GO_group	GO_acc	term_type	Term	queryitem	querytotal	bgitem	bgtotal	pvalue	FDR	entries
RESPONSE TO BIOTIC AND ABIOTIC STRESS AND HORMONES
	GO:0050896	P	response to stimulus	306	753	6250	28362	1.4e-29	5e-26	AT2G38750	AT4G12560	AT1G53350	AT4G14690	AT1G64380	AT2G34930	AT3G28860	AT3G57270	AT5G47450	AT2G26700	AT4G33000	AT5G49290	AT5G20970	AT4G17880	AT4G14390	AT1G80840	AT2G37430	AT2G38290	AT1G79180	AT2G17220	AT1G75820	AT2G14580	AT5G14930	AT5G63710	AT5G23960	AT1G72840	AT3G15730	AT4G15440	AT5G12180	AT5G01600	AT1G72920	AT3G14470	AT5G48540	AT4G16950	AT2G21110	AT5G40780	AT2G40340	AT1G69550	AT1G54400	AT4G18390
	GO:0006950	P	response to stress	201	753	3506	28362	1.4e-25	2.5e-22	AT2G38750	AT4G12560	AT1G53350	AT4G14690	AT2G34930	AT3G50950	AT5G47450	AT4G33000	AT1G66250	AT5G20970	AT1G80840	AT2G17220	AT1G80600	AT2G14580	AT5G14930	AT1G72840	AT5G17680	AT4G15440	AT5G01600	AT1G72920	AT4G16950	AT2G21110	AT2G40340	AT5G66900	AT1G54400	AT4G23810	AT2G31180	AT5G36930	AT3G57270	AT5G25610	AT3G28340	AT5G13180	AT1G75280	AT3G46530	AT5G27930	AT1G76650	AT3G27890	AT2G45220	AT3G48520	AT1G74100
	GO:0006952	P	defense response	122	753	1566	28362	3.3e-25	3.9e-22	AT4G12560	AT1G53350	AT2G34930	AT3G50950	AT1G80840	AT2G17220	AT1G80600	AT2G14580	AT5G14930	AT1G72840	AT5G17680	AT2G21100	AT1G72920	AT4G16950	AT2G21110	AT5G66900	AT4G23810	AT5G36930	AT3G57270	AT3G14460	AT3G46530	AT3G27890	AT2G45220	AT3G48520	AT1G74100	AT5G54250	AT3G01280	AT3G51550	AT1G30135	AT1G69550	AT5G06320	AT1G58170	AT5G46470	AT3G45290	AT4G19510	AT4G03500	AT1G27170	AT3G14470	AT4G05200	AT1G20440
	GO:0009605	P	response to external stimulus	100	753	1582	28362	6e-15	2.2e-12	AT1G80840	AT2G34930	AT2G38290	AT1G80600	AT2G14580	AT5G14930	AT5G23960	AT4G16950	AT4G23810	AT5G45840	AT1G02800	AT5G38280	AT3G46530	AT3G27890	AT2G45220	AT3G48520	AT2G43710	AT1G68740	AT3G01280	AT1G80010	AT3G51550	AT3G28860	AT5G06320	AT5G46470	AT1G55920	AT4G05200	AT1G20440	AT4G23240	AT1G74100	AT5G48380	AT2G35980	AT2G40000	AT5G20230	AT4G38830	AT2G37660	AT3G60240	AT4G16740	AT4G20970	AT4G34410	AT1G11350
	GO:0001101	P	response to acid chemical	82	753	1181	28362	2e-14	6.7e-12	AT2G38750	AT1G67800	AT1G30135	AT1G21250	AT1G80840	AT4G03480	AT4G13510	AT5G25610	AT2G43710	AT2G31180	AT5G13330	AT1G70170	AT2G39800	AT1G05680	AT2G30020	AT4G03500	AT5G08790	AT1G17420	AT5G06530	AT5G51990	AT3G28210	AT4G35770	AT1G77120	AT1G20440	AT4G21410	AT5G59550	AT1G27730	AT2G14580	AT5G59320	AT5G06320	AT1G74100	AT3G15730	AT4G25420	AT5G12180	AT1G19640	AT1G69530	AT1G79180	AT4G02380	AT2G40000	AT2G40340
	GO:0010033	P	response to organic substance	115	753	2023	28362	4.6e-14	1.3e-11	AT2G38750	AT1G64380	AT1G80840	AT4G17500	AT2G37430	AT1G79180	AT4G35770	AT5G52020	AT3G15730	AT2G40340	AT4G23810	AT2G31180	AT3G02850	AT5G25610	AT5G13180	AT1G18100	AT3G27890	AT2G29420	AT1G05850	AT1G74100	AT1G19210	AT5G54490	AT3G51550	AT1G30135	AT5G06320	AT2G39800	AT4G03500	AT5G51990	AT3G28210	AT1G77120	AT1G20440	AT5G59550	AT2G43710	AT4G35000	AT4G35790	AT1G75500	AT2G40000	AT5G59320	AT3G60240	AT4G16740
	GO:0009719	P	response to endogenous stimulus	101	753	1732	28362	4.9e-13	1.2e-10	AT2G38750	AT1G64380	AT1G80840	AT4G17500	AT2G37430	AT1G79180	AT2G14580	AT5G52020	AT3G15730	AT2G40340	AT4G23810	AT2G31180	AT3G02850	AT5G25610	AT5G13180	AT1G18100	AT3G27890	AT2G43710	AT1G19210	AT5G54490	AT3G51550	AT1G30135	AT2G39800	AT5G51990	AT3G28210	AT1G77120	AT1G20440	AT5G59550	AT1G74100	AT4G35000	AT4G35790	AT5G59320	AT1G15100	AT3G60240	AT4G16740	AT1G50680	AT5G44210	AT4G34410	AT1G12240	AT5G24860
	GO:0007165	P	signal transduction	109	753	1965	28362	1e-12	2.3e-10	AT1G64380	AT3G08510	AT5G63710	AT2G34930	AT3G50950	AT4G03500	AT2G17220	AT1G75820	AT5G52020	AT1G72840	AT5G17680	AT1G72920	AT4G16950	AT2G40340	AT5G45840	AT5G36930	AT4G19510	AT3G57710	AT3G46530	AT1G18100	AT2G01210	AT1G26150	AT5G48940	AT1G05850	AT2G43710	AT1G19210	AT3G51550	AT1G30135	AT5G46470	AT1G27170	AT5G51990	AT2G33710	AT2G44940	AT1G72860	AT5G59550	AT4G13880	AT1G35710	AT4G35790	AT1G75500	AT3G12690
	GO:0042221	P	response to chemical	141	753	2853	28362	1.2e-12	2.6e-10	AT2G38750	AT1G64380	AT1G80840	AT5G51810	AT4G17500	AT2G37430	AT1G79180	AT4G35770	AT5G52020	AT3G15730	AT2G40340	AT4G23810	AT2G31180	AT3G02850	AT5G25610	AT5G13180	AT1G75280	AT5G27930	AT1G18100	AT3G27890	AT2G29420	AT1G21250	AT1G74100	AT1G19210	AT5G54490	AT3G51550	AT1G05680	AT1G30135	AT5G06320	AT2G39800	AT4G03500	AT5G18170	AT5G51990	AT3G28210	AT2G33710	AT1G20440	AT5G59550	AT3G50310	AT2G43710	AT4G25420
	GO:0044700	P	single organism signaling	109	753	1995	28362	2.5e-12	5e-10	AT1G64380	AT3G08510	AT5G63710	AT2G34930	AT3G50950	AT4G03500	AT2G17220	AT1G75820	AT5G52020	AT1G72840	AT5G17680	AT1G72920	AT4G16950	AT2G40340	AT5G45840	AT5G36930	AT4G19510	AT3G57710	AT3G46530	AT1G18100	AT2G01210	AT1G26150	AT5G48940	AT1G05850	AT2G43710	AT1G19210	AT3G51550	AT1G30135	AT5G46470	AT1G27170	AT5G51990	AT2G33710	AT2G44940	AT1G72860	AT5G59550	AT4G13880	AT1G35710	AT4G35790	AT1G75500	AT3G12690
	GO:0023052	P	signaling	109	753	1997	28362	2.7e-12	5.1e-10	AT1G64380	AT3G08510	AT5G63710	AT2G34930	AT3G50950	AT4G03500	AT2G17220	AT1G75820	AT5G52020	AT1G72840	AT5G17680	AT1G72920	AT4G16950	AT2G40340	AT5G45840	AT5G36930	AT4G19510	AT3G57710	AT3G46530	AT1G18100	AT2G01210	AT1G26150	AT5G48940	AT1G05850	AT2G43710	AT1G19210	AT3G51550	AT1G30135	AT5G46470	AT1G27170	AT5G51990	AT2G33710	AT2G44940	AT1G72860	AT5G59550	AT4G13880	AT1G35710	AT4G35790	AT1G75500	AT3G12690
	GO:0051716	P	cellular response to stimulus	139	753	2856	28362	5.4e-12	9.6e-10	AT4G12560	AT3G08510	AT4G14690	AT1G64380	AT2G34930	AT3G50950	AT4G37980	AT4G03500	AT2G37430	AT2G17220	AT1G75820	AT5G52020	AT5G63710	AT1G72840	AT5G17680	AT1G72920	AT4G16950	AT2G40340	AT5G45840	AT5G36930	AT4G19510	AT3G57710	AT3G46530	AT1G18100	AT2G01210	AT1G26150	AT5G48940	AT1G05850	AT2G43710	AT5G54250	AT1G68740	AT1G19210	AT1G73805	AT3G51550	AT1G05680	AT1G30135	AT5G46470	AT1G55920	AT1G27170	AT5G51990
	GO:0010200	P	response to chitin	20	753	134	28362	3.5e-09	5.2e-07	AT4G23810	AT3G23230	AT5G59550	AT1G80840	AT4G31800	AT4G17500	AT2G33710	AT2G35930	AT5G47230	AT2G40140	AT4G34410	AT5G37490	AT2G23770	AT3G05200	AT1G64380	AT3G23250	AT3G21630	AT2G37430	AT3G28210	AT1G27730
	GO:0009628	P	response to abiotic stimulus	99	753	2022	28362	7.7e-09	1.1e-06	AT2G38750	AT4G14690	AT5G47450	AT4G33000	AT5G20970	AT1G79180	AT4G35770	AT5G13180	AT2G40340	AT5G67590	AT5G48540	AT2G31180	AT5G25610	AT5G64620	AT4G25470	AT4G18390	AT5G27930	AT3G27890	AT1G73805	AT3G28860	AT2G39800	AT1G55920	AT5G48150	AT5G18170	AT2G23910	AT5G53980	AT1G20440	AT5G59550	AT3G50310	AT4G35790	AT1G67500	AT5G20230	AT5G59320	AT4G38180	AT1G11755	AT3G22840	AT1G17840	AT5G05580	AT3G19490	AT5G09810
	GO:0010243	P	response to organonitrogen compound	21	753	166	28362	2e-08	2.7e-06	AT1G77120	AT3G23230	AT5G59550	AT1G80840	AT4G31800	AT4G17500	AT4G23810	AT2G33710	AT2G35930	AT5G47230	AT2G40140	AT4G34410	AT5G37490	AT2G23770	AT3G05200	AT1G64380	AT3G23250	AT3G21630	AT2G37430	AT3G28210	AT1G27730
	GO:0009611	P	response to wounding	24	753	217	28362	2.1e-08	2.7e-06	AT1G30135	AT1G80840	AT5G06320	AT3G54420	AT2G30020	AT5G08790	AT1G17420	AT1G17840	AT5G40990	AT1G27730	AT2G14580	AT4G15440	AT1G72920	AT5G20230	AT3G45140	AT4G16740	AT1G76650	AT4G35770	AT1G19640	AT3G48520	AT1G74100	AT5G09810	AT5G63450	AT3G12500
	GO:0070887	P	cellular response to chemical stimulus	63	753	1176	28362	3e-07	2.6e-05	AT1G64380	AT3G23230	AT3G21630	AT1G30135	AT1G05680	AT2G30020	AT4G03500	AT4G17500	AT5G51990	AT5G25250	AT1G77120	AT5G40990	AT1G50680	AT5G59550	AT1G67800	AT2G23770	AT2G37430	AT5G12180	AT3G15730	AT4G25420	AT1G68550	AT4G35000	AT4G35790	AT3G28860	AT4G01070	AT4G02380	AT4G23750	AT5G13330	AT2G40340	AT1G10930	AT5G47230	AT2G33710	AT4G14390	AT1G19210	AT4G02780	AT2G44940	AT1G51800	AT5G23570	AT4G03480	AT1G75500
	GO:0071310	P	cellular response to organic substance	57	753	1023	28362	3.4e-07	2.8e-05	AT1G64380	AT3G23230	AT3G21630	AT1G30135	AT1G05680	AT2G30020	AT4G03500	AT4G17500	AT5G51990	AT2G33710	AT5G40990	AT1G50680	AT5G59550	AT1G67800	AT1G74670	AT5G52020	AT5G12180	AT3G15730	AT4G25420	AT1G68550	AT4G35790	AT3G28860	AT1G75500	AT4G23750	AT5G13330	AT2G40340	AT1G10930	AT5G47230	AT4G14390	AT1G19210	AT4G02780	AT2G44940	AT1G51800	AT5G23570	AT4G03480	AT2G23770	AT1G68320	AT5G44210	AT1G11755	AT2G26700
	GO:0033993	P	response to lipid	47	753	772	28362	3.7e-07	3e-05	AT2G38750	AT5G16600	AT4G13510	AT2G39800	AT1G05680	AT2G30020	AT5G57560	AT5G51990	AT3G28210	AT1G77120	AT1G20440	AT4G21410	AT5G59550	AT1G27730	AT1G67800	AT1G74670	AT5G59320	AT3G15730	AT5G12180	AT4G35790	AT4G02380	AT5G13330	AT2G40340	AT1G10930	AT3G02850	AT4G02780	AT4G25420	AT3G60240	AT3G50660	AT5G25610	AT1G12240	AT1G68320	AT1G51800	AT5G51810	AT4G25000	AT5G13180	AT1G18100	AT1G13260	AT4G08950	AT1G17840
	GO:0071495	P	cellular response to endogenous stimulus	51	753	890	28362	6.6e-07	4.9e-05	AT1G64380	AT3G23230	AT3G21630	AT1G30135	AT1G05680	AT2G30020	AT4G17500	AT5G51990	AT2G33710	AT5G40990	AT1G50680	AT5G59550	AT1G67800	AT1G74670	AT5G52020	AT5G12180	AT3G15730	AT4G25420	AT1G68550	AT4G35790	AT3G28860	AT4G23750	AT5G13330	AT2G40340	AT1G10930	AT5G47230	AT1G75500	AT1G19210	AT4G02780	AT2G44940	AT1G51800	AT3G50660	AT1G12240	AT2G23770	AT1G68320	AT5G44210	AT2G26700	AT5G51810	AT4G34410	AT1G18100
	GO:1901698	P	response to nitrogen compound	23	753	264	28362	1.9e-06	0.00013	AT1G64380	AT3G23230	AT1G80840	AT4G17500	AT2G37430	AT3G28210	AT1G77120	AT5G59550	AT1G27730	AT2G40140	AT4G23810	AT5G47230	AT2G33710	AT5G23570	AT2G23770	AT3G21630	AT4G34410	AT4G31800	AT1G05850	AT2G35930	AT5G37490	AT3G05200	AT3G23250
	GO:0071229	P	cellular response to acid chemical	33	753	485	28362	2.3e-06	0.00014	AT1G30135	AT1G05680	AT2G30020	AT4G03500	AT5G51990	AT4G25420	AT5G59550	AT1G67800	AT1G74670	AT3G15730	AT4G35790	AT4G02380	AT2G40340	AT1G10930	AT4G14390	AT4G02780	AT5G12180	AT1G51800	AT3G50660	AT4G03480	AT1G68320	AT5G51810	AT1G11350	AT1G12240	AT1G18100	AT1G19640	AT2G43710	AT1G28480	AT1G15100	AT1G07430	AT2G03440	AT3G51550	AT2G03500
	GO:0007166	P	cell surface receptor signaling pathway	21	753	234	28362	3.5e-06	0.00021	AT1G16130	AT2G17220	AT3G21630	AT1G75820	AT5G45840	AT1G21250	AT2G01210	AT1G26150	AT5G63710	AT5G46330	AT5G48940	AT1G09970	AT1G35710	AT1G21270	AT2G31880	AT1G34110	AT3G57710	AT2G23770	AT1G07570	AT3G47580	AT3G47570
	GO:0014070	P	response to organic cyclic compound	29	753	405	28362	3.8e-06	0.00023	AT1G80840	AT5G06320	AT4G03500	AT5G08790	AT5G57560	AT1G77120	AT5G40990	AT2G14580	AT2G43710	AT2G40000	AT1G15520	AT4G23810	AT2G31180	AT1G79180	AT4G14390	AT5G13330	AT5G23570	AT1G68320	AT3G50660	AT4G31800	AT1G11350	AT1G21250	AT4G08950	AT2G29420	AT1G21270	AT1G28480	AT4G03480	AT1G13260	AT3G51550
	GO:0000160	P	phosphorelay signal transduction system	20	753	225	28362	6.8e-06	0.0004	AT2G33710	AT3G23230	AT1G50680	AT4G17500	AT2G44940	AT1G05850	AT5G52020	AT5G47230	AT5G40990	AT3G15730	AT1G68550	AT1G64380	AT5G44210	AT1G19210	AT1G13260	AT4G23750	AT5G13330	AT3G12500	AT4G34410	AT3G51550
	GO:0097305	P	response to alcohol	35	753	583	28362	1.5e-05	0.00084	AT2G38750	AT5G16600	AT4G13510	AT2G39800	AT1G05680	AT2G30020	AT5G51990	AT3G28210	AT1G77120	AT1G20440	AT4G21410	AT5G59550	AT1G27730	AT1G67800	AT5G59320	AT3G15730	AT4G35790	AT4G02380	AT5G13330	AT2G40340	AT1G10930	AT3G02850	AT5G12180	AT3G60240	AT5G25610	AT1G12240	AT1G51800	AT4G25000	AT5G13180	AT1G18100	AT1G17840	AT1G15100	AT1G07430	AT2G03440	AT3G51550
	GO:0009626	P	plant-type hypersensitive response	10	753	84	28362	0.00016	0.0061	AT3G46530	AT4G12560	AT3G07040	AT3G54420	AT4G37980	AT4G37990	AT3G20600	AT5G54250	AT3G12500	AT1G73805
	GO:0007167	P	enzyme linked receptor protein signaling pathway	12	753	130	28362	0.00033	0.011	AT1G75820	AT5G45840	AT1G35710	AT2G01210	AT5G63710	AT5G46330	AT5G48940	AT1G09970	AT2G31880	AT1G34110	AT3G47580	AT3G47570
	GO:0007169	P	transmembrane receptor protein tyrosine kinase signaling pathway	12	753	130	28362	0.00033	0.011	AT1G75820	AT5G45840	AT1G35710	AT2G01210	AT5G63710	AT5G46330	AT5G48940	AT1G09970	AT2G31880	AT1G34110	AT3G47580	AT3G47570
	GO:0071396	P	cellular response to lipid	23	753	409	28362	0.00098	0.028	AT1G05680	AT2G30020	AT5G51990	AT4G25420	AT5G59550	AT1G67800	AT1G74670	AT3G15730	AT4G35790	AT2G40340	AT1G10930	AT4G02780	AT5G12180	AT1G51800	AT1G12240	AT1G68320	AT5G51810	AT1G18100	AT1G15100	AT1G07430	AT2G03440	AT3G51550	AT2G03500
	GO:0097306	P	cellular response to alcohol	17	753	267	28362	0.0013	0.035	AT1G10930	AT5G12180	AT5G59550	AT1G67800	AT1G18100	AT2G40340	AT3G15730	AT1G12240	AT1G05680	AT1G51800	AT2G30020	AT1G15100	AT1G07430	AT2G03440	AT5G51990	AT3G51550	AT4G35790
OXYGEN-CONTAINING COMPOUND STRESS
	GO:1901700	P	response to oxygen-containing compound	101	753	1557	28362	9e-16	4e-13	AT2G38750	AT1G64380	AT1G80840	AT4G03500	AT2G37430	AT1G79180	AT4G35770	AT3G15730	AT2G40340	AT4G23810	AT2G31180	AT3G02850	AT5G25610	AT5G13180	AT5G27930	AT1G18100	AT2G29420	AT1G05850	AT2G43710	AT3G51550	AT1G30135	AT5G06320	AT2G39800	AT5G51990	AT3G28210	AT5G40990	AT1G77120	AT1G20440	AT5G59550	AT3G50310	AT1G74100	AT4G35000	AT4G35790	AT2G40000	AT5G59320	AT3G60240	AT4G16740	AT1G11755	AT4G34410	AT5G42380
	GO:1901701	P	cellular response to oxygen-containing compound	35	753	635	28362	7.9e-05	0.0034	AT1G30135	AT3G21630	AT1G05680	AT2G30020	AT4G03500	AT5G51990	AT4G25420	AT5G59550	AT1G67800	AT1G74670	AT3G15730	AT4G35790	AT4G02380	AT2G40340	AT1G10930	AT4G14390	AT4G02780	AT5G12180	AT1G51800	AT3G50660	AT4G03480	AT2G23770	AT1G68320	AT5G51810	AT1G11350	AT1G12240	AT1G18100	AT1G19640	AT2G43710	AT1G28480	AT1G15100	AT1G07430	AT2G03440	AT3G51550	AT2G03500
	GO:0006979	P	response to oxidative stress	24	753	453	28362	0.0016	0.042	AT5G05340	AT1G09970	AT2G39800	AT1G05680	AT1G77120	AT1G27730	AT4G35770	AT4G35000	AT4G30170	AT4G02380	AT2G40000	AT1G15520	AT3G53990	AT4G23810	AT4G11290	AT5G20230	AT3G50310	AT3G28340	AT2G18170	AT1G75280	AT5G42380	AT3G12580	AT4G21960	AT5G01600
TEMPERATURE STRESS
	GO:0009266	P	response to temperature stimulus	38	753	559	28362	4.1e-07	3.3e-05	AT2G38750	AT5G20630	AT2G01918	AT4G14690	AT5G54770	AT5G47230	AT1G55920	AT5G20970	AT4G36930	AT5G57560	AT1G53540	AT1G77120	AT1G20440	AT1G27730	AT2G40140	AT4G35790	AT5G67590	AT4G02380	AT2G40340	AT1G54400	AT3G53990	AT1G10930	AT2G31180	AT5G20230	AT3G50310	AT5G02500	AT5G13330	AT4G17090	AT4G25470	AT3G12580	AT1G05850	AT3G22840	AT2G38170	AT5G05580	AT5G01600	AT2G03440	AT4G25490	AT2G03500
	GO:0009409	P	response to cold	29	753	384	28362	1.4e-06	0.0001	AT2G38750	AT5G20630	AT2G01918	AT5G54770	AT5G47230	AT1G55920	AT4G36930	AT5G57560	AT1G77120	AT1G20440	AT1G27730	AT2G40140	AT4G35790	AT4G02380	AT5G67590	AT3G53990	AT1G10930	AT2G31180	AT5G20230	AT3G50310	AT5G02500	AT5G13330	AT4G17090	AT4G25470	AT2G38170	AT3G22840	AT5G01600	AT2G03440	AT4G25490
	GO:0009408	P	response to heat	14	753	199	28362	0.0014	0.037	AT3G53990	AT2G38750	AT1G20440	AT3G12580	AT4G14690	AT1G05850	AT3G22840	AT5G02500	AT1G54400	AT5G20970	AT2G03440	AT5G57560	AT2G40340	AT1G53540
OSMOTIC STRESS
	GO:0009651	P	response to salt stress	29	753	574	28362	0.0012	0.033	AT2G38750	AT4G11650	AT5G47450	AT1G70170	AT2G39800	AT1G05680	AT5G18170	AT1G77120	AT5G13330	AT1G27730	AT5G62520	AT4G01070	AT2G18190	AT4G10310	AT2G31180	AT3G50310	AT1G15100	AT5G25610	AT5G13180	AT4G16260	AT1G05850	AT3G27890	AT1G17840	AT2G38170	AT4G33000	AT3G23250	AT3G19490	AT2G03440	AT3G04720
	GO:0006970	P	response to osmotic stress	31	753	636	28362	0.0014	0.037	AT2G38750	AT4G11650	AT5G47450	AT1G70170	AT2G39800	AT1G05680	AT5G18170	AT1G77120	AT1G20440	AT1G27730	AT5G62520	AT5G67590	AT4G01070	AT2G18190	AT4G10310	AT2G31180	AT3G50310	AT1G15100	AT5G13330	AT5G25610	AT5G13180	AT4G16260	AT1G05850	AT3G27890	AT1G17840	AT2G38170	AT4G33000	AT3G23250	AT3G19490	AT2G03440	AT3G04720
	GO:0009414	P	response to water deprivation	20	753	347	28362	0.0016	0.04	AT2G38750	AT1G77120	AT1G30100	AT5G27930	AT5G59550	AT1G27730	AT5G59320	AT1G05850	AT2G35930	AT1G20440	AT3G45140	AT5G06530	AT2G39800	AT1G05680	AT3G50310	AT1G11755	AT4G02380	AT5G13330	AT5G25610	AT4G25490
	GO:0009415	P	response to water	20	753	355	28362	0.002	0.048	AT2G38750	AT1G77120	AT1G30100	AT5G27930	AT5G59550	AT1G27730	AT5G59320	AT1G05850	AT2G35930	AT1G20440	AT3G45140	AT5G06530	AT2G39800	AT1G05680	AT3G50310	AT1G11755	AT4G02380	AT5G13330	AT5G25610	AT4G25490
BIOTIC STIMULUS RESPONSE
	GO:0009607	P	response to biotic stimulus	90	753	1253	28362	1.4e-16	1e-13	AT1G80840	AT2G34930	AT2G38290	AT1G80600	AT2G14580	AT5G14930	AT5G23960	AT4G16950	AT4G23810	AT1G02800	AT5G38280	AT3G46530	AT3G27890	AT2G45220	AT3G48520	AT2G43710	AT3G01280	AT3G51550	AT5G06320	AT5G46470	AT3G45290	AT4G05200	AT1G20440	AT4G23240	AT1G74100	AT1G70890	AT5G48380	AT2G35980	AT2G40000	AT5G20230	AT4G38830	AT2G37660	AT3G60240	AT1G12240	AT4G20970	AT4G34410	AT1G11350	AT4G16740	AT1G61560	AT5G03760
	GO:0043207	P	response to external biotic stimulus	87	753	1212	28362	4.9e-16	2.5e-13	AT1G80840	AT2G34930	AT2G38290	AT1G80600	AT2G14580	AT5G14930	AT5G23960	AT4G16950	AT4G23810	AT1G02800	AT5G38280	AT3G46530	AT3G27890	AT2G45220	AT3G48520	AT2G43710	AT3G01280	AT3G51550	AT5G06320	AT5G46470	AT4G05200	AT1G20440	AT4G23240	AT1G74100	AT5G48380	AT2G35980	AT2G40000	AT5G20230	AT4G38830	AT2G37660	AT3G60240	AT1G12240	AT4G20970	AT4G34410	AT1G11350	AT4G16740	AT1G61560	AT5G03760	AT5G01600	AT5G52020
	GO:0051707	P	response to other organism	87	753	1210	28362	4.5e-16	2.5e-13	AT1G80840	AT2G34930	AT2G38290	AT1G80600	AT2G14580	AT5G14930	AT5G23960	AT4G16950	AT4G23810	AT1G02800	AT5G38280	AT3G46530	AT3G27890	AT2G45220	AT3G48520	AT2G43710	AT3G01280	AT3G51550	AT5G06320	AT5G46470	AT4G05200	AT1G20440	AT4G23240	AT1G74100	AT5G48380	AT2G35980	AT2G40000	AT5G20230	AT4G38830	AT2G37660	AT3G60240	AT1G12240	AT4G20970	AT4G34410	AT1G11350	AT4G16740	AT1G61560	AT5G03760	AT5G01600	AT5G52020
	GO:0009617	P	response to bacterium	45	753	441	28362	1.9e-13	4.8e-11	AT1G80840	AT5G06320	AT5G22250	AT5G46470	AT5G46330	AT3G54420	AT3G20600	AT3G21630	AT5G06839	AT4G05200	AT5G40990	AT4G23240	AT1G80600	AT2G14580	AT5G14930	AT4G37980	AT4G23160	AT5G48380	AT4G23180	AT1G73805	AT4G23810	AT4G11650	AT5G02500	AT4G38830	AT2G37660	AT3G45140	AT1G12240	AT2G23770	AT4G31800	AT2G40000	AT3G12580	AT5G33340	AT1G11350	AT2G26440	AT3G27890	AT4G37990	AT2G45220	AT2G43710	AT3G05200	AT5G03760
	GO:0098542	P	defense response to other organism	56	753	936	28362	4.8e-08	5.6e-06	AT4G16260	AT1G80840	AT5G06320	AT2G34930	AT2G18660	AT5G46470	AT5G46330	AT3G20600	AT2G30020	AT3G21630	AT2G35980	AT4G05200	AT1G20440	AT4G23240	AT1G80600	AT2G14580	AT5G14930	AT2G43710	AT2G40140	AT4G23160	AT5G48380	AT5G22250	AT4G16950	AT4G23180	AT1G15520	AT1G73805	AT4G23810	AT4G11650	AT5G02500	AT5G20230	AT2G39210	AT4G38830	AT5G40990	AT1G51800	AT5G23570	AT4G20970	AT4G34410	AT4G31800	AT3G46530	AT2G40000
	GO:0042742	P	defense response to bacterium	30	753	354	28362	9.7e-08	1e-05	AT1G80840	AT5G06320	AT5G22250	AT5G46470	AT5G46330	AT3G20600	AT3G21630	AT4G05200	AT5G40990	AT4G23240	AT1G80600	AT5G14930	AT4G23160	AT5G48380	AT4G23180	AT1G73805	AT4G23810	AT4G11650	AT5G02500	AT4G38830	AT2G37660	AT4G31800	AT2G40000	AT5G33340	AT1G11350	AT3G27890	AT2G45220	AT2G43710	AT3G05200	AT3G04720
	GO:0009615	P	response to virus	14	753	83	28362	2e-07	1.9e-05	AT1G80840	AT4G31800	AT5G06320	AT1G21250	AT5G14930	AT5G02500	AT2G43710	AT3G60240	AT5G23570	AT5G04890	AT5G24590	AT3G12580	AT3G04720	AT2G35980
	GO:0009814	P	defense response, incompatible interaction	19	753	170	28362	5.2e-07	4e-05	AT3G46530	AT4G23810	AT5G40990	AT2G40000	AT3G21630	AT1G11350	AT2G18660	AT2G14580	AT5G06320	AT1G74100	AT1G61560	AT4G11650	AT3G20600	AT3G05200	AT4G16950	AT4G16260	AT3G04720	AT3G12500	AT1G73805
	GO:0002237	P	response to molecule of bacterial origin	7	753	28	28362	2.7e-05	0.0014	AT3G21630	AT4G31800	AT2G23770	AT5G24590	AT1G80840	AT5G06839	AT1G73805
	GO:0080027	P	response to herbivore	5	753	10	28362	2.8e-05	0.0014	AT3G45140	AT4G16740	AT3G04720	AT5G23960	AT2G14580
	GO:0009817	P	defense response to fungus, incompatible interaction	8	753	47	28362	8e-05	0.0034	AT4G11650	AT3G21630	AT4G16260	AT5G40990	AT1G61560	AT3G20600	AT4G16950	AT3G04720
	GO:0051607	P	defense response to virus	8	753	50	28362	0.00012	0.0047	AT1G80840	AT4G31800	AT5G06320	AT5G14930	AT5G23570	AT2G43710	AT5G24590	AT2G35980
	GO:0009620	P	response to fungus	31	753	573	28362	0.00027	0.0093	AT5G08790	AT2G34930	AT3G20600	AT2G30020	AT1G80840	AT1G17420	AT1G20440	AT5G52020	AT2G40140	AT5G38280	AT3G16030	AT4G16950	AT4G11650	AT5G20230	AT2G39210	AT5G02500	AT5G40990	AT1G51800	AT4G20970	AT3G45140	AT3G21630	AT4G34410	AT4G31800	AT4G16260	AT1G21250	AT1G61560	AT2G45220	AT5G50260	AT3G04720	AT3G12500	AT3G51550
	GO:0009816	P	defense response to bacterium, incompatible interaction	7	753	43	28362	0.00029	0.0098	AT4G23810	AT4G11650	AT1G11350	AT5G06320	AT3G20600	AT3G05200	AT2G40000
RESPONSE TO HORMONE
	GO:0009725	P	response to hormone	91	753	1631	28362	7.4e-11	1.2e-08	AT2G38750	AT1G64380	AT4G17500	AT1G79180	AT2G14580	AT5G52020	AT3G15730	AT2G40340	AT2G31180	AT3G02850	AT5G25610	AT5G13180	AT1G18100	AT3G27890	AT2G43710	AT1G19210	AT5G54490	AT3G51550	AT1G30135	AT2G39800	AT5G51990	AT3G28210	AT1G77120	AT1G20440	AT5G59550	AT1G74100	AT4G35000	AT4G35790	AT5G59320	AT1G15100	AT3G60240	AT1G12240	AT1G50680	AT5G44210	AT4G34410	AT4G16740	AT5G24860	AT4G35770	AT1G17840	AT5G09810
	GO:0009751	P	response to salicylic acid	22	753	209	28362	1.8e-07	1.7e-05	AT1G80840	AT5G06320	AT5G08790	AT4G03500	AT1G79180	AT5G40990	AT2G14580	AT2G43710	AT2G40000	AT1G15520	AT4G23810	AT2G31180	AT4G14390	AT5G13330	AT1G68320	AT4G31800	AT1G11350	AT1G21250	AT2G29420	AT1G21270	AT4G03480	AT1G28480
	GO:0009873	P	ethylene-activated signaling pathway	20	753	185	28362	4.3e-07	3.3e-05	AT2G33710	AT3G23230	AT1G50680	AT4G17500	AT2G44940	AT1G05850	AT5G52020	AT5G47230	AT5G40990	AT3G15730	AT1G68550	AT1G64380	AT5G44210	AT1G19210	AT1G13260	AT4G23750	AT5G13330	AT3G12500	AT4G34410	AT3G51550
	GO:0009723	P	response to ethylene	26	753	307	28362	7e-07	5.1e-05	AT1G64380	AT3G23230	AT4G17500	AT5G47230	AT5G40990	AT2G33710	AT2G44940	AT1G50680	AT2G14580	AT5G52020	AT3G15730	AT1G68550	AT4G02380	AT4G23750	AT1G15520	AT2G31180	AT5G13330	AT5G44210	AT4G34410	AT1G05850	AT1G13260	AT3G23250	AT1G19210	AT3G04720	AT3G12500	AT3G51550
	GO:0071369	P	cellular response to ethylene stimulus	20	753	206	28362	2e-06	0.00013	AT2G33710	AT3G23230	AT1G50680	AT4G17500	AT2G44940	AT1G05850	AT5G52020	AT5G47230	AT5G40990	AT3G15730	AT1G68550	AT1G64380	AT5G44210	AT1G19210	AT1G13260	AT4G23750	AT5G13330	AT3G12500	AT4G34410	AT3G51550
	GO:0009755	P	hormone-mediated signaling pathway	47	753	821	28362	1.9e-06	0.00013	AT1G64380	AT3G23230	AT4G17500	AT1G30135	AT2G30020	AT5G51990	AT2G33710	AT5G40990	AT1G50680	AT5G59550	AT1G67800	AT1G74670	AT5G52020	AT5G12180	AT3G15730	AT4G25420	AT1G68550	AT4G35790	AT3G28860	AT4G23750	AT5G13330	AT2G40340	AT5G47230	AT1G75500	AT1G19210	AT4G02780	AT2G44940	AT1G51800	AT3G50660	AT1G12240	AT1G68320	AT5G44210	AT2G26700	AT5G51810	AT4G34410	AT1G18100	AT1G13260	AT1G19640	AT1G05850	AT2G43710
	GO:0032870	P	cellular response to hormone stimulus	49	753	879	28362	2.3e-06	0.00014	AT1G64380	AT3G23230	AT4G17500	AT1G30135	AT1G05680	AT2G30020	AT5G51990	AT2G33710	AT5G40990	AT1G50680	AT5G59550	AT1G67800	AT1G74670	AT5G52020	AT5G12180	AT3G15730	AT4G25420	AT1G68550	AT4G35790	AT3G28860	AT4G23750	AT5G13330	AT2G40340	AT1G10930	AT5G47230	AT1G75500	AT1G19210	AT4G02780	AT2G44940	AT1G51800	AT3G50660	AT1G12240	AT1G68320	AT5G44210	AT2G26700	AT5G51810	AT4G34410	AT1G18100	AT1G13260	AT1G19640
	GO:0009737	P	response to abscisic acid	35	753	578	28362	1.3e-05	0.00072	AT2G38750	AT5G16600	AT4G13510	AT2G39800	AT1G05680	AT2G30020	AT5G51990	AT3G28210	AT1G77120	AT1G20440	AT4G21410	AT5G59550	AT1G27730	AT1G67800	AT5G59320	AT3G15730	AT4G35790	AT4G02380	AT5G13330	AT2G40340	AT1G10930	AT3G02850	AT5G12180	AT3G60240	AT5G25610	AT1G12240	AT1G51800	AT4G25000	AT5G13180	AT1G18100	AT1G17840	AT1G15100	AT1G07430	AT2G03440	AT3G51550
	GO:0009753	P	response to jasmonic acid	18	753	225	28362	7e-05	0.0031	AT1G79180	AT2G31180	AT5G08790	AT2G14580	AT4G35770	AT1G30135	AT1G70170	AT1G19640	AT4G16740	AT1G74100	AT3G23250	AT2G43710	AT3G45140	AT5G13330	AT1G17420	AT3G50660	AT1G15520	AT1G28480
	GO:0080167	P	response to karrikin	13	753	128	28362	7.9e-05	0.0034	AT5G48540	AT4G13510	AT1G74670	AT4G24110	AT3G22840	AT5G08640	AT1G05680	AT5G51810	AT5G64620	AT4G27280	AT5G59340	AT2G23910	AT5G40780
	GO:0071215	P	cellular response to abscisic acid stimulus	17	753	267	28362	0.0013	0.035	AT1G10930	AT5G12180	AT5G59550	AT1G67800	AT1G18100	AT2G40340	AT3G15730	AT1G12240	AT1G05680	AT1G51800	AT2G30020	AT1G15100	AT1G07430	AT2G03440	AT5G51990	AT3G51550	AT4G35790
IMMUNE SYSTEM
	GO:0002376	P	immune system process	35	753	369	28362	5.7e-10	8.8e-08	AT4G12560	AT1G80840	AT5G06320	AT3G54420	AT3G20600	AT3G21630	AT2G35980	AT5G40990	AT3G07040	AT2G14580	AT5G14930	AT2G43710	AT4G37980	AT3G16030	AT4G16950	AT2G40000	AT1G73805	AT4G23810	AT4G11650	AT5G23570	AT2G23770	AT4G31800	AT3G46530	AT2G18660	AT1G11350	AT2G35930	AT4G37990	AT1G61560	AT1G74100	AT3G05200	AT5G54250	AT5G24590	AT4G16260	AT3G04720	AT3G12500
	GO:0045087	P	innate immune response	28	753	323	28362	1.7e-07	1.6e-05	AT4G12560	AT3G21630	AT5G06320	AT3G54420	AT3G20600	AT5G40990	AT3G07040	AT2G14580	AT4G37980	AT3G16030	AT4G16950	AT2G40000	AT1G73805	AT4G23810	AT4G11650	AT5G23570	AT2G23770	AT3G46530	AT2G18660	AT1G11350	AT4G37990	AT1G61560	AT1G74100	AT3G05200	AT5G54250	AT4G16260	AT3G04720	AT3G12500
	GO:0006955	P	immune response	28	753	333	28362	3e-07	2.6e-05	AT4G12560	AT3G21630	AT5G06320	AT3G54420	AT3G20600	AT5G40990	AT3G07040	AT2G14580	AT4G37980	AT3G16030	AT4G16950	AT2G40000	AT1G73805	AT4G23810	AT4G11650	AT5G23570	AT2G23770	AT3G46530	AT2G18660	AT1G11350	AT4G37990	AT1G61560	AT1G74100	AT3G05200	AT5G54250	AT4G16260	AT3G04720	AT3G12500
	GO:0002252	P	immune effector process	10	753	67	28362	2.9e-05	0.0015	AT5G40990	AT1G80840	AT4G31800	AT5G06320	AT5G14930	AT2G35930	AT5G23570	AT2G43710	AT5G24590	AT2G35980
	GO:0002697	P	regulation of immune effector process	5	753	11	28362	3.9e-05	0.0019	AT5G24590	AT5G14930	AT1G80840	AT4G31800	AT5G23570
	GO:0050688	P	regulation of defense response to virus	5	753	11	28362	3.9e-05	0.0019	AT5G24590	AT5G14930	AT1G80840	AT4G31800	AT5G23570
	GO:0050792	P	regulation of viral process	5	753	15	28362	0.00013	0.005	AT5G24590	AT5G14930	AT1G80840	AT4G31800	AT5G23570
TRANSPORT (INORGANIC AND ORGANIC, MEMBRANE AND NON-MEMBRANE DEPENDENT)
	GO:0006811	P	ion transport	42	753	645	28362	3e-07	2.6e-05	AT3G63380	AT5G41800	AT5G53130	AT4G04640	AT5G46330	AT5G41610	AT5G55630	AT3G51860	AT4G33000	AT3G53720	AT2G38290	AT1G47670	AT1G16310	AT3G22910	AT1G12840	AT3G02850	AT4G13510	AT4G37640	AT5G17860	AT5G09220	AT2G17010	AT5G01600	AT1G20860	AT1G15520	AT3G18440	AT4G10310	AT5G20230	AT4G13420	AT1G25530	AT4G24570	AT5G43350	AT5G40780	AT2G37390	AT2G38170	AT1G17840	AT1G76430	AT3G19490	AT5G16740	AT1G68740	AT3G01280
	GO:0006812	P	cation transport	26	753	362	28362	1.1e-05	0.00064	AT3G63380	AT4G13510	AT5G53130	AT4G04640	AT5G55630	AT3G51860	AT4G33000	AT2G38290	AT1G16310	AT3G22910	AT1G12840	AT3G02850	AT4G37640	AT5G17860	AT3G53720	AT1G15520	AT4G10310	AT5G20230	AT4G13420	AT2G40540	AT2G37390	AT2G38170	AT3G19490	AT5G01600	AT1G07430	AT5G41610
	GO:0030001	P	metal ion transport	21	753	263	28362	1.8e-05	0.00099	AT4G10310	AT3G22910	AT3G63380	AT5G20230	AT3G02850	AT2G38170	AT4G37640	AT4G13420	AT5G41610	AT5G17860	AT3G53720	AT2G37390	AT5G53130	AT3G51860	AT4G33000	AT5G01600	AT3G19490	AT1G07430	AT2G40540	AT5G55630	AT1G15520
	GO:0015672	P	monovalent inorganic cation transport	16	753	182	28362	6.2e-05	0.0028	AT4G10310	AT4G04640	AT3G02850	AT2G38170	AT4G13420	AT5G17860	AT3G53720	AT5G53130	AT3G51860	AT4G33000	AT1G12840	AT3G19490	AT1G07430	AT2G40540	AT5G55630	AT5G41610
	GO:0006820	P	anion transport	18	753	227	28362	7.7e-05	0.0034	AT2G17010	AT5G41800	AT1G76430	AT1G25530	AT4G24570	AT5G46330	AT5G09220	AT1G17840	AT3G19490	AT5G16740	AT1G68740	AT3G01280	AT1G20860	AT5G43350	AT5G40780	AT1G15520	AT1G47670	AT3G18440
	GO:0006813	P	potassium ion transport	11	753	95	28362	9.6e-05	0.004	AT4G10310	AT4G13420	AT5G53130	AT3G02850	AT5G17860	AT3G53720	AT5G55630	AT4G33000	AT1G07430	AT2G40540	AT5G41610
	GO:0034220	P	ion transmembrane transport	19	753	255	28362	0.00011	0.0043	AT4G10310	AT3G22910	AT3G63380	AT4G04640	AT4G13510	AT2G38170	AT3G02850	AT5G46330	AT4G37640	AT5G17860	AT2G38290	AT1G76430	AT4G13420	AT1G12840	AT4G24570	AT1G07430	AT2G40540	AT5G55630	AT5G43350
	GO:0098655	P	cation transmembrane transport	15	753	172	28362	0.00011	0.0046	AT4G10310	AT3G22910	AT3G63380	AT4G04640	AT4G13420	AT2G38170	AT3G02850	AT4G13510	AT4G37640	AT5G17860	AT5G55630	AT1G12840	AT1G07430	AT2G40540	AT2G38290
	GO:0015711	P	organic anion transport	11	753	103	28362	0.00019	0.0067	AT5G41800	AT1G25530	AT5G09220	AT1G17840	AT3G19490	AT5G16740	AT4G24570	AT5G40780	AT1G15520	AT1G47670	AT3G18440
	GO:0046942	P	carboxylic acid transport	11	753	103	28362	0.00019	0.0067	AT5G41800	AT1G25530	AT5G09220	AT1G17840	AT3G19490	AT5G16740	AT4G24570	AT5G40780	AT1G15520	AT1G47670	AT3G18440
	GO:0055085	P	transmembrane transport	34	753	667	28362	0.00039	0.013	AT3G63380	AT4G14690	AT4G13510	AT4G04640	AT5G46330	AT3G28860	AT5G55630	AT5G65380	AT2G38290	AT3G22910	AT1G12840	AT3G21250	AT3G02850	AT4G37640	AT5G17860	AT5G09220	AT1G20860	AT1G15170	AT1G15520	AT4G23030	AT4G10310	AT4G13420	AT2G39210	AT3G62700	AT4G24570	AT5G43350	AT4G15920	AT2G38170	AT3G22840	AT1G76430	AT3G19490	AT3G01280	AT1G07430	AT2G40540
	GO:0098662	P	inorganic cation transmembrane transport	12	753	153	28362	0.0013	0.035	AT4G10310	AT3G22910	AT3G63380	AT4G04640	AT4G13420	AT2G38170	AT3G02850	AT4G37640	AT5G55630	AT1G12840	AT1G07430	AT2G40540
	GO:0098660	P	inorganic ion transmembrane transport	13	753	178	28362	0.0015	0.039	AT4G10310	AT3G22910	AT3G63380	AT4G04640	AT4G13420	AT2G38170	AT3G02850	AT4G37640	AT5G55630	AT1G12840	AT4G24570	AT1G07430	AT2G40540
CELL DEATH
	GO:0008219	P	cell death	17	753	194	28362	3.9e-05	0.0019	AT3G46530	AT4G12560	AT3G07040	AT3G54420	AT4G37980	AT4G37990	AT3G45290	AT3G20600	AT5G48380	AT5G54250	AT4G35790	AT2G31880	AT5G50260	AT3G12500	AT1G61560	AT4G24250	AT1G73805
	GO:0034050	P	host programmed cell death induced by symbiont	10	753	85	28362	0.00018	0.0066	AT3G46530	AT4G12560	AT3G07040	AT3G54420	AT4G37980	AT4G37990	AT3G20600	AT5G54250	AT3G12500	AT1G73805
	GO:0012501	P	programmed cell death	12	753	147	28362	0.00092	0.027	AT3G46530	AT4G12560	AT3G07040	AT3G54420	AT4G37980	AT4G37990	AT3G20600	AT5G54250	AT4G35790	AT5G50260	AT3G12500	AT1G73805
CELL WALL BIOGENESIS
	GO:0071555	P	cell wall organization	33	753	518	28362	8.6e-06	0.00049	AT3G17060	AT5G47780	AT5G19730	AT4G38270	AT5G46330	AT5G17200	AT4G21960	AT5G57560	AT5G22740	AT3G45970	AT4G25810	AT4G17220	AT3G25140	AT1G80170	AT3G05620	AT4G31590	AT1G21310	AT2G32530	AT1G75500	AT1G02800	AT4G19420	AT1G19360	AT2G36870	AT2G26440	AT1G70090	AT2G45220	AT2G41480	AT3G28340	AT5G03760	AT3G56960	AT1G65680	AT4G23820	AT1G69530
	GO:0045229	P	external encapsulating structure organization	33	753	551	28362	2.8e-05	0.0014	AT3G17060	AT5G47780	AT5G19730	AT4G38270	AT5G46330	AT5G17200	AT4G21960	AT5G57560	AT5G22740	AT3G45970	AT4G25810	AT4G17220	AT3G25140	AT1G80170	AT3G05620	AT4G31590	AT1G21310	AT2G32530	AT1G75500	AT1G02800	AT4G19420	AT1G19360	AT2G36870	AT2G26440	AT1G70090	AT2G45220	AT2G41480	AT3G28340	AT5G03760	AT3G56960	AT1G65680	AT4G23820	AT1G69530
	GO:0071554	P	cell wall organization or biogenesis	38	753	704	28362	6e-05	0.0027	AT3G17060	AT5G16600	AT5G47780	AT5G19730	AT4G38270	AT5G46330	AT3G54420	AT4G21960	AT5G57560	AT5G22740	AT3G45970	AT4G25810	AT4G17220	AT3G25140	AT1G80170	AT3G05620	AT4G31590	AT1G21310	AT2G32530	AT1G79180	AT1G75500	AT1G02800	AT4G19420	AT1G19360	AT2G41480	AT5G17200	AT2G36870	AT2G26440	AT1G70090	AT2G45220	AT1G05850	AT3G28340	AT5G03760	AT3G56960	AT1G65680	AT4G23820	AT1G69530	AT3G12500
PROTEIN MODIFICATION / PHOSPHORILATION
	GO:0006468	P	protein phosphorylation	56	753	936	28362	4.8e-08	5.6e-06	AT3G21630	AT2G18170	AT5G63710	AT5G46330	AT1G09970	AT3G57230	AT4G32300	AT4G08850	AT2G23770	AT1G16130	AT5G12180	AT2G17220	AT4G12020	AT1G75820	AT1G35710	AT1G11300	AT5G45840	AT4G23160	AT5G48380	AT3G16030	AT5G38250	AT4G23180	AT3G12690	AT5G25930	AT1G34300	AT3G05327	AT1G70530	AT4G38830	AT1G51800	AT1G07150	AT3G54340	AT5G24010	AT4G29990	AT4G21410	AT1G34110	AT3G57710	AT2G26700	AT4G23240	AT3G50310	AT5G38280
	GO:0016310	P	phosphorylation	63	753	1254	28362	2.3e-06	0.00014	AT3G21630	AT2G18170	AT5G63710	AT5G46330	AT1G09970	AT5G48940	AT3G57230	AT2G39800	AT4G32300	AT4G08850	AT2G23770	AT1G16130	AT5G12180	AT2G17220	AT4G12020	AT1G34430	AT1G35710	AT1G11300	AT5G45840	AT5G38280	AT4G23160	AT5G48380	AT3G16030	AT5G40870	AT4G26270	AT3G47580	AT1G34420	AT4G23180	AT3G12690	AT5G25930	AT1G34300	AT4G05200	AT3G05327	AT1G70530	AT4G38830	AT1G51800	AT1G07150	AT3G54340	AT5G24010	AT4G29990
	GO:0006793	P	phosphorus metabolic process	72	753	1751	28362	0.00024	0.0085	AT3G21630	AT2G18170	AT5G63710	AT1G05000	AT5G46330	AT1G09970	AT5G48940	AT3G57230	AT3G51860	AT2G39800	AT2G30020	AT4G32300	AT4G08850	AT2G23770	AT1G16130	AT5G12180	AT2G17220	AT4G12020	AT1G34430	AT1G35710	AT1G11300	AT5G45840	AT5G38280	AT4G23160	AT5G48380	AT3G16030	AT4G35790	AT4G26270	AT3G23360	AT3G47580	AT1G34420	AT4G23180	AT5G40870	AT3G12690	AT5G25930	AT4G04640	AT1G34300	AT4G05200	AT3G05327	AT1G70530
	GO:0006796	P	phosphate-containing compound metabolic process	70	753	1735	28362	0.00049	0.015	AT3G21630	AT2G18170	AT5G63710	AT1G05000	AT5G46330	AT1G09970	AT5G48940	AT3G57230	AT2G39800	AT2G30020	AT4G32300	AT4G08850	AT2G23770	AT1G16130	AT5G12180	AT2G17220	AT4G12020	AT1G34430	AT1G35710	AT1G11300	AT5G45840	AT5G38280	AT4G23160	AT5G48380	AT3G16030	AT5G40870	AT4G26270	AT3G23360	AT3G47580	AT1G34420	AT4G23180	AT3G12690	AT5G25930	AT4G04640	AT1G34300	AT4G05200	AT3G05327	AT1G70530	AT4G38830	AT1G51800
	GO:0036211	P	protein modification process	80	753	2126	28362	0.0014	0.037	AT4G12560	AT3G21630	AT2G18170	AT5G20630	AT5G63710	AT5G46330	AT1G09970	AT3G57230	AT4G23240	AT2G30020	AT4G32300	AT4G08850	AT2G23770	AT5G47800	AT1G10630	AT1G16130	AT5G12180	AT2G17220	AT5G59550	AT1G68940	AT1G75820	AT1G67800	AT1G35710	AT1G11300	AT5G45840	AT5G38280	AT1G60190	AT4G23160	AT5G48380	AT3G16030	AT3G23360	AT2G17030	AT4G23180	AT3G05200	AT3G12690	AT5G25930	AT1G34300	AT4G05200	AT2G02230	AT3G05327
	GO:0006464	P	cellular protein modification process	80	753	2126	28362	0.0014	0.037	AT4G12560	AT3G21630	AT2G18170	AT5G20630	AT5G63710	AT5G46330	AT1G09970	AT3G57230	AT4G23240	AT2G30020	AT4G32300	AT4G08850	AT2G23770	AT5G47800	AT1G10630	AT1G16130	AT5G12180	AT2G17220	AT5G59550	AT1G68940	AT1G75820	AT1G67800	AT1G35710	AT1G11300	AT5G45840	AT5G38280	AT1G60190	AT4G23160	AT5G48380	AT3G16030	AT3G23360	AT2G17030	AT4G23180	AT3G05200	AT3G12690	AT5G25930	AT1G34300	AT4G05200	AT2G02230	AT3G05327
SECONDARY METABOLISM / PHENYLPROPANOIDS / LIGNIN
	GO:0009808	P	lignin metabolic process	12	753	95	28362	2.2e-05	0.0012	AT5G05340	AT1G79180	AT1G12840	AT5G20230	AT5G09360	AT1G05850	AT4G37990	AT4G37980	AT2G41480	AT4G01070	AT5G48100	AT2G23910
	GO:0009809	P	lignin biosynthetic process	10	753	70	28362	4.1e-05	0.0019	AT5G05340	AT1G79180	AT1G12840	AT5G20230	AT1G05850	AT4G37990	AT4G37980	AT4G01070	AT5G48100	AT2G23910
	GO:0019748	P	secondary metabolic process	30	753	492	28362	4.7e-05	0.0022	AT5G05340	AT1G58170	AT1G76880	AT5G51990	AT2G23910	AT1G79180	AT5G13330	AT1G12840	AT5G09360	AT5G52020	AT4G37980	AT2G21100	AT1G74110	AT4G01070	AT2G45550	AT5G20230	AT3G48320	AT3G48280	AT1G68320	AT5G44210	AT5G07990	AT5G48100	AT1G05850	AT4G37990	AT2G29420	AT2G41480	AT1G74100	AT1G33730	AT3G26310	AT3G09270
	GO:0009699	P	phenylpropanoid biosynthetic process	12	753	121	28362	0.00018	0.0067	AT5G05340	AT1G79180	AT1G12840	AT5G20230	AT1G05850	AT1G58170	AT4G37990	AT4G37980	AT2G21100	AT4G01070	AT5G48100	AT2G23910
	GO:0009698	P	phenylpropanoid metabolic process	14	753	164	28362	0.00023	0.0084	AT5G05340	AT1G79180	AT1G12840	AT5G20230	AT5G09360	AT1G05850	AT1G58170	AT4G37990	AT4G37980	AT2G21100	AT2G41480	AT4G01070	AT5G48100	AT2G23910
	GO:0044550	P	secondary metabolite biosynthetic process	20	753	311	28362	0.00044	0.014	AT5G05340	AT1G79180	AT1G12840	AT5G20230	AT3G48320	AT1G05850	AT1G58170	AT5G07990	AT4G37990	AT4G37980	AT2G21100	AT3G48280	AT1G74110	AT1G74100	AT4G01070	AT1G33730	AT5G48100	AT2G45550	AT3G26310	AT2G23910
DEVELOPMENTAL PROCESS
	GO:0099402	P	plant organ development	45	753	961	28362	0.00029	0.01	AT3G28860	AT3G08510	AT4G13510	AT1G70170	AT2G39800	AT4G36930	AT1G17420	AT2G37430	AT2G35980	AT4G25420	AT1G19360	AT1G80600	AT5G14930	AT3G15730	AT5G06839	AT4G26270	AT4G02380	AT4G23750	AT5G59340	AT5G01600	AT1G02065	AT1G01550	AT3G50660	AT3G54340	AT1G12240	AT1G68320	AT1G34110	AT4G23810	AT2G26700	AT1G31770	AT5G13180	AT2G02850	AT4G18390	AT1G05850	AT5G48940	AT4G37650	AT1G17840	AT3G48520	AT2G31880	AT5G09810
	GO:0032502	P	developmental process	118	753	3233	28362	0.00031	0.01	AT3G08510	AT4G14690	AT5G08790	AT3G12090	AT2G37430	AT3G45970	AT4G17220	AT1G75820	AT4G35770	AT5G14930	AT3G15730	AT1G60190	AT1G21700	AT1G02065	AT1G30100	AT3G25290	AT1G13120	AT1G02800	AT5G13180	AT4G18390	AT5G55630	AT1G18100	AT2G01210	AT5G48940	AT4G37650	AT1G63930	AT3G48520	AT1G03790	AT3G51550	AT5G05340	AT3G28860	AT2G34790	AT2G30120	AT2G39800	AT5G48150	AT5G22740	AT5G12180	AT1G19360	AT1G80600	AT4G14723
	GO:0048856	P	anatomical structure development	115	753	3146	28362	0.00035	0.011	AT3G08510	AT4G14690	AT5G08790	AT2G37430	AT3G45970	AT4G17220	AT1G75820	AT5G14930	AT3G15730	AT1G60190	AT1G21700	AT1G02065	AT1G30100	AT3G25290	AT1G13120	AT1G02800	AT5G13180	AT4G18390	AT5G55630	AT1G18100	AT2G01210	AT5G48940	AT4G37650	AT1G63930	AT3G48520	AT1G03790	AT3G51550	AT5G05340	AT3G28860	AT2G34790	AT2G30120	AT2G39800	AT5G48150	AT5G22740	AT5G12180	AT1G19360	AT1G80600	AT4G14723	AT3G01680	AT2G35980
	GO:0010029	P	regulation of seed germination	9	753	76	28362	0.00035	0.011	AT4G14690	AT1G18100	AT3G22840	AT5G02500	AT4G36930	AT1G60190	AT5G55630	AT1G07430	AT1G03790
	GO:0048827	P	phyllome development	28	753	508	28362	0.0004	0.013	AT3G28860	AT4G23810	AT1G70170	AT4G36930	AT1G17420	AT2G35980	AT4G25420	AT5G14930	AT3G15730	AT5G06839	AT4G02380	AT4G23750	AT5G59340	AT5G01600	AT1G02065	AT3G50660	AT3G54340	AT2G26700	AT1G31770	AT5G13180	AT2G02850	AT4G18390	AT4G37650	AT1G17840	AT3G48520	AT3G15030	AT5G50260	AT1G13260
	GO:0044767	P	single-organism developmental process	114	753	3131	28362	0.00043	0.014	AT3G08510	AT4G14690	AT5G08790	AT3G12090	AT2G37430	AT3G45970	AT4G17220	AT1G75820	AT4G35770	AT5G14930	AT3G15730	AT1G60190	AT1G21700	AT1G02065	AT1G30100	AT3G25290	AT1G13120	AT1G02800	AT5G13180	AT4G18390	AT5G55630	AT1G18100	AT2G01210	AT5G48940	AT4G37650	AT1G63930	AT3G48520	AT1G03790	AT3G51550	AT3G28860	AT2G34790	AT2G30120	AT2G39800	AT5G48150	AT5G22740	AT5G12180	AT1G19360	AT1G80600	AT4G14723	AT2G35980
	GO:1900140	P	regulation of seedling development	9	753	79	28362	0.00046	0.014	AT4G14690	AT1G18100	AT3G22840	AT5G02500	AT4G36930	AT1G60190	AT5G55630	AT1G07430	AT1G03790
	GO:0009845	P	seed germination	13	753	161	28362	0.00063	0.019	AT3G07130	AT4G14690	AT1G18100	AT3G22840	AT5G02500	AT3G15730	AT1G09970	AT1G60190	AT5G55630	AT5G09810	AT4G36930	AT1G07430	AT1G03790
	GO:0009875	P	pollen-pistil interaction	7	753	50	28362	0.00065	0.019	AT1G11330	AT1G34300	AT1G11350	AT2G19130	AT4G27300	AT2G17010	AT4G27290
	GO:0048367	P	shoot system development	41	753	896	28362	0.00082	0.025	AT3G28860	AT3G08510	AT4G23810	AT2G30120	AT1G70170	AT1G05680	AT4G36930	AT2G30140	AT1G17420	AT2G35980	AT4G25420	AT5G14930	AT3G15730	AT5G13180	AT4G36710	AT4G14723	AT5G06839	AT4G02380	AT4G23750	AT5G59340	AT5G01600	AT1G02065	AT1G01550	AT3G50660	AT3G54340	AT2G31880	AT2G26700	AT5G51810	AT1G31770	AT1G79430	AT2G02850	AT4G18390	AT1G13260	AT4G37650	AT1G17840	AT3G48520	AT3G15030	AT1G71692	AT5G50260	AT5G24860
	GO:0090351	P	seedling development	13	753	177	28362	0.0014	0.037	AT3G07130	AT4G14690	AT1G18100	AT3G22840	AT5G02500	AT3G15730	AT1G09970	AT1G60190	AT5G55630	AT5G09810	AT4G36930	AT1G07430	AT1G03790
	GO:0048544	P	recognition of pollen	6	753	43	28362	0.0016	0.041	AT1G11330	AT1G34300	AT1G11350	AT2G19130	AT4G27300	AT4G27290
	GO:0008037	P	cell recognition	6	753	45	28362	0.002	0.048	AT1G11330	AT1G34300	AT1G11350	AT2G19130	AT4G27300	AT4G27290
TRANSCRIPTION REGULATION
	GO:0018130	P	heterocycle biosynthetic process	105	753	2957	28362	0.0017	0.042	AT1G64380	AT1G80840	AT4G14690	AT4G04450	AT1G76880	AT5G48100	AT5G08790	AT4G22810	AT5G43650	AT4G29090	AT1G79180	AT2G38660	AT5G52020	AT5G13180	AT3G24490	AT2G40340	AT5G01380	AT1G02065	AT2G31180	AT4G11070	AT4G25470	AT4G18390	AT4G18650	AT5G53970	AT4G37650	AT1G19210	AT1G64800	AT1G73805	AT1G03790	AT1G30135	AT3G06560	AT4G04640	AT3G52490	AT5G48150	AT5G51990	AT5G53980	AT2G44940	AT4G36710	AT2G37430	AT3G04070
	GO:0032774	P	RNA biosynthetic process	93	753	2566	28362	0.0017	0.044	AT1G64380	AT1G80840	AT1G25440	AT4G04450	AT1G76880	AT5G08790	AT4G22810	AT5G43650	AT1G79180	AT5G52020	AT5G13180	AT3G24490	AT2G40340	AT5G01380	AT1G02065	AT2G31180	AT4G11070	AT4G25470	AT4G18390	AT4G18650	AT4G37650	AT1G19210	AT1G64800	AT1G73805	AT1G03790	AT1G30135	AT3G06560	AT2G30120	AT3G52490	AT5G48150	AT5G51990	AT5G53980	AT2G44940	AT4G36710	AT2G37430	AT3G04070	AT4G38180	AT3G54340	AT5G44210	AT1G17070
	GO:0006355	P	regulation of transcription, DNA-templated	89	753	2443	28362	0.0019	0.047	AT1G64380	AT1G80840	AT1G25440	AT4G04450	AT1G76880	AT5G08790	AT4G22810	AT5G43650	AT1G79180	AT5G52020	AT5G13180	AT3G24490	AT2G40340	AT5G01380	AT4G23810	AT2G31180	AT4G11070	AT4G25470	AT4G18390	AT4G37650	AT1G19210	AT1G64800	AT1G73805	AT1G03790	AT1G30135	AT2G30120	AT3G52490	AT5G48150	AT5G51990	AT5G53980	AT2G44940	AT4G36710	AT2G37430	AT3G04070	AT4G38180	AT3G54340	AT5G44210	AT1G17070	AT4G34410	AT4G17500
	GO:2001141	P	regulation of RNA biosynthetic process	89	753	2445	28362	0.0019	0.047	AT1G64380	AT1G80840	AT1G25440	AT4G04450	AT1G76880	AT5G08790	AT4G22810	AT5G43650	AT1G79180	AT5G52020	AT5G13180	AT3G24490	AT2G40340	AT5G01380	AT4G23810	AT2G31180	AT4G11070	AT4G25470	AT4G18390	AT4G37650	AT1G19210	AT1G64800	AT1G73805	AT1G03790	AT1G30135	AT2G30120	AT3G52490	AT5G48150	AT5G51990	AT5G53980	AT2G44940	AT4G36710	AT2G37430	AT3G04070	AT4G38180	AT3G54340	AT5G44210	AT1G17070	AT4G34410	AT4G17500
	GO:1903506	P	regulation of nucleic acid-templated transcription	89	753	2445	28362	0.0019	0.047	AT1G64380	AT1G80840	AT1G25440	AT4G04450	AT1G76880	AT5G08790	AT4G22810	AT5G43650	AT1G79180	AT5G52020	AT5G13180	AT3G24490	AT2G40340	AT5G01380	AT4G23810	AT2G31180	AT4G11070	AT4G25470	AT4G18390	AT4G37650	AT1G19210	AT1G64800	AT1G73805	AT1G03790	AT1G30135	AT2G30120	AT3G52490	AT5G48150	AT5G51990	AT5G53980	AT2G44940	AT4G36710	AT2G37430	AT3G04070	AT4G38180	AT3G54340	AT5G44210	AT1G17070	AT4G34410	AT4G17500
JASMONIC ACID BIOSYNTHESIS PROCESS
	GO:0009694	P	jasmonic acid metabolic process	6	753	33	28362	0.00046	0.014	AT3G45140	AT2G43710	AT1G19640	AT3G48520	AT1G13280	AT1G17420
	GO:0009695	P	jasmonic acid biosynthetic process	5	753	27	28362	0.0013	0.035	AT1G19640	AT3G45140	AT1G13280	AT2G43710	AT1G17420
MAIN / OTHERS
	GO:0051704	P	multi-organism process	107	753	1631	28362	5.3e-17	4.8e-14	AT1G80840	AT2G34930	AT2G38290	AT1G80600	AT2G14580	AT5G14930	AT5G23960	AT5G13180	AT4G16950	AT4G23810	AT5G45840	AT1G02800	AT2G19130	AT5G38280	AT1G11330	AT3G27890	AT4G27300	AT2G45220	AT3G48520	AT1G74100	AT3G01280	AT3G51550	AT5G06320	AT5G46470	AT4G05200	AT1G20440	AT4G26020	AT4G23240	AT2G43710	AT2G17010	AT5G48380	AT2G35980	AT2G40000	AT3G12690	AT1G34300	AT5G20230	AT4G38830	AT2G37660	AT3G60240	AT4G16740
	GO:0044699	P	single-organism process	358	753	9448	28362	1.2e-15	4.7e-13	AT4G12560	AT3G50950	AT1G76880	AT5G48100	AT4G14180	AT3G12090	AT3G45970	AT4G17220	AT5G53190	AT5G23960	AT1G72840	AT1G72920	AT1G02065	AT1G30100	AT2G19130	AT3G57710	AT5G13180	AT1G75280	AT3G46530	AT1G18100	AT3G26690	AT4G33090	AT4G37650	AT1G63930	AT5G54250	AT5G46470	AT2G39800	AT5G48150	AT1G77120	AT2G44480	AT3G12690	AT3G12120	AT4G39830	AT4G15920	AT1G75820	AT1G11350	AT1G70090	AT3G22840	AT5G01370	AT1G17840
	GO:0007154	P	cell communication	123	753	2223	28362	3.2e-14	9.6e-12	AT1G64380	AT3G08510	AT5G63710	AT2G34930	AT3G50950	AT4G03500	AT2G17220	AT1G75820	AT5G52020	AT1G72840	AT5G17680	AT1G72920	AT4G16950	AT2G40340	AT3G46530	AT5G45840	AT2G19130	AT3G57710	AT1G11330	AT1G18100	AT2G01210	AT1G26150	AT4G27300	AT1G05850	AT2G43710	AT1G68740	AT1G19210	AT3G51550	AT1G05680	AT1G30135	AT5G46470	AT5G48940	AT1G55920	AT1G27170	AT5G51990	AT2G33710	AT2G44940	AT1G72860	AT5G59550	AT4G13880
	GO:0044763	P	single-organism cellular process	255	753	6591	28362	4.6e-11	7.9e-09	AT4G12560	AT3G08510	AT4G14690	AT1G64380	AT2G34930	AT4G37990	AT3G50950	AT1G18750	AT1G76880	AT5G19220	AT5G51810	AT4G14180	AT3G45970	AT2G17220	AT2G38660	AT1G34430	AT3G12800	AT3G25140	AT5G63710	AT5G23960	AT1G72840	AT3G15730	AT4G15440	AT5G12180	AT5G01600	AT1G72920	AT3G50660	AT4G16950	AT2G40340	AT5G09820	AT4G30600	AT1G02065	AT2G31180	AT3G02850	AT2G19130	AT4G19510	AT2G38010	AT3G57710	AT3G46530	AT5G27930
	GO:0050794	P	regulation of cellular process	190	753	4857	28362	2.1e-08	2.7e-06	AT1G64380	AT1G80840	AT4G14690	AT5G63710	AT2G34930	AT3G50950	AT4G04450	AT1G76880	AT5G51810	AT5G08790	AT4G22810	AT5G43650	AT1G25440	AT1G79180	AT2G17220	AT1G75820	AT2G29660	AT5G14930	AT1G72840	AT3G15730	AT4G25470	AT5G12180	AT1G72920	AT3G24490	AT3G50660	AT4G16950	AT2G40340	AT5G01380	AT1G02065	AT2G31180	AT5G45840	AT5G36930	AT3G57710	AT4G11070	AT5G13180	AT3G46530	AT5G55630	AT1G18100	AT2G01210	AT1G26150
	GO:0044419	P	interspecies interaction between organisms	20	753	154	28362	2.9e-08	3.5e-06	AT4G26020	AT1G80840	AT4G31800	AT1G80600	AT5G06320	AT1G21250	AT5G14930	AT5G02500	AT2G43710	AT3G60240	AT5G23570	AT1G09270	AT5G04890	AT5G37660	AT5G08790	AT5G24590	AT3G12580	AT3G04720	AT5G13180	AT2G35980
	GO:0016032	P	viral process	18	753	130	28362	5.9e-08	6.6e-06	AT4G26020	AT1G80840	AT4G31800	AT5G06320	AT1G21250	AT5G14930	AT5G02500	AT2G43710	AT3G60240	AT5G23570	AT5G04890	AT5G37660	AT5G08790	AT5G24590	AT3G12580	AT3G04720	AT5G13180	AT2G35980
	GO:0050789	P	regulation of biological process	201	753	5306	28362	7.6e-08	8.2e-06	AT4G12560	AT1G80840	AT4G14690	AT1G64380	AT2G34930	AT3G50950	AT4G04450	AT4G33000	AT1G76880	AT5G51810	AT3G42170	AT4G22810	AT5G43650	AT1G25440	AT1G79180	AT2G17220	AT1G75820	AT2G29660	AT5G14930	AT5G63710	AT1G72840	AT3G15730	AT4G25470	AT1G60190	AT1G72920	AT3G24490	AT3G50660	AT4G16950	AT2G40340	AT1G72890	AT5G01380	AT1G02065	AT2G31180	AT3G02850	AT5G36930	AT3G57710	AT4G11070	AT5G13180	AT3G46530	AT5G27930
	GO:0044403	P	symbiosis, encompassing mutualism through parasitism	19	753	151	28362	9.9e-08	1e-05	AT4G26020	AT1G80840	AT4G31800	AT5G06320	AT1G21250	AT5G14930	AT5G02500	AT2G43710	AT3G60240	AT5G23570	AT1G09270	AT5G04890	AT5G37660	AT5G08790	AT5G24590	AT3G12580	AT3G04720	AT5G13180	AT2G35980
	GO:0044764	P	multi-organism cellular process	19	753	156	28362	1.6e-07	1.6e-05	AT4G26020	AT1G80840	AT4G31800	AT5G06320	AT1G21250	AT5G14930	AT5G02500	AT2G43710	AT3G60240	AT5G23570	AT5G04890	AT5G03760	AT5G37660	AT5G08790	AT5G24590	AT3G12580	AT3G04720	AT5G13180	AT2G35980
	GO:0065007	P	biological regulation	217	753	6062	28362	1.3e-06	9.3e-05	AT4G12560	AT1G80840	AT4G14690	AT1G64380	AT2G34930	AT3G50950	AT4G04450	AT4G33000	AT1G76880	AT5G51810	AT3G42170	AT4G22810	AT5G43650	AT4G11070	AT1G25440	AT1G79180	AT2G17220	AT1G75820	AT2G29660	AT5G14930	AT5G63710	AT1G72840	AT3G15730	AT4G25470	AT4G30110	AT5G01600	AT1G72920	AT3G24490	AT3G50660	AT4G16950	AT2G40340	AT1G72890	AT5G01380	AT4G23810	AT2G31180	AT3G02850	AT5G36930	AT3G57710	AT5G64620	AT5G13180
	GO:0044710	P	single-organism metabolic process	153	753	3970	28362	1.8e-06	0.00013	AT3G08510	AT4G14690	AT3G06650	AT5G47780	AT1G76880	AT5G19220	AT5G48100	AT2G34500	AT1G79180	AT2G38660	AT5G17770	AT1G34430	AT3G12800	AT3G25140	AT5G23960	AT3G15730	AT4G15440	AT1G74110	AT4G28940	AT5G09820	AT4G16820	AT1G30100	AT3G25290	AT3G48320	AT3G28340	AT2G36690	AT1G75280	AT5G44400	AT5G24230	AT4G33760	AT3G26690	AT5G53970	AT2G29420	AT3G48520	AT1G13280	AT3G27890	AT3G09270	AT5G05340	AT2G34790	AT1G58170
	GO:0009987	P	cellular process	394	753	12771	28362	4.4e-05	0.0021	AT4G12560	AT3G50950	AT1G76880	AT5G51810	AT4G14180	AT5G43650	AT4G29090	AT3G45970	AT4G17220	AT5G23960	AT1G72840	AT1G72920	AT2G17030	AT1G02065	AT1G30100	AT2G19130	AT3G57710	AT5G13180	AT3G46530	AT4G18650	AT1G18100	AT3G26690	AT4G33090	AT4G37650	AT1G63930	AT2G45220	AT5G54250	AT1G64800	AT5G46470	AT2G39800	AT5G48150	AT1G77120	AT5G66140	AT3G12690	AT1G67500	AT4G38830	AT3G60240	AT4G38180	AT4G18930	AT1G75820
	GO:0055114	P	oxidation-reduction process	69	753	1566	28362	4.7e-05	0.0022	AT5G05340	AT2G01918	AT5G05320	AT3G19000	AT5G20400	AT4G04640	AT5G54770	AT4G11290	AT1G51720	AT2G39800	AT5G19220	AT3G21420	AT5G18170	AT1G17420	AT2G34500	AT2G38660	AT1G77120	AT4G25420	AT4G13250	AT5G17770	AT5G09360	AT4G27270	AT1G60600	AT3G12800	AT1G31490	AT2G43710	AT4G37980	AT4G15440	AT5G01670	AT1G74110	AT5G67590	AT4G30170	AT5G21105	AT2G45550	AT1G14520	AT5G44400	AT1G30100	AT1G52790	AT4G39830	AT3G25290
	GO:1901362	P	organic cyclic compound biosynthetic process	119	753	3174	28362	0.0001	0.0042	AT1G64380	AT1G80840	AT4G14690	AT4G04450	AT1G76880	AT5G48100	AT5G08790	AT4G22810	AT5G43650	AT2G34500	AT4G29090	AT1G79180	AT2G38660	AT2G29660	AT5G52020	AT2G21100	AT3G24490	AT2G40340	AT5G01380	AT1G02065	AT2G31180	AT5G17230	AT4G01070	AT4G11070	AT4G25470	AT4G18390	AT4G18650	AT5G53970	AT4G37650	AT1G19210	AT1G64800	AT1G73805	AT1G03790	AT5G05340	AT1G30135	AT3G06560	AT1G58170	AT4G04640	AT4G37990	AT3G52490
	GO:0032501	P	multicellular organismal process	114	753	3032	28362	0.00013	0.0051	AT3G08510	AT4G14690	AT5G08790	AT3G12090	AT2G37430	AT4G17220	AT1G34430	AT5G14930	AT3G15730	AT1G60190	AT1G21700	AT1G02065	AT1G30100	AT3G25290	AT1G13120	AT1G02800	AT2G19130	AT5G13180	AT1G11330	AT5G55630	AT1G18100	AT2G01210	AT4G27300	AT4G37650	AT1G63930	AT3G48520	AT1G03790	AT3G51550	AT3G28860	AT2G34790	AT2G30120	AT5G48940	AT2G39800	AT5G48150	AT4G18390	AT5G22740	AT5G12180	AT1G19360	AT3G50310	AT2G17010
	GO:0008152	P	metabolic process	370	753	12035	28362	0.00015	0.0057	AT4G12560	AT3G57270	AT1G76880	AT5G48100	AT4G14180	AT5G43650	AT4G29090	AT5G23960	AT4G28940	AT2G17030	AT1G02065	AT1G30100	AT3G57710	AT5G13180	AT1G75280	AT4G18650	AT3G26690	AT4G33090	AT4G37650	AT1G63930	AT2G45220	AT1G64800	AT3G29750	AT2G39800	AT5G48150	AT1G77120	AT2G44480	AT5G66140	AT3G12690	AT1G67500	AT4G39830	AT4G38830	AT3G60240	AT4G38180	AT4G18930	AT1G75820	AT1G11350	AT1G70090	AT3G22840	AT4G13780
	GO:0019438	P	aromatic compound biosynthetic process	114	753	3058	28362	0.00018	0.0067	AT1G64380	AT1G80840	AT4G14690	AT4G04450	AT1G76880	AT5G48100	AT5G08790	AT4G22810	AT5G43650	AT4G29090	AT1G79180	AT2G38660	AT2G29660	AT5G52020	AT2G21100	AT3G24490	AT2G40340	AT5G01380	AT1G02065	AT2G31180	AT4G01070	AT4G11070	AT4G25470	AT4G18390	AT4G18650	AT4G37650	AT1G19210	AT1G64800	AT1G73805	AT1G03790	AT5G05340	AT1G30135	AT3G06560	AT1G58170	AT4G04640	AT4G37990	AT3G52490	AT5G48150	AT5G51990	AT2G23910
	GO:0043903	P	regulation of symbiosis, encompassing mutualism through parasitism	5	753	18	28362	0.00026	0.0091	AT5G24590	AT5G14930	AT1G80840	AT4G31800	AT5G23570
	GO:0031347	P	regulation of defense response	16	753	233	28362	0.00083	0.025	AT4G12560	AT1G30135	AT1G80840	AT4G31800	AT4G23810	AT5G14930	AT4G14390	AT5G40990	AT5G23570	AT4G03480	AT5G48380	AT4G03500	AT5G24590	AT3G21630	AT2G31880	AT1G73805
	GO:0048583	P	regulation of response to stimulus	29	753	565	28362	0.00092	0.027	AT4G12560	AT1G30135	AT1G80840	AT4G03480	AT1G70170	AT4G03500	AT3G21630	AT1G77120	AT5G40990	AT1G75820	AT5G14930	AT3G15730	AT5G48380	AT4G35790	AT1G73805	AT4G23810	AT1G75500	AT4G14390	AT1G51800	AT5G23570	AT5G24590	AT2G31880	AT4G18390	AT4G31800	AT2G43710	AT1G15100	AT1G07430	AT3G51550	AT2G03500
	GO:0044711	P	single-organism biosynthetic process	68	753	1735	28362	0.0012	0.034	AT5G05340	AT5G47780	AT4G14690	AT4G38270	AT1G14520	AT5G07990	AT1G73370	AT3G12120	AT2G39800	AT1G55920	AT5G19220	AT4G17880	AT3G21420	AT1G17420	AT2G34500	AT2G23910	AT5G20230	AT1G79180	AT4G25420	AT1G12840	AT1G80600	AT2G32530	AT1G60600	AT3G25140	AT5G17230	AT5G23960	AT1G13280	AT4G37980	AT2G21100	AT1G74110	AT5G40870	AT4G01070	AT1G58170	AT2G45550	AT5G09820	AT1G73805	AT5G10870	AT1G30100	AT4G04640	AT5G54770
	GO:0044707	P	single-multicellular organism process	103	753	2875	28362	0.0014	0.037	AT3G08510	AT4G14690	AT5G08790	AT3G12090	AT2G37430	AT4G17220	AT1G34430	AT5G14930	AT3G15730	AT1G60190	AT1G21700	AT1G02065	AT1G30100	AT4G26270	AT1G13120	AT1G02800	AT5G13180	AT4G18390	AT5G55630	AT1G18100	AT2G01210	AT5G48940	AT4G37650	AT1G63930	AT3G48520	AT1G03790	AT3G51550	AT3G28860	AT2G34790	AT2G30120	AT2G39800	AT5G48150	AT5G22740	AT1G19360	AT3G50310	AT2G17010	AT4G14723	AT2G35980	AT3G04070	AT3G54340
	GO:0048518	P	positive regulation of biological process	39	753	881	28362	0.0019	0.047	AT5G05340	AT1G07530	AT3G21630	AT4G14690	AT3G08510	AT5G47230	AT3G57230	AT3G20600	AT4G17500	AT1G77120	AT5G40990	AT5G14930	AT3G15730	AT4G35790	AT2G40340	AT5G59340	AT1G73805	AT4G23810	AT2G31180	AT1G79180	AT1G75500	AT1G71692	AT5G13330	AT3G54340	AT2G31880	AT4G17880	AT1G79430	AT4G18390	AT1G18750	AT1G18100	AT5G24860	AT3G22840	AT5G28300	AT5G52020	AT1G15100	AT1G07430	AT1G80010	AT1G05890	AT4G25490
MOLECULAR FUNCTION
ION BINDING
	GO:0046872	F	metal ion binding	137	753	3673	28362	3.5e-05	0.0012	AT2G38750	AT1G25440	AT3G07600	AT3G06650	AT1G14520	AT4G33000	AT4G33760	AT5G51810	AT2G37430	AT2G34500	AT1G18210	AT1G80600	AT2G29660	AT5G23960	AT4G37640	AT3G15730	AT4G15440	AT4G30110	AT1G74110	AT3G42860	AT1G02065	AT1G30100	AT3G25290	AT3G48320	AT1G10320	AT1G14700	AT4G02220	AT5G27930	AT1G76650	AT5G54490	AT3G26690	AT4G33090	AT3G48520	AT2G43710	AT1G05890	AT1G03790	AT1G60360	AT5G05340	AT3G06560	AT5G20400
	GO:0043169	F	cation binding	137	753	3678	28362	3.7e-05	0.0012	AT2G38750	AT1G25440	AT3G07600	AT3G06650	AT1G14520	AT4G33000	AT4G33760	AT5G51810	AT2G37430	AT2G34500	AT1G18210	AT1G80600	AT2G29660	AT5G23960	AT4G37640	AT3G15730	AT4G15440	AT4G30110	AT1G74110	AT3G42860	AT1G02065	AT1G30100	AT3G25290	AT3G48320	AT1G10320	AT1G14700	AT4G02220	AT5G27930	AT1G76650	AT5G54490	AT3G26690	AT4G33090	AT3G48520	AT2G43710	AT1G05890	AT1G03790	AT1G60360	AT5G05340	AT3G06560	AT5G20400
	GO:0005509	F	calcium ion binding	20	753	266	28362	6.3e-05	0.0018	AT2G38750	AT5G42380	AT2G01918	AT1G18210	AT1G16130	AT1G76650	AT4G27280	AT5G54490	AT2G15680	AT5G12180	AT3G15730	AT4G13440	AT1G21250	AT1G21270	AT4G33000	AT4G35790	AT5G37780	AT4G25000	AT1G73630	AT1G18530
	GO:0043167	F	ion binding	138	753	3821	28362	0.00014	0.0036	AT2G38750	AT1G25440	AT3G07600	AT3G06650	AT1G14520	AT4G33000	AT4G33760	AT5G51810	AT2G37430	AT2G34500	AT1G18210	AT1G80600	AT2G29660	AT5G23960	AT4G37640	AT3G15730	AT4G15440	AT4G30110	AT1G74110	AT3G42860	AT1G02065	AT1G30100	AT3G25290	AT3G48320	AT1G10320	AT1G14700	AT4G02220	AT5G27930	AT1G76650	AT5G54490	AT3G26690	AT4G33090	AT3G48520	AT2G43710	AT1G05890	AT1G03790	AT1G60360	AT5G05340	AT3G06560	AT5G53970
	GO:0005507	F	copper ion binding	15	753	238	28362	0.0026	0.043	AT5G21105	AT4G39830	AT1G07750	AT5G09360	AT1G31490	AT1G80600	AT1G31710	AT2G37660	AT5G15350	AT3G45740	AT5G48100	AT5G18170	AT1G10630	AT2G02850	AT5G20230
TRANSMEMBRANE TRANSPORTER ACTIVITY
	GO:0022857	F	transmembrane transporter activity	64	753	1146	28362	5.8e-08	4.7e-06	AT3G63380	AT4G14690	AT5G41800	AT5G53130	AT4G04640	AT3G30340	AT5G47450	AT5G55630	AT3G51860	AT5G65380	AT5G23660	AT3G53720	AT2G38290	AT1G47670	AT1G16310	AT3G22910	AT2G17010	AT1G12840	AT3G21250	AT5G53190	AT4G13510	AT4G37640	AT5G17860	AT5G09220	AT4G30110	AT1G20860	AT3G28860	AT1G75500	AT5G16740	AT3G16240	AT1G15520	AT3G18440	AT4G10310	AT1G15170	AT4G18195	AT5G41610	AT3G02850	AT1G25530	AT3G01280	AT4G18210
	GO:0022891	F	substrate-specific transmembrane transporter activity	50	753	916	28362	3.1e-06	0.00014	AT3G63380	AT4G14690	AT5G41800	AT5G53130	AT4G04640	AT3G28860	AT5G47450	AT5G55630	AT3G51860	AT5G23660	AT3G53720	AT2G38290	AT1G47670	AT1G16310	AT3G22910	AT2G17010	AT1G12840	AT5G53190	AT4G13510	AT4G37640	AT5G17860	AT5G09220	AT4G30110	AT1G20860	AT5G16740	AT3G16240	AT5G41610	AT3G18440	AT4G10310	AT4G18195	AT3G02850	AT1G25530	AT3G01280	AT4G18210	AT4G24570	AT5G43350	AT5G40780	AT5G18840	AT4G15920	AT2G38170
	GO:0005215	F	transporter activity	65	753	1406	28362	2e-05	0.00076	AT3G63380	AT4G14690	AT5G41800	AT5G53130	AT2G17010	AT3G30340	AT5G47450	AT5G55630	AT3G51860	AT5G65380	AT5G23660	AT3G53720	AT2G38290	AT1G47670	AT1G16310	AT3G22910	AT1G09270	AT1G12840	AT3G21250	AT5G53190	AT4G13510	AT4G37640	AT5G17860	AT5G09220	AT4G30110	AT1G20860	AT3G28860	AT1G75500	AT5G16740	AT3G16240	AT1G15520	AT3G18440	AT4G10310	AT1G15170	AT4G18195	AT4G04640	AT5G41610	AT3G02850	AT1G25530	AT3G01280
	GO:0022804	F	active transmembrane transporter activity	35	753	595	28362	2.3e-05	0.00081	AT3G63380	AT4G04640	AT3G28860	AT5G47450	AT3G51860	AT5G65380	AT3G53720	AT2G38290	AT3G22910	AT1G12840	AT3G21250	AT4G37640	AT5G17860	AT5G09220	AT4G30110	AT1G20860	AT3G16240	AT1G15520	AT4G23030	AT1G15170	AT4G13420	AT3G62700	AT4G24570	AT1G31770	AT5G43350	AT5G40780	AT5G18840	AT4G15920	AT2G38170	AT1G17840	AT1G76430	AT5G06530	AT3G19490	AT5G41610	AT3G25620
	GO:0022892	F	substrate-specific transporter activity	52	753	1045	28362	2.3e-05	0.00081	AT3G63380	AT4G14690	AT5G41800	AT5G53130	AT2G17010	AT3G28860	AT5G47450	AT5G55630	AT3G51860	AT5G23660	AT3G53720	AT2G38290	AT1G47670	AT1G16310	AT3G22910	AT1G09270	AT1G12840	AT5G53190	AT4G13510	AT4G37640	AT5G17860	AT5G09220	AT4G30110	AT1G20860	AT5G16740	AT3G16240	AT5G41610	AT3G18440	AT4G10310	AT4G18195	AT4G04640	AT3G02850	AT1G25530	AT3G01280	AT4G18210	AT4G24570	AT5G43350	AT5G40780	AT5G18840	AT4G15920
	GO:0008324	F	cation transmembrane transporter activity	29	753	464	28362	4.1e-05	0.0013	AT3G63380	AT4G13510	AT5G53130	AT4G04640	AT5G47450	AT5G55630	AT3G51860	AT2G38290	AT1G16310	AT3G22910	AT1G12840	AT3G02850	AT4G37640	AT5G17860	AT3G53720	AT4G30110	AT1G20860	AT3G16240	AT4G10310	AT4G13420	AT2G40540	AT5G18840	AT2G38170	AT1G76430	AT3G19490	AT5G54250	AT1G07430	AT5G41610	AT5G43350
	GO:0046873	F	metal ion transmembrane transporter activity	18	753	235	28362	0.00012	0.0031	AT4G10310	AT3G22910	AT3G63380	AT3G02850	AT2G38170	AT4G13420	AT4G37640	AT5G17860	AT3G53720	AT4G30110	AT5G53130	AT3G51860	AT3G19490	AT5G54250	AT1G07430	AT2G40540	AT5G55630	AT5G41610
	GO:0015075	F	ion transmembrane transporter activity	33	753	629	28362	0.00029	0.0066	AT3G63380	AT4G13510	AT5G53130	AT4G04640	AT5G47450	AT5G55630	AT3G51860	AT2G38290	AT1G16310	AT3G22910	AT4G30110	AT1G12840	AT4G13420	AT4G37640	AT5G17860	AT3G53720	AT2G17010	AT1G20860	AT3G16240	AT5G41610	AT3G18440	AT4G10310	AT3G02850	AT4G24570	AT5G43350	AT5G18840	AT2G38170	AT1G76430	AT3G19490	AT5G54250	AT3G01280	AT1G07430	AT2G40540
	GO:0015077	F	monovalent inorganic cation transmembrane transporter activity	16	753	211	28362	0.0003	0.0066	AT4G10310	AT4G04640	AT3G02850	AT2G38170	AT4G13420	AT5G17860	AT3G53720	AT5G53130	AT3G51860	AT3G19490	AT5G54250	AT1G12840	AT1G07430	AT2G40540	AT5G55630	AT5G41610
	GO:0015079	F	potassium ion transmembrane transporter activity	9	753	81	28362	0.00054	0.011	AT4G10310	AT4G13420	AT5G53130	AT3G02850	AT5G55630	AT3G19490	AT5G54250	AT1G07430	AT2G40540
	GO:0042626	F	ATPase activity, coupled to transmembrane movement of substances	15	753	202	28362	0.00057	0.012	AT3G22910	AT1G17840	AT3G63380	AT1G12840	AT3G21250	AT1G76430	AT4G04640	AT4G37640	AT4G30110	AT5G06530	AT3G62700	AT3G28860	AT1G31770	AT1G15520	AT3G25620
	GO:0043492	F	ATPase activity, coupled to movement of substances	15	753	203	28362	0.00059	0.012	AT3G22910	AT1G17840	AT3G63380	AT1G12840	AT3G21250	AT1G76430	AT4G04640	AT4G37640	AT4G30110	AT5G06530	AT3G62700	AT3G28860	AT1G31770	AT1G15520	AT3G25620
	GO:0016820	F	hydrolase activity, acting on acid anhydrides, catalyzing transmembrane movement of substances	15	753	205	28362	0.00065	0.013	AT3G22910	AT1G17840	AT3G63380	AT1G12840	AT3G21250	AT1G76430	AT4G04640	AT4G37640	AT4G30110	AT5G06530	AT3G62700	AT3G28860	AT1G31770	AT1G15520	AT3G25620
	GO:0022890	F	inorganic cation transmembrane transporter activity	20	753	325	28362	0.00074	0.014	AT4G10310	AT3G22910	AT3G63380	AT4G04640	AT3G02850	AT2G38170	AT4G13420	AT4G37640	AT5G17860	AT3G53720	AT4G30110	AT5G53130	AT3G51860	AT3G19490	AT5G54250	AT1G12840	AT1G07430	AT2G40540	AT5G55630	AT5G41610
	GO:0015085	F	calcium ion transmembrane transporter activity	6	753	47	28362	0.0024	0.041	AT3G22910	AT3G63380	AT2G38170	AT4G37640	AT5G17860	AT3G51860
	GO:0005342	F	organic acid transmembrane transporter activity	9	753	102	28362	0.0024	0.041	AT5G41800	AT1G25530	AT5G09220	AT5G16740	AT4G08300	AT4G24570	AT5G40780	AT1G47670	AT3G18440
	GO:0046943	F	carboxylic acid transmembrane transporter activity	9	753	102	28362	0.0024	0.041	AT5G41800	AT1G25530	AT5G09220	AT5G16740	AT4G08300	AT4G24570	AT5G40780	AT1G47670	AT3G18440
	GO:0015291	F	secondary active transmembrane transporter activity	19	753	338	28362	0.0026	0.043	AT5G18840	AT1G15170	AT4G15920	AT4G13420	AT2G38170	AT2G38290	AT5G17860	AT3G53720	AT1G76430	AT3G51860	AT3G19490	AT1G20860	AT5G65380	AT4G24570	AT4G23030	AT5G41610	AT5G09220	AT5G43350	AT5G40780
GLYCOSYL TRANSFERASE ACTIVITY
	GO:0016740	F	transferase activity	145	753	3791	28362	5.5e-06	0.00024	AT4G12560	AT2G18170	AT5G63710	AT3G06650	AT2G36970	AT1G28710	AT5G19220	AT4G29090	AT4G25810	AT1G34430	AT3G25140	AT1G60600	AT1G60190	AT1G68940	AT4G31590	AT5G59070	AT5G60700	AT5G45840	AT1G22360	AT2G19130	AT3G28340	AT5G55090	AT3G57710	AT3G12460	AT5G38280	AT1G11330	AT2G36870	AT2G01210	AT1G26150	AT5G53970	AT4G27300	AT2G29420	AT1G74100	AT1G24430	AT1G05890	AT3G51550	AT5G17540	AT3G06560	AT2G02650	AT5G17230
	GO:0008194	F	UDP-glycosyltransferase activity	20	753	273	28362	8.8e-05	0.0025	AT5G47780	AT1G07250	AT1G22360	AT1G70090	AT4G38270	AT3G25140	AT1G73370	AT2G36780	AT4G34131	AT1G73880	AT3G28340	AT5G12890	AT1G05680	AT2G32530	AT4G01070	AT2G30140	AT3G16520	AT2G36760	AT2G36970	AT3G55700
	GO:0080044	F	quercetin 7-O-glucosyltransferase activity	9	753	71	28362	0.00022	0.0055	AT1G73880	AT1G07250	AT1G22360	AT4G34131	AT1G05680	AT4G01070	AT2G30140	AT3G16520	AT2G36760
	GO:0080043	F	quercetin 3-O-glucosyltransferase activity	9	753	71	28362	0.00022	0.0055	AT1G73880	AT1G07250	AT1G22360	AT4G34131	AT1G05680	AT4G01070	AT2G30140	AT3G16520	AT2G36760
	GO:0016757	F	transferase activity, transferring glycosyl groups	34	753	654	28362	0.00028	0.0066	AT5G47780	AT4G38270	AT2G36970	AT1G73370	AT2G36780	AT1G62520	AT1G05680	AT2G30140	AT3G16520	AT5G57560	AT5G22740	AT1G73880	AT1G19360	AT1G07250	AT3G25140	AT2G29660	AT4G34131	AT5G62520	AT5G40870	AT4G01070	AT5G12890	AT5G59070	AT5G60700	AT1G22360	AT4G31590	AT4G25810	AT5G48060	AT3G55700	AT2G36870	AT1G70090	AT2G36760	AT3G28340	AT5G03760	AT2G32530
	GO:0016758	F	transferase activity, transferring hexosyl groups	22	753	382	28362	0.00094	0.018	AT5G47780	AT4G38270	AT1G73370	AT1G05680	AT2G30140	AT3G16520	AT2G36760	AT5G22740	AT1G73880	AT4G25810	AT1G07250	AT3G25140	AT4G34131	AT4G31590	AT5G57560	AT1G22360	AT4G01070	AT3G28340	AT2G36870	AT1G70090	AT5G03760	AT2G32530
	GO:0047262	F	polygalacturonate 4-alpha-galacturonosyltransferase activity	5	753	26	28362	0.0011	0.02	AT1G70090	AT4G38270	AT3G25140	AT3G28340	AT5G47780
	GO:0046527	F	glucosyltransferase activity	12	753	158	28362	0.0016	0.029	AT1G73880	AT1G07250	AT1G22360	AT4G31590	AT1G73370	AT4G34131	AT1G05680	AT2G32530	AT4G01070	AT2G30140	AT3G16520	AT2G36760
	GO:0035251	F	UDP-glucosyltransferase activity	11	753	137	28362	0.0017	0.03	AT1G73880	AT1G07250	AT1G22360	AT1G73370	AT4G34131	AT1G05680	AT2G32530	AT4G01070	AT2G30140	AT3G16520	AT2G36760
HYDROLASE ACTIVITY
	GO:0004553	F	hydrolase activity, hydrolyzing O-glycosyl compounds	25	753	405	28362	0.00016	0.0042	AT5G17200	AT1G02850	AT3G57270	AT5G57560	AT5G20870	AT4G25810	AT1G80170	AT1G23760	AT2G44480	AT1G66250	AT3G57790	AT1G70370	AT5G15870	AT1G02800	AT3G54420	AT1G12240	AT4G17090	AT4G25000	AT1G13130	AT3G59850	AT2G36870	AT4G16260	AT1G05850	AT4G23820	AT3G12500
	GO:0016798	F	hydrolase activity, acting on glycosyl bonds	25	753	438	28362	0.00049	0.011	AT5G17200	AT1G02850	AT3G57270	AT5G57560	AT5G20870	AT4G25810	AT1G80170	AT1G23760	AT2G44480	AT1G66250	AT3G57790	AT1G70370	AT5G15870	AT1G02800	AT3G54420	AT1G12240	AT4G17090	AT4G25000	AT1G13130	AT3G59850	AT2G36870	AT4G16260	AT1G05850	AT4G23820	AT3G12500
OXIDOREDUCTASE ACTIVITY
	GO:0016491	F	oxidoreductase activity	65	753	1547	28362	0.00028	0.0066	AT5G05340	AT1G14520	AT5G05320	AT3G19000	AT5G20400	AT5G54770	AT4G11290	AT1G51720	AT2G39800	AT3G21420	AT5G18170	AT1G17420	AT2G34500	AT2G23910	AT1G77120	AT4G25420	AT4G13250	AT5G17770	AT5G09360	AT4G35000	AT3G50560	AT3G12800	AT1G31490	AT2G43710	AT4G37980	AT4G15440	AT5G01670	AT1G74110	AT5G67590	AT4G30170	AT5G21105	AT2G45550	AT5G44400	AT1G30100	AT1G52790	AT3G48320	AT3G12120	AT4G16270	AT1G31710	AT2G30540
	GO:0016705	F	oxidoreductase activity, acting on paired donors, with incorporation or reduction of molecular oxygen	23	753	407	28362	0.00092	0.018	AT3G19000	AT5G20400	AT5G25620	AT2G34500	AT4G25420	AT2G43710	AT4G15440	AT1G74110	AT2G45550	AT3G12120	AT2G36690	AT3G48320	AT5G08640	AT3G50660	AT3G48280	AT5G63450	AT5G07990	AT5G51810	AT1G62620	AT3G48520	AT5G05580	AT1G33730	AT3G26310
NUCLEOTIDE BINDING ACTIVITY
	GO:0043531	F	ADP binding	26	753	157	28362	2e-12	2.2e-09	AT5G58120	AT1G72890	AT5G46470	AT3G50950	AT4G19050	AT1G27170	AT3G14470	AT4G19060	AT3G07040	AT4G12020	AT1G72840	AT5G17680	AT4G16950	AT5G66900	AT3G25510	AT1G58807	AT5G36930	AT4G19510	AT1G72860	AT4G27190	AT3G14460	AT3G46530	AT1G69550	AT4G12010	AT4G27220	AT5G45490
	GO:0032559	F	adenyl ribonucleotide binding	119	753	2364	28362	3.4e-11	1.4e-08	AT5G63710	AT3G06650	AT3G50950	AT2G26700	AT5G19220	AT2G17220	AT3G21250	AT1G72840	AT5G17680	AT5G38280	AT4G30110	AT4G16950	AT5G66900	AT3G46530	AT5G45840	AT2G19130	AT5G55090	AT3G57710	AT3G14460	AT1G11330	AT2G01210	AT4G33760	AT4G27300	AT5G54250	AT1G26150	AT3G51550	AT3G28860	AT3G06560	AT5G53130	AT5G46470	AT5G48940	AT2G39800	AT5G18170	AT1G27170	AT3G14470	AT3G22910	AT5G12180	AT1G72860	AT5G16760	AT1G35710
	GO:0030554	F	adenyl nucleotide binding	119	753	2366	28362	3.6e-11	1.4e-08	AT5G63710	AT3G06650	AT3G50950	AT2G26700	AT5G19220	AT2G17220	AT3G21250	AT1G72840	AT5G17680	AT5G38280	AT4G30110	AT4G16950	AT5G66900	AT3G46530	AT5G45840	AT2G19130	AT5G55090	AT3G57710	AT3G14460	AT1G11330	AT2G01210	AT4G33760	AT4G27300	AT5G54250	AT1G26150	AT3G51550	AT3G28860	AT3G06560	AT5G53130	AT5G46470	AT5G48940	AT2G39800	AT5G18170	AT1G27170	AT3G14470	AT3G22910	AT5G12180	AT1G72860	AT5G16760	AT1G35710
	GO:0097367	F	carbohydrate derivative binding	127	753	2696	28362	4.1e-10	9.2e-08	AT5G63710	AT3G06650	AT3G50950	AT2G26700	AT5G19220	AT2G17220	AT3G21250	AT1G72840	AT5G17680	AT5G38280	AT4G30110	AT4G16950	AT5G66900	AT4G30600	AT3G46530	AT5G45840	AT2G19130	AT4G19510	AT5G55090	AT3G57710	AT3G14460	AT1G11330	AT2G01210	AT3G27890	AT4G27300	AT5G54250	AT4G33760	AT3G51550	AT3G28860	AT5G45160	AT3G06560	AT5G53130	AT5G46470	AT5G48940	AT2G39800	AT5G18170	AT1G27170	AT3G14470	AT3G22910	AT5G12180
	GO:0017076	F	purine nucleotide binding	122	753	2633	28362	2.5e-09	3.7e-07	AT5G63710	AT3G06650	AT3G50950	AT2G26700	AT5G19220	AT2G17220	AT3G21250	AT1G72840	AT5G17680	AT5G38280	AT4G30110	AT4G16950	AT5G66900	AT4G30600	AT3G46530	AT5G45840	AT2G19130	AT5G55090	AT3G57710	AT3G14460	AT1G11330	AT2G01210	AT4G33760	AT4G27300	AT5G54250	AT1G26150	AT3G51550	AT3G28860	AT5G45160	AT3G06560	AT5G53130	AT5G46470	AT5G48940	AT2G39800	AT5G18170	AT1G27170	AT3G14470	AT3G22910	AT5G12180	AT1G72860
	GO:0032555	F	purine ribonucleotide binding	122	753	2631	28362	2.4e-09	3.7e-07	AT5G63710	AT3G06650	AT3G50950	AT2G26700	AT5G19220	AT2G17220	AT3G21250	AT1G72840	AT5G17680	AT5G38280	AT4G30110	AT4G16950	AT5G66900	AT4G30600	AT3G46530	AT5G45840	AT2G19130	AT5G55090	AT3G57710	AT3G14460	AT1G11330	AT2G01210	AT4G33760	AT4G27300	AT5G54250	AT1G26150	AT3G51550	AT3G28860	AT5G45160	AT3G06560	AT5G53130	AT5G46470	AT5G48940	AT2G39800	AT5G18170	AT1G27170	AT3G14470	AT3G22910	AT5G12180	AT1G72860
	GO:0032553	F	ribonucleotide binding	123	753	2664	28362	2.6e-09	3.7e-07	AT5G63710	AT3G06650	AT3G50950	AT2G26700	AT5G19220	AT2G17220	AT3G21250	AT1G72840	AT5G17680	AT5G38280	AT4G30110	AT4G16950	AT5G66900	AT4G30600	AT3G46530	AT5G45840	AT2G19130	AT5G55090	AT3G57710	AT3G14460	AT1G11330	AT2G01210	AT3G27890	AT4G27300	AT5G54250	AT4G33760	AT3G51550	AT3G28860	AT5G45160	AT3G06560	AT5G53130	AT5G46470	AT5G48940	AT2G39800	AT5G18170	AT1G27170	AT3G14470	AT3G22910	AT5G12180	AT1G72860
	GO:0032549	F	ribonucleoside binding	120	753	2617	28362	6.1e-09	5.9e-07	AT5G63710	AT3G06650	AT3G50950	AT2G26700	AT5G19220	AT2G17220	AT3G21250	AT1G72840	AT5G17680	AT5G38280	AT4G30110	AT4G16950	AT5G66900	AT4G30600	AT3G46530	AT5G45840	AT2G19130	AT5G55090	AT3G57710	AT3G14460	AT1G11330	AT2G01210	AT4G33760	AT4G27300	AT1G34110	AT1G26150	AT3G51550	AT3G28860	AT5G45160	AT3G06560	AT5G46470	AT5G48940	AT2G39800	AT5G18170	AT1G27170	AT3G14470	AT3G22910	AT5G12180	AT1G72860	AT5G16760
	GO:0032550	F	purine ribonucleoside binding	120	753	2612	28362	5.5e-09	5.9e-07	AT5G63710	AT3G06650	AT3G50950	AT2G26700	AT5G19220	AT2G17220	AT3G21250	AT1G72840	AT5G17680	AT5G38280	AT4G30110	AT4G16950	AT5G66900	AT4G30600	AT3G46530	AT5G45840	AT2G19130	AT5G55090	AT3G57710	AT3G14460	AT1G11330	AT2G01210	AT4G33760	AT4G27300	AT1G34110	AT1G26150	AT3G51550	AT3G28860	AT5G45160	AT3G06560	AT5G46470	AT5G48940	AT2G39800	AT5G18170	AT1G27170	AT3G14470	AT3G22910	AT5G12180	AT1G72860	AT5G16760
	GO:0001882	F	nucleoside binding	120	753	2618	28362	6.3e-09	5.9e-07	AT5G63710	AT3G06650	AT3G50950	AT2G26700	AT5G19220	AT2G17220	AT3G21250	AT1G72840	AT5G17680	AT5G38280	AT4G30110	AT4G16950	AT5G66900	AT4G30600	AT3G46530	AT5G45840	AT2G19130	AT5G55090	AT3G57710	AT3G14460	AT1G11330	AT2G01210	AT4G33760	AT4G27300	AT1G34110	AT1G26150	AT3G51550	AT3G28860	AT5G45160	AT3G06560	AT5G46470	AT5G48940	AT2G39800	AT5G18170	AT1G27170	AT3G14470	AT3G22910	AT5G12180	AT1G72860	AT5G16760
	GO:0001883	F	purine nucleoside binding	120	753	2612	28362	5.5e-09	5.9e-07	AT5G63710	AT3G06650	AT3G50950	AT2G26700	AT5G19220	AT2G17220	AT3G21250	AT1G72840	AT5G17680	AT5G38280	AT4G30110	AT4G16950	AT5G66900	AT4G30600	AT3G46530	AT5G45840	AT2G19130	AT5G55090	AT3G57710	AT3G14460	AT1G11330	AT2G01210	AT4G33760	AT4G27300	AT1G34110	AT1G26150	AT3G51550	AT3G28860	AT5G45160	AT3G06560	AT5G46470	AT5G48940	AT2G39800	AT5G18170	AT1G27170	AT3G14470	AT3G22910	AT5G12180	AT1G72860	AT5G16760
	GO:0005524	F	ATP binding	106	753	2248	28362	1.4e-08	1.2e-06	AT5G63710	AT3G06650	AT3G50950	AT2G26700	AT5G19220	AT2G17220	AT3G21250	AT4G37640	AT3G14460	AT4G30110	AT4G16950	AT5G66900	AT3G46530	AT1G70530	AT2G19130	AT5G55090	AT3G57710	AT5G38280	AT1G11330	AT2G01210	AT1G26150	AT4G27300	AT1G34110	AT4G33760	AT3G51550	AT3G28860	AT3G06560	AT5G46470	AT5G48940	AT2G39800	AT5G18170	AT3G14470	AT3G22910	AT5G12180	AT5G16760	AT1G35710	AT5G48380	AT3G58690	AT3G12690	AT1G34300
	GO:0035639	F	purine ribonucleoside triphosphate binding	109	753	2515	28362	5.1e-07	3.2e-05	AT5G63710	AT3G06650	AT3G50950	AT2G26700	AT5G19220	AT2G17220	AT3G21250	AT4G37640	AT5G38280	AT4G30110	AT4G16950	AT5G66900	AT4G30600	AT3G46530	AT1G70530	AT2G19130	AT5G55090	AT3G57710	AT3G14460	AT1G11330	AT2G01210	AT1G26150	AT4G27300	AT1G34110	AT4G33760	AT3G51550	AT3G28860	AT5G45160	AT3G06560	AT5G46470	AT5G48940	AT2G39800	AT5G18170	AT3G14470	AT3G22910	AT5G12180	AT5G16760	AT1G35710	AT5G48380	AT3G58690
	GO:0000166	F	nucleotide binding	134	753	3370	28362	2e-06	9.6e-05	AT5G63710	AT3G06650	AT3G50950	AT2G26700	AT5G19220	AT2G17220	AT3G21250	AT1G72840	AT5G17680	AT5G38280	AT4G30110	AT4G16950	AT5G66900	AT4G30600	AT3G46530	AT5G45840	AT1G10320	AT2G19130	AT5G55090	AT3G57710	AT3G14460	AT1G11330	AT2G01210	AT3G27890	AT4G27300	AT5G54250	AT4G33760	AT3G51550	AT3G28860	AT5G45160	AT3G06560	AT5G55550	AT5G46470	AT5G48940	AT2G39800	AT5G18170	AT1G27170	AT3G14470	AT3G22910	AT1G77120
	GO:1901265	F	nucleoside phosphate binding	134	753	3370	28362	2e-06	9.6e-05	AT5G63710	AT3G06650	AT3G50950	AT2G26700	AT5G19220	AT2G17220	AT3G21250	AT1G72840	AT5G17680	AT5G38280	AT4G30110	AT4G16950	AT5G66900	AT4G30600	AT3G46530	AT5G45840	AT1G10320	AT2G19130	AT5G55090	AT3G57710	AT3G14460	AT1G11330	AT2G01210	AT3G27890	AT4G27300	AT5G54250	AT4G33760	AT3G51550	AT3G28860	AT5G45160	AT3G06560	AT5G55550	AT5G46470	AT5G48940	AT2G39800	AT5G18170	AT1G27170	AT3G14470	AT3G22910	AT1G77120
	GO:0097159	F	organic cyclic compound binding	258	753	7737	28362	2e-05	0.00076	AT2G38750	AT1G64380	AT1G80840	AT4G14690	AT5G63710	AT3G06650	AT3G50950	AT4G27190	AT4G04450	AT1G76880	AT5G19220	AT1G73830	AT5G08790	AT4G22810	AT5G43650	AT2G34500	AT4G29090	AT1G79180	AT2G17220	AT1G75660	AT3G21250	AT5G52020	AT1G72840	AT5G17680	AT4G15440	AT4G30110	AT1G74110	AT3G24490	AT1G21700	AT3G42860	AT4G16950	AT2G40340	AT5G66900	AT5G16600	AT4G30600	AT1G02065	AT2G31180	AT4G30170	AT3G48320	AT1G10320
	GO:1901363	F	heterocyclic compound binding	256	753	7718	28362	3.2e-05	0.0011	AT2G38750	AT1G64380	AT1G80840	AT4G14690	AT5G63710	AT3G06650	AT3G50950	AT4G27190	AT4G04450	AT1G76880	AT5G19220	AT1G73830	AT5G08790	AT4G22810	AT5G43650	AT2G34500	AT4G29090	AT1G79180	AT2G17220	AT1G75660	AT3G21250	AT5G52020	AT1G72840	AT5G17680	AT4G15440	AT4G30110	AT1G74110	AT3G24490	AT1G21700	AT3G42860	AT4G16950	AT2G40340	AT5G66900	AT5G16600	AT4G30600	AT1G02065	AT2G31180	AT4G30170	AT3G48320	AT1G10320
MAIN/OTHER
	GO:0003824	F	catalytic activity	324	753	9101	28362	3.7e-10	9.2e-08	AT4G12560	AT5G17200	AT3G08510	AT2G18170	AT5G63710	AT5G19730	AT3G06650	AT2G36970	AT5G07990	AT3G57270	AT1G28710	AT5G63450	AT5G24080	AT4G36250	AT1G23760	AT5G19220	AT5G51810	AT2G36690	AT1G75820	AT2G34500	AT4G29090	AT5G24010	AT4G25810	AT2G38660	AT5G17770	AT3G21250	AT4G35000	AT3G12800	AT3G25140	AT1G16130	AT5G23960	AT4G37640	AT3G15730	AT4G15440	AT4G30110	AT1G74110	AT4G28940	AT2G44480	AT3G42860	AT4G31590
	GO:0005488	F	binding	394	753	12081	28362	7.3e-08	5.5e-06	AT4G12560	AT3G57270	AT4G33000	AT1G76880	AT5G48100	AT4G14180	AT5G43650	AT4G29090	AT1G18210	AT4G17220	AT5G53190	AT5G23960	AT1G72840	AT4G30110	AT5G48380	AT1G02065	AT1G30100	AT2G19130	AT3G50950	AT3G57710	AT5G13180	AT3G46530	AT4G18650	AT1G18100	AT3G26690	AT2G02650	AT4G37650	AT5G54250	AT3G01280	AT1G64800	AT5G16720	AT5G46470	AT1G14730	AT2G39800	AT5G48150	AT3G28210	AT1G77120	AT3G12690	AT1G45688	AT1G67500
	GO:0036094	F	small molecule binding	137	753	3434	28362	1.3e-06	6.5e-05	AT5G63710	AT3G06650	AT3G50950	AT2G26700	AT5G19220	AT2G17220	AT3G21250	AT1G72840	AT5G17680	AT5G38280	AT4G30110	AT4G16950	AT5G66900	AT4G30600	AT3G46530	AT5G45840	AT1G10320	AT2G19130	AT5G55090	AT3G57710	AT3G14460	AT1G11330	AT2G01210	AT3G27890	AT4G33090	AT4G27300	AT5G54250	AT4G33760	AT3G51550	AT3G28860	AT5G45160	AT3G06560	AT5G55550	AT5G46470	AT5G48940	AT2G39800	AT5G18170	AT1G27170	AT3G14470	AT3G22910
	GO:0008061	F	chitin binding	5	753	14	28362	9.8e-05	0.0027	AT3G21630	AT2G23770	AT3G04720	AT3G12500	AT3G54420
KINASE ACTVITY
	GO:0004674	F	protein serine/threonine kinase activity	48	753	767	28362	1.3e-07	9.3e-06	AT3G21630	AT2G18170	AT5G63710	AT5G46330	AT1G09970	AT4G32300	AT4G08850	AT4G05200	AT5G12180	AT2G17220	AT4G12020	AT1G75820	AT1G35710	AT1G11300	AT1G16130	AT4G23160	AT3G16030	AT5G38250	AT4G23180	AT3G12690	AT5G25930	AT5G45840	AT1G70530	AT4G38830	AT1G07150	AT5G24010	AT2G23770	AT4G21410	AT5G55090	AT3G57710	AT2G26700	AT4G23240	AT3G50310	AT5G38280	AT3G47570	AT1G11330	AT5G47850	AT1G11350	AT1G21250	AT2G01210
	GO:0004672	F	protein kinase activity	54	753	925	28362	1.8e-07	1.2e-05	AT3G21630	AT2G18170	AT5G63710	AT5G46330	AT1G09970	AT4G32300	AT4G08850	AT2G23770	AT4G05200	AT5G12180	AT2G17220	AT4G12020	AT1G75820	AT1G35710	AT1G11300	AT1G16130	AT4G23160	AT5G48380	AT3G16030	AT5G38250	AT4G23180	AT3G12690	AT5G25930	AT5G45840	AT1G70530	AT4G38830	AT2G19130	AT1G51800	AT1G07150	AT5G24010	AT4G29990	AT4G21410	AT5G55090	AT3G57710	AT2G26700	AT4G23240	AT3G50310	AT5G38280	AT3G47570	AT1G11330
	GO:0016773	F	phosphotransferase activity, alcohol group as acceptor	58	753	1072	28362	6.6e-07	3.9e-05	AT3G21630	AT2G18170	AT5G63710	AT5G46330	AT1G09970	AT5G48940	AT4G32300	AT4G08850	AT2G23770	AT4G05200	AT5G12180	AT2G17220	AT4G12020	AT1G75820	AT1G35710	AT1G11300	AT1G16130	AT4G23160	AT5G48380	AT3G16030	AT4G26270	AT3G47580	AT5G38250	AT4G23180	AT3G12690	AT5G25930	AT5G45840	AT1G70530	AT4G38830	AT2G19130	AT1G51800	AT1G07150	AT5G24010	AT4G29990	AT4G21410	AT5G55090	AT3G57710	AT2G26700	AT4G23240	AT3G50310
	GO:0016772	F	transferase activity, transferring phosphorus-containing groups	79	753	1657	28362	8e-07	4.5e-05	AT3G21630	AT2G18170	AT3G06560	AT5G63710	AT5G46330	AT1G09970	AT5G48940	AT2G39800	AT5G19220	AT4G32300	AT4G08850	AT2G23770	AT4G29090	AT1G16130	AT4G05200	AT5G12180	AT2G17220	AT4G12020	AT1G75820	AT2G15080	AT1G35710	AT1G11300	AT5G24080	AT1G34420	AT4G23160	AT5G48380	AT3G16030	AT5G40870	AT4G26270	AT1G67520	AT3G47580	AT5G38250	AT4G23180	AT4G27300	AT3G12690	AT5G25930	AT1G67500	AT1G34300	AT2G19930	AT5G35370
	GO:0016301	F	kinase activity	71	753	1436	28362	8.8e-07	4.7e-05	AT3G21630	AT2G18170	AT5G63710	AT5G46330	AT1G09970	AT5G48940	AT2G39800	AT4G32300	AT4G08850	AT2G23770	AT1G16130	AT5G12180	AT2G17220	AT4G12020	AT1G75820	AT2G15080	AT1G35710	AT1G11300	AT5G24080	AT1G34420	AT4G23160	AT5G48380	AT3G16030	AT5G40870	AT4G26270	AT1G67520	AT3G47580	AT5G38250	AT4G23180	AT3G12690	AT5G25930	AT4G05200	AT1G34300	AT3G58690	AT5G35370	AT5G45840	AT1G70530	AT4G38830	AT2G19130	AT1G51800
	GO:0019199	F	transmembrane receptor protein kinase activity	9	753	106	28362	0.003	0.049	AT2G17220	AT3G21630	AT5G45840	AT1G26150	AT5G46330	AT5G38280	AT2G23770	AT2G31880	AT1G07570
TRANSCRIPTION ACTIVITY
	GO:0001071	F	nucleic acid binding transcription factor activity	77	753	1730	28362	1.2e-05	0.00049	AT1G07530	AT3G23230	AT1G80840	AT1G25440	AT1G64380	AT5G53980	AT5G47230	AT4G25490	AT3G57230	AT4G04450	AT5G13330	AT1G76880	AT5G48150	AT4G28530	AT4G36930	AT3G42170	AT4G22810	AT5G43650	AT5G06839	AT3G06120	AT1G30650	AT1G79180	AT2G44940	AT1G50680	AT4G12020	AT1G27730	AT2G29660	AT5G51990	AT1G73830	AT2G37430	AT2G40140	AT4G25470	AT1G68550	AT3G24490	AT1G69560	AT5G22380	AT1G75250	AT4G23750	AT3G04070	AT2G40340
	GO:0003700	F	transcription factor activity, sequence-specific DNA binding	77	753	1729	28362	1.2e-05	0.00049	AT1G07530	AT3G23230	AT1G80840	AT1G25440	AT1G64380	AT5G53980	AT5G47230	AT4G25490	AT3G57230	AT4G04450	AT5G13330	AT1G76880	AT5G48150	AT4G28530	AT4G36930	AT3G42170	AT4G22810	AT5G43650	AT5G06839	AT3G06120	AT1G30650	AT1G79180	AT2G44940	AT1G50680	AT4G12020	AT1G27730	AT2G29660	AT5G51990	AT1G73830	AT2G37430	AT2G40140	AT4G25470	AT1G68550	AT3G24490	AT1G69560	AT5G22380	AT1G75250	AT4G23750	AT3G04070	AT2G40340
	GO:0043565	F	sequence-specific DNA binding	43	753	825	28362	4.3e-05	0.0013	AT1G07530	AT1G30650	AT1G80840	AT5G16600	AT5G47230	AT3G57230	AT4G04450	AT1G76880	AT5G48150	AT3G42170	AT4G22810	AT5G51990	AT5G06839	AT1G79180	AT5G13330	AT4G12020	AT1G27730	AT5G52020	AT4G36710	AT3G24490	AT1G69560	AT4G23750	AT3G04070	AT2G40340	AT1G73805	AT5G01380	AT4G23810	AT2G31180	AT2G03340	AT5G53980	AT3G54340	AT1G68320	AT5G44210	AT4G11070	AT4G25470	AT4G18650	AT1G18750	AT4G31800	AT5G28300	AT4G37650
	GO:0003677	F	DNA binding	90	753	2417	28362	0.00095	0.018	AT1G64380	AT1G80840	AT5G15170	AT4G04450	AT1G76880	AT5G08790	AT4G22810	AT5G43650	AT1G79180	AT5G52020	AT5G13180	AT3G24490	AT3G42860	AT2G40340	AT5G01380	AT4G23810	AT2G31180	AT1G10320	AT4G11070	AT4G25470	AT4G18390	AT4G18650	AT4G33760	AT4G37650	AT1G19210	AT1G64800	AT1G03790	AT5G48150	AT1G67590	AT5G51990	AT5G53980	AT2G44940	AT4G36710	AT3G04070	AT1G67500	AT3G54340	AT5G44210	AT1G17070	AT4G34410	AT4G17500
POLYSACCHARIDE BINDING
	GO:0030246	F	carbohydrate binding	22	753	303	28362	4.5e-05	0.0013	AT1G16130	AT3G57270	AT4G19840	AT4G32300	AT2G02230	AT1G11915	AT1G11300	AT3G16030	AT1G78860	AT1G67520	AT5G38250	AT4G27290	AT1G34300	AT5G35370	AT2G19130	AT1G11330	AT1G11350	AT1G05850	AT1G10380	AT4G27300	AT1G21250	AT1G21270
	GO:0030247	F	polysaccharide binding	8	753	58	28362	0.0003	0.0066	AT1G16130	AT1G05850	AT1G10380	AT3G57270	AT1G21250	AT1G21270	AT5G38250	AT1G11915
	GO:0001871	F	pattern binding	8	753	58	28362	0.0003	0.0066	AT1G16130	AT1G05850	AT1G10380	AT3G57270	AT1G21250	AT1G21270	AT5G38250	AT1G11915
CELLULAR COMPONENT
MAIN / OTHERS
	GO:0071944	C	cell periphery	225	753	4309	28362	9.2e-24	4.4e-21	AT4G16260	AT5G17200	AT3G08510	AT5G63710	AT2G34930	AT3G50950	AT5G47450	AT4G33000	AT1G23760	AT5G45470	AT1G75820	AT2G38290	AT1G47670	AT5G20870	AT3G45970	AT4G25810	AT1G18210	AT3G21250	AT1G63640	AT5G53190	AT1G16130	AT1G80170	AT4G37640	AT3G15730	AT5G09220	AT4G30110	AT5G19730	AT4G28940	AT1G78860	AT3G29075	AT1G04040	AT1G20860	AT5G59070	AT1G66250	AT1G11330	AT3G02850	AT2G19130	AT3G57270	AT5G27930	AT3G57710
	GO:0016020	C	membrane	330	753	8532	28362	3e-15	4.8e-13	AT5G17200	AT3G08510	AT4G14690	AT5G63710	AT3G06650	AT3G28860	AT5G07990	AT3G50950	AT1G28710	AT5G37660	AT4G33000	AT4G36250	AT5G49290	AT5G45470	AT5G43180	AT1G54400	AT3G12090	AT1G75820	AT4G24110	AT2G34500	AT1G47670	AT1G25440	AT3G45970	AT2G31880	AT2G17220	AT1G18210	AT1G34430	AT1G63640	AT3G12800	AT5G53190	AT1G16130	AT4G37640	AT3G15730	AT5G09220	AT4G30110	AT1G74110	AT4G28940	AT2G42820	AT1G78860	AT2G41200
	GO:0031224	C	intrinsic component of membrane	234	753	5540	28362	8.1e-14	9.7e-12	AT4G14690	AT5G63710	AT3G28860	AT5G07990	AT3G57270	AT1G28710	AT5G49290	AT5G45470	AT5G43180	AT4G03500	AT3G12090	AT2G34500	AT1G47670	AT5G20870	AT3G45970	AT3G21250	AT2G29660	AT5G14930	AT5G53190	AT1G16130	AT4G37640	AT1G15170	AT5G09220	AT4G30110	AT1G74110	AT2G42820	AT2G41200	AT4G31590	AT1G11925	AT1G20860	AT5G59070	AT1G72890	AT3G18440	AT3G48320	AT5G44860	AT2G19130	AT3G28340	AT5G47450	AT5G38280	AT1G11330
	GO:0016021	C	integral component of membrane	225	753	5324	28362	3e-13	2.9e-11	AT4G14690	AT5G63710	AT3G28860	AT5G07990	AT1G28710	AT5G49290	AT5G45470	AT5G43180	AT4G03500	AT3G12090	AT2G34500	AT1G47670	AT3G45970	AT3G21250	AT2G29660	AT5G14930	AT5G53190	AT1G16130	AT4G37640	AT1G15170	AT5G09220	AT4G30110	AT1G74110	AT2G42820	AT2G41200	AT4G31590	AT1G11925	AT1G20860	AT5G59070	AT1G72890	AT3G18440	AT3G48320	AT5G44860	AT2G19130	AT3G28340	AT5G47450	AT5G38280	AT1G11330	AT5G66440	AT2G36630
	GO:0044425	C	membrane part	243	753	5962	28362	9.3e-13	7.5e-11	AT4G14690	AT5G63710	AT3G28860	AT5G07990	AT3G57270	AT1G28710	AT5G49290	AT5G45470	AT5G43180	AT1G54400	AT3G12090	AT2G34500	AT1G47670	AT5G20870	AT3G45970	AT3G21250	AT2G29660	AT5G14930	AT5G53190	AT1G16130	AT4G37640	AT1G15170	AT5G09220	AT4G30110	AT1G74110	AT2G42820	AT2G41200	AT4G31590	AT1G11925	AT1G20860	AT5G59070	AT1G72890	AT3G18440	AT4G30600	AT3G48320	AT5G44860	AT2G19130	AT3G28340	AT5G47450	AT5G38280
PLASMA MEMBRANE
	GO:0005886	C	plasma membrane	190	753	3735	28362	1.7e-18	4.2e-16	AT5G17200	AT3G08510	AT5G63710	AT3G50950	AT5G47450	AT4G33000	AT5G45470	AT1G75820	AT2G38290	AT1G47670	AT5G20870	AT2G17220	AT1G18210	AT1G34430	AT1G63640	AT5G53190	AT1G16130	AT4G37640	AT3G15730	AT5G09220	AT4G30110	AT4G27270	AT4G28940	AT2G37050	AT3G29075	AT1G20860	AT5G59070	AT1G66250	AT1G11330	AT3G02850	AT2G19130	AT3G57270	AT3G57710	AT4G32270	AT5G38280	AT1G75280	AT3G46530	AT5G27930	AT1G76650	AT2G01210
	GO:0031226	C	intrinsic component of plasma membrane	24	753	292	28362	3e-06	0.00016	AT3G63380	AT4G13510	AT5G53130	AT3G57270	AT5G47450	AT3G20600	AT2G35980	AT3G22910	AT5G53190	AT5G23660	AT4G37640	AT5G09220	AT1G20860	AT1G66250	AT3G16240	AT5G20230	AT3G02850	AT5G43350	AT2G02850	AT1G76430	AT5G54250	AT4G26590	AT5G06320	AT5G15350
	GO:0044459	C	plasma membrane part	28	753	428	28362	2.6e-05	0.001	AT3G63380	AT4G13510	AT5G53130	AT3G57270	AT5G47450	AT3G20600	AT5G23660	AT2G35980	AT5G25250	AT3G07040	AT5G53190	AT5G06320	AT4G37640	AT5G09220	AT1G20860	AT1G66250	AT3G16240	AT3G22910	AT5G20230	AT3G02850	AT5G43350	AT2G02850	AT1G76430	AT1G17840	AT5G54250	AT3G56960	AT4G26590	AT5G15350
	GO:0005887	C	integral component of plasma membrane	16	753	184	28362	7e-05	0.0026	AT3G22910	AT3G63380	AT3G02850	AT5G53130	AT5G53190	AT4G13510	AT4G37640	AT5G47450	AT5G09220	AT1G76430	AT5G54250	AT5G23660	AT4G26590	AT1G20860	AT3G16240	AT5G43350
CELL WALL / APOPLAST
	GO:0030312	C	external encapsulating structure	45	753	706	28362	2e-07	1.2e-05	AT5G05340	AT5G20630	AT5G17770	AT1G16130	AT2G34930	AT1G73370	AT3G54420	AT4G21960	AT2G34790	AT5G57560	AT3G45970	AT4G25810	AT1G80170	AT1G21310	AT1G23760	AT3G05620	AT1G69530	AT1G78860	AT1G04040	AT5G21105	AT1G12240	AT3G16240	AT1G70370	AT5G19730	AT5G59320	AT2G01820	AT5G02500	AT4G19420	AT2G33530	AT5G44400	AT2G36870	AT3G12580	AT4G16260	AT2G18660	AT2G26440	AT1G21250	AT2G01210	AT4G08950	AT2G45220	AT2G41480
	GO:0005618	C	cell wall	45	753	706	28362	2e-07	1.2e-05	AT5G05340	AT5G20630	AT5G17770	AT1G16130	AT2G34930	AT1G73370	AT3G54420	AT4G21960	AT2G34790	AT5G57560	AT3G45970	AT4G25810	AT1G80170	AT1G21310	AT1G23760	AT3G05620	AT1G69530	AT1G78860	AT1G04040	AT5G21105	AT1G12240	AT3G16240	AT1G70370	AT5G19730	AT5G59320	AT2G01820	AT5G02500	AT4G19420	AT2G33530	AT5G44400	AT2G36870	AT3G12580	AT4G16260	AT2G18660	AT2G26440	AT1G21250	AT2G01210	AT4G08950	AT2G45220	AT2G41480
	GO:0009505	C	plant-type cell wall	25	753	323	28362	5e-06	0.00024	AT3G17060	AT5G20630	AT5G17770	AT1G16130	AT5G19730	AT4G21960	AT3G45970	AT1G80170	AT1G21310	AT3G05620	AT1G78860	AT1G04040	AT2G33530	AT3G16240	AT2G01820	AT4G19420	AT5G50260	AT1G12240	AT1G21250	AT2G01210	AT2G26440	AT4G08950	AT2G45220	AT2G41480	AT1G69530
	GO:0005576	C	extracellular region	110	753	2954	28362	0.00025	0.0066	AT5G17200	AT5G19730	AT3G57270	AT2G29660	AT2G34500	AT3G45970	AT4G25810	AT2G14580	AT1G80170	AT2G21100	AT5G44400	AT2G37050	AT1G11925	AT5G48540	AT1G70530	AT1G14700	AT5G25610	AT5G64620	AT2G21110	AT2G36870	AT2G45220	AT1G05850	AT3G17060	AT3G51550	AT5G05340	AT2G34790	AT1G58170	AT5G48490	AT1G47710	AT3G14470	AT4G05200	AT3G48520	AT2G41480	AT4G14723	AT2G44480	AT4G30170	AT3G57790	AT1G64830	AT4G11290	AT4G39830
	GO:0048046	C	apoplast	25	753	486	28362	0.0019	0.041	AT5G05340	AT5G20630	AT1G58170	AT5G48100	AT5G57560	AT1G47710	AT4G25810	AT5G09360	AT1G23760	AT2G21100	AT1G70370	AT5G59320	AT5G02500	AT2G37660	AT1G69970	AT4G25000	AT2G02850	AT2G21110	AT2G36870	AT3G12580	AT5G33340	AT2G18660	AT1G05850	AT4G08950	AT4G16260
VACUOLE
	GO:0000325	C	plant-type vacuole	16	753	152	28362	8.2e-06	0.00036	AT1G12840	AT4G15920	AT1G75820	AT3G21250	AT2G38170	AT1G75500	AT5G47450	AT1G12240	AT3G51860	AT4G33000	AT3G62700	AT5G50260	AT3G21550	AT3G16240	AT1G09070	AT3G18440
	GO:0009705	C	plant-type vacuole membrane	10	753	106	28362	0.00088	0.022	AT4G15920	AT2G38170	AT1G75500	AT5G47450	AT3G51860	AT4G33000	AT3G21550	AT3G16240	AT1G09070	AT3G18440
	GO:0005774	C	vacuolar membrane	34	753	720	28362	0.0014	0.033	AT5G06320	AT4G38270	AT5G46330	AT5G47450	AT5G55630	AT3G51860	AT4G33000	AT2G20740	AT1G16310	AT5G25250	AT1G12840	AT3G21250	AT3G12800	AT5G17860	AT4G35000	AT1G09070	AT1G04040	AT3G16240	AT3G57790	AT3G18440	AT1G75500	AT5G02500	AT1G12240	AT3G62700	AT3G21550	AT1G10630	AT3G27325	AT2G06530	AT4G15920	AT4G16260	AT2G38170	AT3G12580	AT3G01280	AT3G12500
	GO:0044437	C	vacuolar part	34	753	725	28362	0.0015	0.035	AT5G06320	AT4G38270	AT5G46330	AT5G47450	AT5G55630	AT3G51860	AT4G33000	AT2G20740	AT1G16310	AT5G25250	AT1G12840	AT3G21250	AT3G12800	AT5G17860	AT4G35000	AT1G09070	AT1G04040	AT3G16240	AT3G57790	AT3G18440	AT1G75500	AT5G02500	AT1G12240	AT3G62700	AT3G21550	AT1G10630	AT3G27325	AT2G06530	AT4G15920	AT4G16260	AT2G38170	AT3G12580	AT3G01280	AT3G12500
	GO:0005773	C	vacuole	55	753	1359	28362	0.0018	0.04	AT1G09070	AT5G06320	AT4G38270	AT5G46330	AT5G47450	AT5G55630	AT3G51860	AT4G33000	AT5G17860	AT3G21550	AT1G12840	AT2G20740	AT1G16310	AT5G25250	AT1G19360	AT1G18210	AT3G21250	AT3G12800	AT3G25140	AT3G15730	AT3G27325	AT4G35000	AT4G35790	AT1G04040	AT5G66140	AT5G59070	AT3G57790	AT3G18440	AT5G20230	AT1G75500	AT1G14700	AT5G02500	AT5G25610	AT1G12240	AT4G21410	AT3G62700	AT4G15920	AT5G64620	AT1G10630	AT1G62290
PLASMODESMA
	GO:0030054	C	cell junction	44	753	901	28362	0.00014	0.0041	AT2G38750	AT3G11710	AT4G13510	AT2G34790	AT4G27300	AT3G20600	AT3G26600	AT1G27170	AT2G38290	AT2G35980	AT5G25250	AT3G45970	AT4G26020	AT1G75820	AT4G35000	AT5G06320	AT3G15730	AT2G41475	AT4G27270	AT5G48380	AT4G35790	AT3G25290	AT1G04040	AT5G21105	AT3G16240	AT2G39210	AT3G53990	AT1G10930	AT1G07750	AT2G01820	AT5G02500	AT5G24010	AT2G27260	AT3G07870	AT2G33530	AT5G38280	AT2G37050	AT5G44400	AT2G38010	AT4G08850
	GO:0005911	C	cell-cell junction	44	753	901	28362	0.00014	0.0041	AT2G38750	AT3G11710	AT4G13510	AT2G34790	AT4G27300	AT3G20600	AT3G26600	AT1G27170	AT2G38290	AT2G35980	AT5G25250	AT3G45970	AT4G26020	AT1G75820	AT4G35000	AT5G06320	AT3G15730	AT2G41475	AT4G27270	AT5G48380	AT4G35790	AT3G25290	AT1G04040	AT5G21105	AT3G16240	AT2G39210	AT3G53990	AT1G10930	AT1G07750	AT2G01820	AT5G02500	AT5G24010	AT2G27260	AT3G07870	AT2G33530	AT5G38280	AT2G37050	AT5G44400	AT2G38010	AT4G08850
	GO:0009506	C	plasmodesma	44	753	899	28362	0.00014	0.0041	AT2G38750	AT3G11710	AT4G13510	AT2G34790	AT4G27300	AT3G20600	AT3G26600	AT1G27170	AT2G38290	AT2G35980	AT5G25250	AT3G45970	AT4G26020	AT1G75820	AT4G35000	AT5G06320	AT3G15730	AT2G41475	AT4G27270	AT5G48380	AT4G35790	AT3G25290	AT1G04040	AT5G21105	AT3G16240	AT2G39210	AT3G53990	AT1G10930	AT1G07750	AT2G01820	AT5G02500	AT5G24010	AT2G27260	AT3G07870	AT2G33530	AT5G38280	AT2G37050	AT5G44400	AT2G38010	AT4G08850
	GO:0055044	C	symplast	44	753	899	28362	0.00014	0.0041	AT2G38750	AT3G11710	AT4G13510	AT2G34790	AT4G27300	AT3G20600	AT3G26600	AT1G27170	AT2G38290	AT2G35980	AT5G25250	AT3G45970	AT4G26020	AT1G75820	AT4G35000	AT5G06320	AT3G15730	AT2G41475	AT4G27270	AT5G48380	AT4G35790	AT3G25290	AT1G04040	AT5G21105	AT3G16240	AT2G39210	AT3G53990	AT1G10930	AT1G07750	AT2G01820	AT5G02500	AT5G24010	AT2G27260	AT3G07870	AT2G33530	AT5G38280	AT2G37050	AT5G44400	AT2G38010	AT4G08850
[truncated: 354 more columns]

## Sheet: CLUSTER 4
Table S4. GO enrichment analyses for genes included in each cluster (cluster 1 to cluster 8). The Arabidopsis best homologue was used. Corrected p-values for False Discovery Rate (FDR) are displayed for each GO term over-represented. The cutoff was set up at FDR ≤ 0.05. Related terms were manually classified into general categories. Term type: P= Biological Process; F= Molecular Function; C= Cell…
CLUSTER 4
BIOLOGICAL PROCESS
GO_group	GO_acc	term_type	Term	queryitem	querytotal	bgitem	bgtotal	pvalue	FDR	entries
MAIN / OTHERS
	GO:0044710	P	single-organism metabolic process	180	580	3970	28362	2.9e-25	8.7e-22	AT1G13680	AT5G66850	AT2G22230	AT3G06650	AT1G76490	AT3G61220	AT1G03400	AT3G27540	AT4G15360	AT3G10870	AT2G22480	AT4G12720	AT1G69370	AT5G15530	AT2G47730	AT4G13830	AT3G25860	AT1G74030	AT1G33720	AT3G50760	AT1G54630	AT1G02660	AT4G25570	AT2G28210	AT5G41040	AT1G12740	AT1G75280	AT4G31940	AT1G19440	AT5G67400	AT5G24910	AT1G62640	AT3G02040	AT1G56600	AT2G43710	AT5G46290	AT1G64060	AT2G34590	AT2G37090	AT4G20840
	GO:0044711	P	single-organism biosynthetic process	89	580	1735	28362	5.6e-15	4.1e-12	AT2G22230	AT1G76490	AT4G38620	AT4G15360	AT1G69370	AT5G15530	AT3G25860	AT1G33720	AT3G50760	AT1G54630	AT5G41040	AT1G12740	AT4G31940	AT1G19440	AT2G38110	AT3G48280	AT1G56600	AT2G43710	AT5G46290	AT2G34590	AT2G37090	AT1G04220	AT2G46760	AT1G48320	AT1G49430	AT1G62640	AT1G02400	AT5G23190	AT2G40890	AT1G67980	AT2G45550	AT5G36110	AT2G05990	AT3G12120	AT5G14400	AT1G60140	AT1G52340	AT1G10670	AT1G74960	AT1G01610
	GO:0044712	P	single-organism catabolic process	40	580	585	28362	1.8e-11	3.9e-08	AT3G11210	AT1G14520	AT3G57520	AT5G14450	AT2G23540	AT2G30550	AT1G02400	AT2G37040	AT4G18550	AT2G22480	AT5G05390	AT5G09360	AT2G47730	AT1G74460	AT4G26270	AT2G19570	AT5G37690	AT2G38080	AT3G25860	AT2G29090	AT5G55050	AT3G48990	AT5G45950	AT1G74030	AT3G12600	AT5G03610	AT3G54320	AT2G01670	AT3G01420	AT1G80460	AT1G53920	AT3G22960	AT1G68760	AT2G30210	AT3G02040	AT1G54790	AT2G34590	AT5G38710	AT5G45960	AT3G09270
	GO:0044281	P	small molecule metabolic process	72	580	1597	28362	1.8e-10	1.4e-07	AT2G46760	AT4G21000	AT3G51770	AT5G35360	AT1G28960	AT2G22230	AT1G48320	AT1G49430	AT1G14520	AT3G26720	AT5G13980	AT1G02400	AT1G08080	AT5G23190	AT2G30490	AT1G79750	AT2G37040	AT2G22480	AT4G17260	AT3G25900	AT1G80460	AT5G42650	AT4G00360	AT3G55360	AT5G08415	AT2G18960	AT1G69370	AT5G15530	AT3G47800	AT2G29090	AT4G26270	AT1G24360	AT4G13830	AT1G08510	AT3G25860	AT5G64440	AT3G12120	AT3G48990	AT1G74030	AT3G51520
	GO:0009056	P	catabolic process	67	580	1430	28362	6.4e-10	1.4e-07	AT3G11210	AT3G51770	AT2G41540	AT3G57520	AT5G14450	AT1G05260	AT2G23540	AT2G30550	AT2G39040	AT1G68850	AT5G51890	AT1G02400	AT2G27920	AT2G35380	AT5G64570	AT2G37040	AT4G18550	AT2G22480	AT5G05390	AT5G09360	AT3G52790	AT3G61460	AT1G20140	AT2G47730	AT1G74460	AT4G26270	AT2G19570	AT5G66140	AT1G14520	AT5G37690	AT2G38080	AT2G30210	AT2G29090	AT1G65610	AT5G55050	AT3G48990	AT5G45950	AT1G74030	AT3G12600	AT5G03610
	GO:0008152	P	metabolic process	318	580	12035	28362	7.3e-10	3.3e-07	AT1G77860	AT5G06490	AT1G13680	AT5G66850	AT2G22230	AT3G06650	AT1G76490	AT3G09770	AT3G17510	AT1G03400	AT1G68360	AT4G12720	AT1G67810	AT4G15360	AT3G10870	AT1G08080	AT4G18750	AT1G65610	AT2G30150	AT4G29090	AT1G08510	AT4G25810	AT2G45040	AT5G01880	AT2G28200	AT2G37360	AT1G10390	AT1G69370	AT3G19000	AT5G15530	AT2G47730	AT3G01140	AT5G66460	AT3G25860	AT3G61220	AT1G74030	AT1G33720	AT3G50760	AT1G54940	AT1G19440
	GO:0044283	P	small molecule biosynthetic process	39	580	653	28362	5.1e-09	1.3e-06	AT2G46760	AT1G14520	AT5G35360	AT2G22230	AT1G48320	AT1G49430	AT5G10160	AT1G08510	AT1G02400	AT5G23190	AT2G30490	AT1G79750	AT2G37040	AT5G42650	AT3G55360	AT5G08415	AT1G69370	AT5G15530	AT1G24360	AT2G05990	AT3G12120	AT5G59750	AT1G01120	AT1G54630	AT3G06350	AT1G52340	AT1G10670	AT1G16060	AT1G74960	AT3G01420	AT1G19440	AT1G62640	AT2G43710	AT5G46290	AT3G54050	AT3G25900	AT5G38710	AT1G04220	AT2G30200
	GO:0044763	P	single-organism cellular process	195	580	6591	28362	1.2e-08	1.7e-06	AT5G66850	AT2G34930	AT1G76490	AT3G09770	AT3G17510	AT4G38620	AT1G68360	AT5G22400	AT1G11000	AT3G10870	AT3G05990	AT4G03500	AT4G28390	AT2G22480	AT1G54630	AT5G17680	AT1G69370	AT5G13990	AT2G22230	AT5G15530	AT2G47730	AT4G30080	AT1G48480	AT1G80370	AT5G45970	AT3G25860	AT4G30600	AT1G59620	AT5G59845	AT1G74030	AT5G36930	AT4G20050	AT5G24030	AT2G28210	AT5G41040	AT4G04220	AT1G19440	AT4G21440	AT5G14920	AT1G62640
	GO:1901575	P	organic substance catabolic process	54	580	1249	28362	2.8e-07	4.4e-05	AT3G11210	AT3G51770	AT2G41540	AT3G57520	AT5G14450	AT2G23540	AT2G30550	AT1G02400	AT2G27920	AT5G64570	AT2G37040	AT4G18550	AT2G22480	AT5G05390	AT5G09360	AT1G20140	AT1G74460	AT4G26270	AT2G19570	AT5G66140	AT1G14520	AT5G37690	AT2G38080	AT2G30210	AT2G29090	AT1G65610	AT5G55050	AT3G48990	AT5G45950	AT1G74030	AT3G12600	AT5G03610	AT4G30810	AT3G63470	AT1G63990	AT3G63530	AT3G54320	AT2G01670	AT4G23560	AT3G01420
	GO:0044248	P	cellular catabolic process	42	580	1024	28362	4.2e-05	0.002	AT1G68850	AT3G51770	AT5G51890	AT1G05260	AT1G14520	AT2G39040	AT1G02400	AT2G27920	AT2G35380	AT2G37040	AT4G18550	AT5G05390	AT5G09360	AT3G52790	AT3G61460	AT1G20140	AT2G47730	AT2G29090	AT5G66140	AT2G38080	AT2G30210	AT1G65610	AT5G14130	AT3G48990	AT3G12600	AT1G80460	AT4G30810	AT3G63470	AT1G63990	AT3G63530	AT2G01670	AT4G23560	AT3G01420	AT4G25433	AT2G19570	AT5G67400	AT1G68760	AT5G66460	AT3G02040	AT5G01880
	GO:0071704	P	organic substance metabolic process	260	580	10672	28362	0.00063	0.013	AT1G77860	AT5G06490	AT1G13680	AT5G66850	AT2G22230	AT3G06650	AT1G76490	AT3G09770	AT3G17510	AT4G38620	AT1G68360	AT4G12720	AT3G27540	AT3G10870	AT4G18750	AT1G65610	AT4G29090	AT1G08510	AT4G25810	AT2G45040	AT5G01880	AT2G28200	AT2G37360	AT1G10390	AT1G69370	AT5G15530	AT1G48480	AT3G13750	AT5G66460	AT1G74030	AT4G01720	AT3G50760	AT1G19440	AT1G02660	AT2G05790	AT4G23180	AT5G41040	AT1G12740	AT2G48130	AT1G54630
LIPID METABOLISM
	GO:0006629	P	lipid metabolic process	71	580	994	28362	6.6e-19	6.5e-16	AT1G54790	AT3G11210	AT5G14400	AT1G74960	AT5G35360	AT1G13680	AT2G22230	AT3G06650	AT1G76490	AT2G23540	AT2G30550	AT2G38110	AT1G02400	AT5G23190	AT3G47350	AT1G79750	AT1G68260	AT4G18550	AT5G45950	AT1G47290	AT1G80460	AT2G26710	AT4G00360	AT3G55360	AT5G08415	AT4G11820	AT5G15530	AT1G74460	AT1G24360	AT1G08510	AT3G01420	AT1G49430	AT2G05990	AT2G29090	AT5G55050	AT3G12120	AT4G13830	AT5G36110	AT3G51520	AT5G03610
	GO:0006633	P	fatty acid biosynthetic process	24	580	158	28362	3.3e-13	1.9e-10	AT5G35360	AT2G22230	AT1G49430	AT5G10160	AT1G08510	AT5G23190	AT1G79750	AT3G55360	AT5G08415	AT5G15530	AT1G24360	AT2G05990	AT3G12120	AT1G01120	AT1G54630	AT1G10670	AT1G16060	AT1G74960	AT1G19440	AT1G62640	AT2G43710	AT5G46290	AT1G04220	AT2G30200
	GO:0008610	P	lipid biosynthetic process	42	580	522	28362	3.7e-13	1.9e-10	AT1G74960	AT5G35360	AT2G22230	AT1G76490	AT5G10160	AT2G38110	AT1G02400	AT5G23190	AT3G47350	AT1G79750	AT3G55360	AT5G08415	AT4G11820	AT5G15530	AT2G29090	AT1G24360	AT1G08510	AT5G36110	AT1G49430	AT2G05990	AT3G12120	AT4G13830	AT5G14400	AT3G51520	AT1G01120	AT1G19440	AT2G07050	AT1G10670	AT1G16060	AT1G12740	AT3G01420	AT1G54630	AT1G47290	AT1G01610	AT1G62640	AT3G11430	AT2G43710	AT5G46290	AT3G54320	AT1G04220
	GO:0006631	P	fatty acid metabolic process	27	580	252	28362	1.9e-11	5.7e-09	AT5G35360	AT2G22230	AT1G49430	AT5G10160	AT1G08510	AT5G23190	AT1G79750	AT5G42650	AT4G00360	AT3G55360	AT5G08415	AT5G15530	AT1G24360	AT2G05990	AT3G12120	AT1G01120	AT1G54630	AT1G10670	AT1G16060	AT1G74960	AT3G01420	AT1G19440	AT1G62640	AT2G43710	AT5G46290	AT1G04220	AT2G30200
	GO:0044255	P	cellular lipid metabolic process	41	580	649	28362	7.7e-10	1.4e-07	AT5G35360	AT2G22230	AT1G76490	AT5G10160	AT2G38110	AT1G02400	AT5G23190	AT1G79750	AT4G18550	AT1G80460	AT5G42650	AT4G00360	AT3G55360	AT5G08415	AT4G11820	AT5G15530	AT1G24360	AT1G08510	AT1G49430	AT2G05990	AT3G12120	AT4G13830	AT3G51520	AT1G01120	AT1G19440	AT2G07050	AT1G10670	AT1G16060	AT1G74960	AT3G01420	AT1G54630	AT1G01610	AT1G62640	AT3G11430	AT3G02040	AT2G43710	AT5G46290	AT3G54320	AT1G04220	AT5G40610
	GO:0016042	P	lipid catabolic process	16	580	224	28362	3.1e-05	0.0021	AT1G54790	AT3G11210	AT1G53920	AT5G45950	AT5G55050	AT5G14450	AT5G03610	AT2G23540	AT2G30550	AT3G02040	AT1G74460	AT1G02400	AT3G01420	AT5G45960	AT4G18550	AT5G37690
RESPONSE
	GO:0050896	P	response to stimulus	171	580	6250	28362	2.1e-05	0.0015	AT3G23600	AT5G66850	AT2G22230	AT3G09770	AT3G17510	AT1G53210	AT5G22400	AT1G11000	AT3G05990	AT2G23970	AT4G03500	AT2G38290	AT3G18360	AT5G17680	AT1G69370	AT2G34930	AT2G47730	AT2G26910	AT1G48480	AT3G16030	AT5G45970	AT2G29090	AT1G59620	AT3G61220	AT1G74030	AT5G36930	AT5G24030	AT2G28210	AT1G75280	AT4G31940	AT1G80460	AT5G67400	AT4G21440	AT5G14920	AT1G63440	AT1G56600	AT2G43710	AT5G46290	AT1G64060	AT1G04220
	GO:0006950	P	response to stress	105	580	3506	28362	5.1e-05	0.003	AT3G23600	AT5G66850	AT2G34930	AT3G61220	AT3G17510	AT1G53210	AT1G11000	AT2G23970	AT4G03500	AT3G18360	AT5G17680	AT1G69370	AT1G14870	AT2G47730	AT1G59620	AT5G36930	AT5G24030	AT1G75280	AT1G80460	AT5G67400	AT4G21440	AT5G14920	AT1G63440	AT1G56600	AT2G43710	AT1G64060	AT1G04220	AT3G57520	AT3G51770	AT2G41540	AT5G37980	AT1G49430	AT1G05260	AT3G44220	AT3G14470	AT4G05200	AT1G03220	AT2G39730	AT1G60140	AT1G52340
	GO:0006952	P	defense response	52	580	1566	28362	0.00046	0.027	AT2G02220	AT5G66850	AT2G34930	AT1G49430	AT3G61220	AT1G59620	AT4G13920	AT5G15410	AT1G11000	AT3G44220	AT1G64160	AT2G23970	AT2G05940	AT5G64570	AT2G21100	AT2G37040	AT3G14470	AT4G05200	AT3G18360	AT5G42650	AT4G00360	AT4G12720	AT2G39730	AT5G17680	AT1G69370	AT2G22230	AT2G47730	AT3G16030	AT4G23180	AT1G15520	AT5G64440	AT4G11650	AT3G48990	AT2G39210	AT5G02500	AT3G11480	AT5G36930	AT1G51800	AT1G61590	AT2G19590
STEROID METABOLISM
	GO:1901615	P	organic hydroxy compound metabolic process	17	580	215	28362	2.3e-06	0.00043	AT1G14520	AT5G14400	AT2G26710	AT4G38620	AT1G47290	AT1G76490	AT3G51520	AT1G80460	AT4G11820	AT3G02040	AT5G42650	AT2G29090	AT1G64160	AT5G36110	AT1G12740	AT5G64440	AT3G01420
	GO:0008202	P	steroid metabolic process	11	580	110	28362	2.8e-05	0.0022	AT3G47350	AT5G14400	AT2G26710	AT1G47290	AT1G76490	AT5G42650	AT4G11820	AT2G29090	AT5G57240	AT5G36110	AT1G12740
	GO:0016125	P	sterol metabolic process	8	580	79	28362	0.00026	0.017	AT5G14400	AT5G42650	AT1G12740	AT1G76490	AT4G11820	AT2G29090	AT5G36110	AT1G47290
	GO:0006694	P	steroid biosynthetic process	8	580	82	28362	0.00036	0.021	AT5G36110	AT5G14400	AT1G12740	AT1G76490	AT4G11820	AT2G29090	AT3G47350	AT1G47290
	GO:0010268	P	brassinosteroid homeostasis	5	580	30	28362	0.00057	0.029	AT2G29090	AT5G36110	AT1G12740	AT5G14400	AT2G26710
SECONDARY METABOLISM / LIGNIN / SUBERIN
	GO:0009698	P	phenylpropanoid metabolic process	21	580	164	28362	1.4e-10	4.4e-08	AT4G38620	AT5G05390	AT2G37040	AT2G21100	AT5G09360	AT2G41480	AT1G32100	AT2G38080	AT2G40890	AT3G44540	AT3G11430	AT2G30490	AT1G67980	AT5G23190	AT2G37360	AT1G64160	AT5G41040	AT3G13610	AT1G04220	AT2G30210	AT4G34050
	GO:0009699	P	phenylpropanoid biosynthetic process	17	580	121	28362	1.9e-09	4.5e-07	AT4G38620	AT5G41040	AT2G37040	AT1G32100	AT2G38080	AT2G40890	AT3G44540	AT2G21100	AT2G30490	AT1G67980	AT5G23190	AT2G37360	AT1G64160	AT3G13610	AT1G04220	AT3G11430	AT4G34050
	GO:0019748	P	secondary metabolic process	32	580	492	28362	2.1e-08	3.7e-06	AT4G38620	AT4G15360	AT1G64160	AT5G23190	AT2G30490	AT2G37040	AT5G05390	AT5G09360	AT2G40890	AT2G21100	AT2G47730	AT1G67980	AT3G26300	AT2G45550	AT1G32100	AT2G30210	AT1G33720	AT3G48280	AT1G52340	AT3G44540	AT5G41040	AT2G37360	AT4G31940	AT1G68360	AT2G41480	AT2G38080	AT4G34050	AT2G42250	AT3G13610	AT1G04220	AT3G11430	AT3G09270
	GO:0044550	P	secondary metabolite biosynthetic process	24	580	311	28362	3.1e-08	1.1e-05	AT4G38620	AT4G15360	AT1G64160	AT5G23190	AT2G30490	AT2G37040	AT2G40890	AT2G21100	AT1G67980	AT3G26300	AT2G45550	AT1G32100	AT1G33720	AT3G48280	AT2G42250	AT3G44540	AT5G41040	AT2G37360	AT4G31940	AT2G38080	AT4G34050	AT3G13610	AT1G04220	AT3G11430
	GO:0010345	P	suberin biosynthetic process	6	580	14	28362	1.3e-06	0.00017	AT1G04220	AT3G44540	AT5G23190	AT5G41040	AT2G37360	AT3G11430
	GO:0009808	P	lignin metabolic process	10	580	95	28362	5.1e-05	0.0029	AT5G05390	AT2G37040	AT5G09360	AT2G41480	AT2G40890	AT2G30490	AT4G34050	AT1G67980	AT2G38080	AT2G30210
	GO:0046274	P	lignin catabolic process	5	580	17	28362	5.2e-05	0.0035	AT5G05390	AT2G38080	AT2G30210	AT5G09360	AT2G37040
	GO:0046271	P	phenylpropanoid catabolic process	5	580	17	28362	6.3e-05	0.0035	AT5G05390	AT2G38080	AT2G30210	AT5G09360	AT2G37040
CELL WALL ORGANIZATION AND/OR BIOGENESIS
	GO:0071554	P	cell wall organization or biogenesis	40	580	704	28362	1.3e-08	2.5e-06	AT1G65610	AT1G32170	AT1G05260	AT5G23190	AT5G64570	AT5G15900	AT2G30900	AT5G15630	AT4G09990	AT4G25810	AT4G24140	AT3G52790	AT3G12060	AT1G21310	AT1G17950	AT5G57560	AT2G40320	AT1G14720	AT2G46710	AT1G54940	AT3G50760	AT1G73360	AT3G62060	AT4G28500	AT4G20050	AT5G41040	AT4G23560	AT2G26330	AT4G33330	AT4G25433	AT1G01430	AT3G22800	AT2G41480	AT2G38080	AT5G01620	AT5G66460	AT5G67210	AT5G03760	AT2G32530	AT2G37090
	GO:0044036	P	cell wall macromolecule metabolic process	15	580	158	28362	1.9e-06	0.0002	AT1G14720	AT4G33330	AT4G25433	AT4G25810	AT5G64570	AT1G32170	AT2G40320	AT5G01620	AT5G66460	AT4G09990	AT5G67210	AT3G52790	AT5G41040	AT5G57560	AT2G37090
	GO:0010410	P	hemicellulose metabolic process	11	580	96	28362	8e-06	0.00083	AT1G14720	AT4G33330	AT4G25810	AT1G32170	AT2G40320	AT5G01620	AT4G09990	AT5G67210	AT2G37090	AT5G57560	AT5G64570
	GO:0010383	P	cell wall polysaccharide metabolic process	12	580	118	28362	1e-05	0.00098	AT1G14720	AT4G33330	AT5G41040	AT4G25810	AT1G32170	AT2G40320	AT5G01620	AT4G09990	AT5G67210	AT2G37090	AT5G57560	AT5G64570
	GO:0045229	P	external encapsulating structure organization	28	580	551	28362	1.6e-05	0.0015	AT1G65610	AT1G32170	AT1G05260	AT5G23190	AT5G57560	AT5G15630	AT4G25810	AT4G24140	AT1G21310	AT1G17950	AT2G39350	AT1G14720	AT2G46710	AT1G54940	AT3G50760	AT1G73360	AT3G62060	AT4G20050	AT5G41040	AT4G23560	AT4G33330	AT2G26330	AT3G22800	AT2G41480	AT3G59530	AT5G03760	AT2G32530	AT2G37090
	GO:0042546	P	cell wall biogenesis	16	580	230	28362	3.3e-05	0.0026	AT1G14720	AT4G33330	AT5G41040	AT4G25810	AT5G15630	AT1G32170	AT2G40320	AT5G01620	AT4G28500	AT4G09990	AT5G67210	AT2G32530	AT1G17950	AT5G57560	AT2G38080	AT2G37090
	GO:0071669	P	plant-type cell wall organization or biogenesis	17	580	256	28362	4.2e-05	0.0026	AT4G33330	AT5G41040	AT1G73360	AT2G46710	AT2G41480	AT2G40320	AT1G05260	AT4G28500	AT2G26330	AT5G67210	AT2G32530	AT1G21310	AT1G17950	AT5G57560	AT2G38080	AT2G37090	AT5G15630
	GO:0071555	P	cell wall organization	26	580	518	28362	4.5e-05	0.0029	AT1G65610	AT1G32170	AT1G05260	AT5G23190	AT5G57560	AT5G15630	AT4G25810	AT4G24140	AT1G21310	AT1G17950	AT1G14720	AT2G46710	AT1G54940	AT3G50760	AT1G73360	AT3G62060	AT4G20050	AT5G41040	AT4G23560	AT4G33330	AT2G26330	AT3G22800	AT2G41480	AT5G03760	AT2G32530	AT2G37090
	GO:0009834	P	plant-type secondary cell wall biogenesis	8	580	65	28362	8.8e-05	0.0056	AT4G33330	AT5G15630	AT2G40320	AT4G28500	AT5G67210	AT2G37090	AT2G38080	AT1G17950
	GO:0070592	P	cell wall polysaccharide biosynthetic process	6	580	50	28362	0.00082	0.038	AT4G09990	AT4G33330	AT5G01620	AT5G67210	AT2G37090	AT5G41040
	GO:0044038	P	cell wall macromolecule biosynthetic process	6	580	52	28362	0.00097	0.043	AT4G09990	AT4G33330	AT5G01620	AT5G67210	AT2G37090	AT5G41040
	GO:0070589	P	cellular component macromolecule biosynthetic process	6	580	52	28362	0.0011	0.043	AT4G09990	AT4G33330	AT5G01620	AT5G67210	AT2G37090	AT5G41040
CARBOHYDRATE METABOLISM
	GO:0005975	P	carbohydrate metabolic process	55	580	1144	28362	8.7e-09	1.6e-06	AT1G65610	AT1G14520	AT1G80160	AT2G41540	AT3G57520	AT1G32170	AT3G13750	AT3G26720	AT5G13980	AT5G64570	AT5G57560	AT2G22480	AT4G09990	AT4G25810	AT2G32530	AT4G17260	AT5G49360	AT4G12720	AT3G12060	AT2G44480	AT3G19620	AT4G26270	AT3G54050	AT5G55180	AT3G25860	AT1G14720	AT4G13830	AT2G34590	AT1G74030	AT3G51520	AT1G02640	AT3G50760	AT1G80460	AT1G60140	AT2G05790	AT1G10670	AT3G27540	AT5G41040	AT4G23560	AT1G08280
	GO:0044723	P	single-organism carbohydrate metabolic process	33	580	613	28362	4.3e-07	0.00011	AT3G57520	AT1G14520	AT1G10670	AT4G12720	AT3G26720	AT5G13980	AT2G22480	AT4G09990	AT3G12060	AT4G26270	AT5G03760	AT3G25860	AT2G32530	AT1G74030	AT3G51520	AT3G50760	AT1G54630	AT1G60140	AT3G54320	AT3G27540	AT5G41040	AT1G08280	AT4G33330	AT1G80460	AT3G22960	AT5G01620	AT3G02040	AT1G56600	AT5G67210	AT3G47800	AT3G54050	AT2G34590	AT2G37090
	GO:0044262	P	cellular carbohydrate metabolic process	24	580	407	28362	5.1e-06	0.00066	AT1G65610	AT1G14520	AT4G12720	AT1G32170	AT5G57560	AT4G09990	AT4G25810	AT3G12060	AT1G14720	AT4G13830	AT3G51520	AT1G60140	AT1G10670	AT5G41040	AT4G23560	AT4G33330	AT1G80460	AT5G01620	AT5G66460	AT3G02040	AT5G67210	AT3G54050	AT2G32530	AT2G37090
	GO:0045491	P	xylan metabolic process	7	580	41	28362	4.7e-05	0.0028	AT4G09990	AT4G33330	AT2G40320	AT5G01620	AT5G67210	AT2G37090	AT5G64570
	GO:0044724	P	single-organism carbohydrate catabolic process	10	580	95	28362	6.3e-05	0.0029	AT2G34590	AT1G14520	AT3G22960	AT3G54320	AT1G74030	AT3G57520	AT1G80460	AT4G26270	AT3G25860	AT2G22480
	GO:0044264	P	cellular polysaccharide metabolic process	17	580	273	28362	0.00011	0.0047	AT1G14720	AT1G65610	AT5G41040	AT4G25810	AT2G32530	AT4G33330	AT1G32170	AT5G01620	AT5G66460	AT4G09990	AT4G12720	AT5G67210	AT3G12060	AT1G10670	AT2G37090	AT5G57560	AT4G23560
	GO:0006090	P	pyruvate metabolic process	9	580	91	28362	0.00018	0.0093	AT2G34590	AT3G22960	AT4G13830	AT3G54320	AT1G74030	AT4G26270	AT1G79750	AT3G25860	AT2G22480
	GO:0045492	P	xylan biosynthetic process	5	580	32	28362	0.00088	0.036	AT4G09990	AT4G33330	AT5G67210	AT5G01620	AT2G37090
	GO:0005976	P	polysaccharide metabolic process	20	580	432	28362	0.0009	0.039	AT1G14720	AT1G65610	AT5G41040	AT4G25810	AT2G32530	AT4G33330	AT5G64570	AT1G32170	AT3G50760	AT5G01620	AT5G66460	AT4G09990	AT4G12720	AT5G67210	AT3G12060	AT2G40320	AT1G10670	AT2G37090	AT5G57560	AT4G23560
	GO:0006757	P	ATP generation from ADP	7	580	71	28362	0.00097	0.04	AT2G34590	AT3G22960	AT3G54320	AT1G74030	AT4G26270	AT3G25860	AT2G22480
	GO:0006096	P	glycolytic process	7	580	71	28362	0.0011	0.04	AT2G34590	AT3G22960	AT3G54320	AT1G74030	AT4G26270	AT3G25860	AT2G22480
	GO:0009135	P	purine nucleoside diphosphate metabolic process	7	580	73	28362	0.0011	0.043	AT2G34590	AT3G22960	AT3G54320	AT1G74030	AT4G26270	AT3G25860	AT2G22480
	GO:0046031	P	ADP metabolic process	7	580	73	28362	0.0011	0.043	AT2G34590	AT3G22960	AT3G54320	AT1G74030	AT4G26270	AT3G25860	AT2G22480
	GO:0009179	P	purine ribonucleoside diphosphate metabolic process	7	580	73	28362	0.0011	0.043	AT2G34590	AT3G22960	AT3G54320	AT1G74030	AT4G26270	AT3G25860	AT2G22480
	GO:0009185	P	ribonucleoside diphosphate metabolic process	7	580	73	28362	0.0011	0.043	AT2G34590	AT3G22960	AT3G54320	AT1G74030	AT4G26270	AT3G25860	AT2G22480
ORGANIC ACID METABOLISM
	GO:0032787	P	monocarboxylic acid metabolic process	39	580	481	28362		9.1e-10	AT5G35360	AT2G22230	AT1G49430	AT5G10160	AT1G08510	AT5G23190	AT1G79750	AT2G37040	AT2G22480	AT1G10670	AT5G42650	AT4G00360	AT3G55360	AT5G08415	AT5G15530	AT2G29090	AT4G26270	AT1G24360	AT3G25860	AT2G05990	AT3G12120	AT4G13830	AT1G74030	AT1G01120	AT1G19440	AT3G06350	AT1G52340	AT3G54320	AT1G16060	AT1G74960	AT3G01420	AT1G54630	AT3G22960	AT1G62640	AT2G43710	AT5G46290	AT2G34590	AT1G04220	AT2G30200
	GO:0072330	P	monocarboxylic acid biosynthetic process	27	580	251	28362	9.3e-12	5.7e-09	AT5G35360	AT2G22230	AT1G49430	AT5G10160	AT1G08510	AT5G23190	AT1G79750	AT2G37040	AT5G42650	AT3G55360	AT5G08415	AT5G15530	AT1G24360	AT2G05990	AT3G12120	AT1G01120	AT1G54630	AT1G52340	AT1G10670	AT1G16060	AT1G74960	AT1G19440	AT1G62640	AT2G43710	AT5G46290	AT1G04220	AT2G30200
	GO:0046394	P	carboxylic acid biosynthetic process	33	580	438	28362	7.8e-10	1.4e-07	AT2G46760	AT1G14520	AT5G35360	AT2G22230	AT1G49430	AT5G10160	AT1G08510	AT5G23190	AT1G79750	AT2G37040	AT5G42650	AT3G55360	AT5G08415	AT5G15530	AT1G24360	AT2G05990	AT3G12120	AT1G01120	AT1G19440	AT3G06350	AT1G52340	AT1G10670	AT1G16060	AT1G74960	AT3G01420	AT1G54630	AT1G62640	AT2G43710	AT5G46290	AT3G25900	AT5G38710	AT1G04220	AT2G30200
	GO:0016053	P	organic acid biosynthetic process	35	580	531	28362	2.7e-09	7.9e-07	AT2G46760	AT1G14520	AT5G35360	AT2G22230	AT1G49430	AT5G10160	AT1G08510	AT1G02400	AT5G23190	AT1G79750	AT2G37040	AT5G42650	AT3G55360	AT5G08415	AT1G69370	AT5G15530	AT1G24360	AT2G05990	AT3G12120	AT1G01120	AT1G19440	AT3G06350	AT1G52340	AT1G10670	AT1G16060	AT1G74960	AT3G01420	AT1G54630	AT1G62640	AT2G43710	AT5G46290	AT3G25900	AT5G38710	AT1G04220	AT2G30200
	GO:0019752	P	carboxylic acid metabolic process	46	580	864	28362	1.2e-08	1.6e-06	AT2G46760	AT1G14520	AT5G35360	AT2G22230	AT1G49430	AT4G17260	AT1G08510	AT5G23190	AT1G79750	AT2G37040	AT2G22480	AT1G10670	AT5G42650	AT4G00360	AT3G55360	AT5G08415	AT1G69370	AT5G15530	AT2G29090	AT4G26270	AT1G24360	AT4G13830	AT3G25860	AT2G05990	AT3G12120	AT3G48990	AT1G74030	AT1G01120	AT1G19440	AT3G06350	AT1G52340	AT3G54320	AT1G16060	AT1G74960	AT3G01420	AT1G54630	AT3G22960	AT1G62640	AT5G10160	AT2G43710
	GO:0043436	P	oxoacid metabolic process	47	580	973	28362	9.3e-08	1.4e-05	AT2G46760	AT1G14520	AT5G35360	AT2G22230	AT1G49430	AT4G17260	AT1G08510	AT5G23190	AT1G79750	AT2G37040	AT2G22480	AT1G10670	AT5G42650	AT4G00360	AT3G55360	AT5G08415	AT1G69370	AT5G15530	AT2G29090	AT4G26270	AT1G24360	AT4G13830	AT3G25860	AT2G05990	AT3G12120	AT3G48990	AT1G74030	AT1G01120	AT1G19440	AT3G06350	AT1G52340	AT3G54320	AT1G16060	AT1G74960	AT3G01420	AT1G54630	AT3G22960	AT1G68360	AT1G62640	AT5G10160
	GO:0006082	P	organic acid metabolic process	50	580	1099	28362	1.3e-07	3e-05	AT2G46760	AT3G51770	AT5G35360	AT2G22230	AT1G49430	AT1G14520	AT1G08510	AT1G02400	AT5G23190	AT4G17260	AT1G79750	AT2G37040	AT2G22480	AT5G42650	AT4G00360	AT3G55360	AT5G08415	AT1G69370	AT5G15530	AT2G29090	AT4G26270	AT1G24360	AT4G13830	AT3G25860	AT2G05990	AT3G12120	AT3G48990	AT1G74030	AT1G01120	AT1G19440	AT3G06350	AT1G52340	AT1G10670	AT1G16060	AT1G74960	AT3G01420	AT1G54630	AT3G22960	AT1G68360	AT1G62640
COENZYME MATABOLISM
	GO:0035383	P	thioester metabolic process	8	580	33	28362	1.1e-06	0.00012	AT1G28960	AT1G10670	AT3G06650	AT1G76490	AT4G11820	AT2G34590	AT3G25860	AT5G35360
	GO:0006637	P	acyl-CoA metabolic process	8	580	33	28362	1.3e-06	0.00012	AT1G28960	AT1G10670	AT3G06650	AT1G76490	AT4G11820	AT2G34590	AT3G25860	AT5G35360
	GO:0006084	P	acetyl-CoA metabolic process	6	580	24	28362	2.5e-05	0.0018	AT1G10670	AT3G06650	AT1G76490	AT4G11820	AT2G34590	AT3G25860
	GO:0071616	P	acyl-CoA biosynthetic process	5	580	20	28362	0.00012	0.0062	AT3G06650	AT2G34590	AT3G25860	AT1G10670	AT5G35360
	GO:0035384	P	thioester biosynthetic process	5	580	20	28362	0.00012	0.0062	AT3G06650	AT2G34590	AT3G25860	AT1G10670	AT5G35360
	GO:0006732	P	coenzyme metabolic process	16	580	264	28362	0.00019	0.0093	AT2G34590	AT3G22960	AT5G35360	AT1G74030	AT1G28960	AT1G48320	AT3G06650	AT1G76490	AT5G08415	AT4G11820	AT2G30490	AT3G54320	AT1G10670	AT4G26270	AT3G25860	AT2G22480
CUTICLE DEVELOPMENT
	GO:0042335	P	cuticle development	5	580	31	28362	0.00072	0.032	AT3G43720	AT3G55360	AT1G19440	AT1G01120	AT2G26910
CUTIN BIOSYNTHESIS
	GO:0010143	P	cutin biosynthetic process	6	580	22	28362	1.3e-05	0.0012	AT1G01610	AT2G38110	AT3G11430	AT3G54320	AT1G16060	AT1G49430
OXIDATION REDUCTION PROCESS
	GO:0055114	P	oxidation-reduction process	76	580	1566	28362	2.1e-12	3.4e-09	AT2G46760	AT1G68850	AT1G14520	AT2G35380	AT2G41540	AT5G37980	AT3G19000	AT5G60010	AT1G05260	AT1G03400	AT2G39040	AT5G47530	AT4G15360	AT5G24910	AT1G02400	AT2G37770	AT5G23190	AT3G47350	AT1G79750	AT3G14690	AT3G12900	AT4G17260	AT5G05390	AT5G09360	AT2G26710	AT4G00360	AT3G55360	AT5G42250	AT2G40890	AT2G43710	AT2G38960	AT1G64060	AT2G47730	AT2G30490	AT3G14610	AT1G24360	AT3G26300	AT2G45550	AT5G36110	AT1G32100
MOLECULAR FUNCTION
MAIN
	GO:0003824	F	catalytic activity	309	580	9101	28362	1.8e-25	1.4e-22	AT1G77860	AT3G23600	AT1G13680	AT5G66850	AT2G22230	AT3G06650	AT1G76490	AT3G09770	AT3G17510	AT1G03400	AT3G27540	AT4G15360	AT3G10870	AT1G08080	AT4G18750	AT1G64300	AT1G65610	AT4G29090	AT1G08510	AT4G25810	AT2G45040	AT5G08415	AT5G24080	AT4G12720	AT1G69370	AT1G53570	AT5G15530	AT2G47730	AT2G26910	AT1G48480	AT2G48130	AT3G25860	AT4G30600	AT3G61220	AT1G74030	AT1G33720	AT3G50760	AT1G54940	AT1G80460	AT1G67520
ION BINDING
	GO:0043169	F	cation binding	132	580	3678	28362	1.2e-10	1.7e-08	AT4G21000	AT5G06490	AT3G06650	AT3G09770	AT1G53210	AT4G15360	AT4G18750	AT2G22480	AT2G45040	AT5G55970	AT2G28200	AT3G22930	AT5G50670	AT1G74030	AT1G33720	AT1G54940	AT1G03400	AT4G25570	AT2G28210	AT1G12740	AT4G31940	AT5G67400	AT1G80730	AT1G63440	AT5G53110	AT5G42200	AT1G56600	AT2G43710	AT5G01880	AT1G64060	AT2G34590	AT1G60360	AT5G60010	AT1G05260	AT1G01050	AT5G42650	AT5G13980	AT1G02400	AT5G23190	AT2G32300
	GO:0046872	F	metal ion binding	131	580	3673	28362	2.2e-10	2.5e-08	AT4G21000	AT5G06490	AT3G06650	AT3G09770	AT1G53210	AT4G15360	AT4G18750	AT2G22480	AT2G45040	AT5G55970	AT2G28200	AT3G22930	AT5G50670	AT1G74030	AT1G33720	AT1G54940	AT1G03400	AT4G25570	AT2G28210	AT1G12740	AT4G31940	AT5G67400	AT1G80730	AT1G63440	AT5G53110	AT5G42200	AT1G56600	AT2G43710	AT5G01880	AT1G64060	AT2G34590	AT1G60360	AT5G60010	AT1G05260	AT1G01050	AT5G42650	AT5G13980	AT1G02400	AT5G23190	AT2G32300
	GO:0043167	F	ion binding	134	580	3821	28362	3.8e-10	3.8e-08	AT4G21000	AT5G06490	AT3G06650	AT3G09770	AT1G53210	AT4G15360	AT4G18750	AT2G22480	AT2G45040	AT5G55970	AT2G28200	AT3G22930	AT5G50670	AT5G15530	AT1G74030	AT1G33720	AT1G54940	AT1G03400	AT4G25570	AT2G28210	AT1G12740	AT4G31940	AT5G67400	AT1G80730	AT1G63440	AT5G53110	AT5G42200	AT1G56600	AT2G43710	AT5G01880	AT1G64060	AT2G34590	AT1G60360	AT5G60010	AT1G05260	AT1G01050	AT5G42650	AT5G13980	AT1G02400	AT5G23190
	GO:0046914	F	transition metal ion binding	72	580	1912	28362	7.7e-07	4.8e-05	AT4G28890	AT4G21000	AT1G14520	AT1G63440	AT5G06490	AT3G25900	AT3G09770	AT4G18750	AT5G53110	AT3G26720	AT5G13980	AT2G42360	AT5G23190	AT3G05950	AT1G79750	AT2G32300	AT3G14690	AT5G14400	AT5G02380	AT2G38920	AT2G45040	AT5G42650	AT5G09360	AT2G28200	AT4G00360	AT5G42250	AT2G40890	AT2G30490	AT5G38600	AT2G29090	AT3G14610	AT1G24360	AT2G28210	AT3G26300	AT2G45550	AT5G36110	AT2G38080	AT2G30210	AT2G05990	AT2G26710
	GO:0005506	F	iron ion binding	21	580	317	28362	5.6e-06	0.00027	AT4G31940	AT1G14520	AT5G14400	AT1G33720	AT4G00360	AT2G26710	AT2G40890	AT2G30490	AT3G48280	AT5G42650	AT4G15360	AT2G42250	AT5G24910	AT3G14610	AT5G23190	AT3G26300	AT2G45550	AT5G36110	AT1G12740	AT3G14690	AT2G29090
	GO:0005507	F	copper ion binding	15	580	238	28362	0.0002	0.0059	AT5G05390	AT5G07475	AT5G09360	AT4G31840	AT3G60280	AT1G63440	AT2G32300	AT4G25240	AT5G02380	AT1G24360	AT1G10630	AT2G38080	AT2G30210	AT2G05990	AT3G24450
OXIDOREDUCTASE ACTIVITY
	GO:0016491	F	oxidoreductase activity	77	580	1547	28362	2.1e-12	8.3e-10	AT2G46760	AT1G68850	AT1G14520	AT2G35380	AT2G41540	AT5G37980	AT3G19000	AT5G60010	AT1G76490	AT1G05260	AT1G03400	AT2G39040	AT4G15360	AT5G24910	AT1G02400	AT2G37770	AT5G23190	AT3G47350	AT1G79750	AT3G14690	AT3G12900	AT4G17260	AT5G05390	AT5G09360	AT2G26710	AT4G00360	AT3G55360	AT5G14130	AT5G42250	AT2G40890	AT2G43710	AT2G38960	AT2G47730	AT2G30490	AT3G14610	AT1G24360	AT3G26300	AT2G45550	AT5G36110	AT1G32100
	GO:0016705	F	oxidoreductase activity, acting on paired donors, with incorporation or reduction of molecular oxygen	26	580	407	28362	8.4e-07	4.8e-05	AT3G19000	AT4G15360	AT1G02400	AT5G23190	AT3G14690	AT3G12900	AT2G26710	AT4G00360	AT2G40890	AT2G30490	AT2G29090	AT3G14610	AT3G26300	AT2G45550	AT5G36110	AT3G12120	AT5G14400	AT1G33720	AT3G48280	AT2G42250	AT1G12740	AT4G31940	AT5G42650	AT2G43710	AT5G24910	AT3G13610
	GO:0019825	F	oxygen binding	18	580	234	28362	3.9e-06	0.00021	AT4G31940	AT5G14400	AT1G33720	AT4G00360	AT2G26710	AT3G48280	AT5G42650	AT4G15360	AT2G42250	AT5G24910	AT3G14610	AT5G23190	AT3G26300	AT2G45550	AT5G36110	AT1G12740	AT3G14690	AT2G29090
	GO:0004497	F	monooxygenase activity	20	580	305	28362	1.1e-05	0.00048	AT4G31940	AT5G14400	AT1G33720	AT4G00360	AT2G26710	AT2G40890	AT2G30490	AT3G48280	AT5G42650	AT4G15360	AT2G42250	AT5G24910	AT3G14610	AT5G23190	AT3G26300	AT2G45550	AT5G36110	AT1G12740	AT3G14690	AT2G29090
	GO:0004601	F	peroxidase activity	12	580	133	28362	3.8e-05	0.0016	AT1G68850	AT2G35380	AT5G67400	AT2G41480	AT5G60010	AT1G05260	AT2G39040	AT5G14130	AT2G47730	AT1G64060	AT5G51890	AT3G01420
	GO:0016684	F	oxidoreductase activity, acting on peroxide as acceptor	12	580	139	28362	5.6e-05	0.0022	AT1G68850	AT2G35380	AT5G67400	AT2G41480	AT5G60010	AT1G05260	AT2G39040	AT5G14130	AT2G47730	AT1G64060	AT5G51890	AT3G01420
	GO:0016614	F	oxidoreductase activity, acting on CH-OH group of donors	15	580	214	28362	6.6e-05	0.0023	AT2G46760	AT3G61220	AT2G41540	AT1G47290	AT1G76490	AT5G42250	AT4G17260	AT5G56970	AT3G06350	AT1G52340	AT1G24360	AT2G37770	AT4G20840	AT1G79750	AT5G40610
	GO:0016616	F	oxidoreductase activity, acting on the CH-OH group of donors, NAD or NADP as acceptor	12	580	143	28362	7.2e-05	0.0024	AT3G61220	AT2G41540	AT1G47290	AT1G76490	AT5G42250	AT4G17260	AT3G06350	AT1G52340	AT1G24360	AT2G37770	AT1G79750	AT5G40610
	GO:0016209	F	antioxidant activity	12	580	181	28362	0.00055	0.015	AT1G68850	AT2G35380	AT5G67400	AT2G41480	AT5G60010	AT1G05260	AT2G39040	AT5G14130	AT2G47730	AT1G64060	AT5G51890	AT3G01420
TRANSFERASE ACTIVITY
	GO:0016746	F	transferase activity, transferring acyl groups	35	580	408	28362	7e-12	1.9e-09	AT1G65450	AT1G32910	AT3G06650	AT2G38110	AT5G15900	AT2G30900	AT3G26040	AT5G41040	AT3G55360	AT4G11820	AT3G12060	AT1G24360	AT1G08510	AT3G25860	AT2G05990	AT4G29250	AT3G51520	AT2G40320	AT1G01120	AT1G68260	AT1G10670	AT2G25150	AT1G27620	AT1G74960	AT1G78990	AT1G19440	AT1G01430	AT1G01610	AT5G01620	AT1G62640	AT5G46290	AT1G24430	AT1G04220	AT3G11430	AT2G30200
	GO:0016747	F	transferase activity, transferring acyl groups other than amino-acyl groups	32	580	348	28362	1.1e-11	2.2e-09	AT1G65450	AT1G32910	AT2G38110	AT5G15900	AT2G30900	AT3G26040	AT5G41040	AT3G55360	AT3G12060	AT1G24360	AT1G08510	AT3G25860	AT2G05990	AT4G29250	AT3G51520	AT2G40320	AT1G01120	AT1G68260	AT2G25150	AT1G27620	AT1G74960	AT1G78990	AT1G19440	AT1G01430	AT1G01610	AT5G01620	AT1G62640	AT5G46290	AT1G24430	AT1G04220	AT3G11430	AT2G30200
	GO:0004312	F	fatty acid synthase activity	11	580	21	28362	1.7e-11	2.7e-09	AT1G68260	AT1G74960	AT3G55360	AT1G01120	AT1G62640	AT5G46290	AT2G05990	AT1G24360	AT1G08510	AT1G04220	AT2G30200
	GO:0016740	F	transferase activity	122	580	3791	28362	3.3e-07	2.2e-05	AT5G66850	AT3G06650	AT3G09770	AT3G17510	AT1G65450	AT5G53110	AT1G64300	AT4G29090	AT4G25810	AT5G24080	AT2G47730	AT1G48480	AT3G25860	AT3G50760	AT1G54940	AT1G19440	AT1G53570	AT5G55090	AT5G41040	AT1G80460	AT2G02650	AT1G62640	AT5G42200	AT1G56600	AT5G01880	AT2G05990	AT2G34590	AT1G24430	AT2G37090	AT1G04220	AT3G09270	AT2G02220	AT2G38110	AT5G15900	AT3G26040	AT4G05200	AT1G11340	AT4G35160	AT5G12970	AT1G67980
	GO:0008374	F	O-acyltransferase activity	10	580	108	28362	0.00014	0.0044	AT1G01430	AT3G51520	AT1G01610	AT5G01620	AT2G38110	AT3G11430	AT3G12060	AT2G30900	AT5G15900	AT2G40320
	GO:0016413	F	O-acetyltransferase activity	6	580	51	28362	0.00096	0.025	AT1G01430	AT2G40320	AT5G01620	AT3G12060	AT5G15900	AT2G30900
HYDROLASE ACTIVITY
	GO:0016787	F	hydrolase activity	112	580	3279	28362	6.2e-08	4.6e-06	AT1G77860	AT3G23600	AT1G13680	AT5G14450	AT3G10870	AT4G18750	AT4G25810	AT2G45040	AT2G37360	AT4G12720	AT2G26910	AT2G39350	AT5G49360	AT4G30600	AT4G30810	AT3G52780	AT1G02660	AT2G05790	AT2G48130	AT1G05490	AT1G63440	AT2G38110	AT3G02040	AT5G22860	AT5G45960	AT3G11210	AT3G25400	AT1G48320	AT5G16480	AT1G01050	AT2G23540	AT2G48030	AT2G23970	AT5G13980	AT1G02520	AT2G29050	AT2G44480	AT3G19620	AT5G66140	AT1G65610
	GO:0052689	F	carboxylic ester hydrolase activity	21	580	314	28362	4.9e-06	0.00025	AT3G11210	AT1G53920	AT5G45950	AT2G30550	AT5G55050	AT5G03610	AT5G14450	AT5G22810	AT3G62060	AT2G23540	AT5G42930	AT5G41890	AT1G02660	AT1G74460	AT3G10870	AT3G61680	AT3G09410	AT5G23530	AT5G45960	AT4G18550	AT1G54790
	GO:0016788	F	hydrolase activity, acting on ester bonds	44	580	1131	28362	6e-05	0.0022	AT3G11210	AT1G13680	AT1G28960	AT1G48320	AT5G14450	AT5G16480	AT3G52780	AT2G23540	AT2G48030	AT1G08510	AT3G10870	AT4G18750	AT4G18550	AT3G02040	AT5G22810	AT1G74460	AT5G23530	AT5G55050	AT5G45950	AT3G62060	AT5G03610	AT5G55740	AT5G42930	AT2G38740	AT5G41890	AT1G63990	AT1G02660	AT1G60140	AT2G30550	AT4G36945	AT5G50400	AT5G37690	AT1G68260	AT1G53920	AT3G61680	AT1G01610	AT3G09410	AT2G38110	AT3G59530	AT3G54050
	GO:0004553	F	hydrolase activity, hydrolyzing O-glycosyl compounds	22	580	405	28362	6e-05	0.0022	AT1G65610	AT3G57520	AT1G32170	AT3G13750	AT3G26720	AT5G13980	AT5G64570	AT5G57560	AT5G55180	AT2G05790	AT4G25810	AT2G44480	AT3G19620	AT5G49360	AT1G14720	AT1G02640	AT4G20050	AT5G46220	AT4G23560	AT5G66460	AT5G34940	AT1G55740
	GO:0016798	F	hydrolase activity, acting on glycosyl bonds	22	580	438	28362	0.00018	0.0055	AT1G65610	AT3G57520	AT1G32170	AT3G13750	AT3G26720	AT5G13980	AT5G64570	AT5G57560	AT5G55180	AT2G05790	AT4G25810	AT2G44480	AT3G19620	AT5G49360	AT1G14720	AT1G02640	AT4G20050	AT5G46220	AT4G23560	AT5G66460	AT5G34940	AT1G55740
	GO:0016298	F	lipase activity	11	580	152	28362	0.00047	0.013	AT5G55050	AT1G53920	AT3G61680	AT5G22810	AT5G42930	AT5G41890	AT1G02660	AT2G30550	AT5G45960	AT4G18550	AT5G37690
HYDRO-LYASE ACTIVITY
	GO:0016836	F	hydro-lyase activity	8	580	79	28362	0.00036	0.01	AT4G21000	AT5G10160	AT1G74030	AT5G42650	AT2G22230	AT3G06350	AT1G08080	AT2G28210
HEME BINDING ACTIVITY
	GO:0020037	F	heme binding	28	580	360	28362	6.7e-09	6e-07	AT1G68850	AT5G51890	AT1G05260	AT2G39040	AT4G15360	AT5G23190	AT3G14690	AT2G26710	AT4G00360	AT2G40890	AT2G30490	AT2G29090	AT3G14610	AT3G26300	AT2G45550	AT5G36110	AT5G14130	AT2G35380	AT5G14400	AT1G33720	AT3G48280	AT2G42250	AT1G12740	AT3G01420	AT4G31940	AT5G67400	AT5G42650	AT5G24910
	GO:0046906	F	tetrapyrrole binding	28	580	402	28362	6e-08	4.6e-06	AT1G68850	AT5G51890	AT1G05260	AT2G39040	AT4G15360	AT5G23190	AT3G14690	AT2G26710	AT4G00360	AT2G40890	AT2G30490	AT2G29090	AT3G14610	AT3G26300	AT2G45550	AT5G36110	AT5G14130	AT2G35380	AT5G14400	AT1G33720	AT3G48280	AT2G42250	AT1G12740	AT3G01420	AT4G31940	AT5G67400	AT5G42650	AT5G24910
CELLULAR COMPONENT
MEMBRANE
	GO:0071944	C	cell periphery	153	580	4309	28362	4.9e-12	1.9e-09	AT3G23600	AT1G13680	AT5G66850	AT2G22230	AT4G31540	AT5G14450	AT3G61220	AT3G17510	AT4G27450	AT1G11000	AT3G05990	AT2G38290	AT1G47670	AT4G25810	AT2G45040	AT5G44550	AT5G24080	AT2G34930	AT2G26910	AT1G48480	AT5G45970	AT5G49360	AT1G59620	AT3G09770	AT1G14870	AT2G05790	AT1G03700	AT5G24030	AT1G75280	AT2G48130	AT4G25040	AT5G14920	AT1G63440	AT1G64060	AT4G20840	AT1G14720	AT2G02220	AT5G53130	AT5G15410	AT1G05260
	GO:0031224	C	intrinsic component of membrane	173	580	5540	28362	3e-09	6.1e-07	AT1G77860	AT5G14120	AT5G06490	AT1G14870	AT1G74190	AT1G53210	AT5G15410	AT4G15360	AT4G03500	AT2G38960	AT5G35695	AT2G38290	AT1G47670	AT2G45040	AT4G14746	AT5G55970	AT5G59960	AT2G26910	AT1G48480	AT2G39350	AT5G42210	AT4G31940	AT3G50760	AT2G46060	AT1G54940	AT5G36930	AT3G10960	AT1G02660	AT4G25570	AT1G03700	AT5G24030	AT5G45275	AT2G48130	AT4G25040	AT1G19440	AT1G63440	AT5G53110	AT2G38110	AT5G42200	AT5G01880
	GO:0016020	C	membrane	240	580	8532	28362	7.5e-09	9.9e-07	AT1G77860	AT5G14120	AT3G23600	AT1G74190	AT5G06490	AT1G13680	AT5G66850	AT1G14870	AT3G06650	AT1G76490	AT3G09770	AT3G17510	AT1G53210	AT4G27450	AT3G27540	AT4G15360	AT3G05990	AT4G03500	AT2G38960	AT5G35695	AT2G38290	AT1G47670	AT2G45040	AT4G14746	AT5G55970	AT5G59960	AT5G24080	AT2G47730	AT2G26910	AT1G48480	AT5G45970	AT3G25860	AT5G42210	AT4G30600	AT4G31940	AT1G11000	AT3G61220	AT1G33720	AT3G50760	AT2G46060
	GO:0044425	C	membrane part	179	580	5962	28362	2.6e-08	2.6e-06	AT1G77860	AT5G14120	AT1G74190	AT5G06490	AT1G14870	AT1G76490	AT1G53210	AT5G15410	AT4G15360	AT4G03500	AT2G38960	AT5G35695	AT2G38290	AT1G47670	AT2G45040	AT4G14746	AT5G55970	AT5G59960	AT2G26910	AT1G48480	AT2G39350	AT5G42210	AT4G30600	AT4G31940	AT3G50760	AT2G46060	AT1G54940	AT5G36930	AT3G10960	AT1G02660	AT4G25570	AT1G03700	AT5G24030	AT5G45275	AT2G48130	AT4G25040	AT1G19440	AT1G63440	AT5G53110	AT2G38110
	GO:0016021	C	integral component of membrane	161	580	5324	28362	1.2e-07	9.5e-06	AT1G77860	AT5G14120	AT5G06490	AT1G14870	AT1G53210	AT5G15410	AT4G15360	AT4G03500	AT2G38960	AT5G35695	AT2G38290	AT1G47670	AT5G55970	AT5G59960	AT2G26910	AT1G48480	AT2G39350	AT5G42210	AT4G31940	AT3G50760	AT2G46060	AT1G54940	AT5G36930	AT3G10960	AT1G02660	AT4G25570	AT1G03700	AT5G24030	AT5G45275	AT4G25040	AT1G19440	AT1G63440	AT5G53110	AT2G38110	AT5G42200	AT5G01880	AT1G64060	AT2G37090	AT1G04220	AT2G02220
	GO:0005886	C	plasma membrane	122	580	3735	28362	1.5e-07	1e-05	AT3G23600	AT1G13680	AT5G66850	AT1G14870	AT3G09770	AT3G17510	AT4G27450	AT1G11000	AT3G05990	AT2G38290	AT1G47670	AT2G45040	AT5G44550	AT5G24080	AT2G26910	AT1G48480	AT5G45970	AT1G59620	AT3G61220	AT2G05790	AT1G03700	AT5G24030	AT1G75280	AT2G48130	AT4G25040	AT5G14920	AT1G63440	AT1G64060	AT4G20840	AT2G02220	AT5G53130	AT5G15410	AT3G44220	AT1G02520	AT2G32300	AT4G05200	AT2G29050	AT2G38120	AT1G03220	AT2G40890
	GO:0031225	C	anchored component of membrane	15	580	280	28362	0.00099	0.034	AT2G45040	AT4G14746	AT2G17760	AT3G22600	AT4G31840	AT3G60280	AT5G56540	AT4G25240	AT5G15630	AT3G44220	AT5G07475	AT3G43720	AT1G05450	AT2G32300	AT2G48130
CELL WALL
	GO:0005618	C	cell wall	33	580	706	28362	1.9e-05	0.00083	AT2G22230	AT5G57620	AT1G32170	AT3G13750	AT1G05260	AT3G26720	AT5G13980	AT5G64570	AT5G57560	AT4G20140	AT4G25810	AT1G03220	AT4G24140	AT5G49360	AT2G39730	AT1G79670	AT2G34930	AT3G19620	AT2G30490	AT1G21310	AT5G14450	AT1G14720	AT5G10160	AT2G46710	AT1G02640	AT5G02500	AT3G62060	AT4G20050	AT2G18660	AT3G22800	AT2G41480	AT5G34940	AT3G22060
	GO:0030312	C	external encapsulating structure	33	580	706	28362	1.9e-05	0.00083	AT2G22230	AT5G57620	AT1G32170	AT3G13750	AT1G05260	AT3G26720	AT5G13980	AT5G64570	AT5G57560	AT4G20140	AT4G25810	AT1G03220	AT4G24140	AT5G49360	AT2G39730	AT1G79670	AT2G34930	AT3G19620	AT2G30490	AT1G21310	AT5G14450	AT1G14720	AT5G10160	AT2G46710	AT1G02640	AT5G02500	AT3G62060	AT4G20050	AT2G18660	AT3G22800	AT2G41480	AT5G34940	AT3G22060
	GO:0031012	C	extracellular matrix	5	580	34	28362	0.001	0.034	AT1G02640	AT3G19620	AT5G49360	AT2G45040	AT5G64570
	GO:0009505	C	plant-type cell wall	16	580	323	28362	0.0015	0.045	AT4G20140	AT1G03220	AT2G41480	AT5G57620	AT3G13750	AT1G05260	AT3G62060	AT2G30490	AT1G02640	AT3G26720	AT5G13980	AT5G34940	AT1G21310	AT5G14450	AT5G49360	AT2G46710
APOPLAST
	GO:0005576	C	extracellular region	100	580	2954	28362	5.6e-07	3.2e-05	AT3G23600	AT5G14450	AT5G59845	AT4G25810	AT2G45040	AT5G44550	AT2G21100	AT1G32170	AT5G49360	AT2G46060	AT4G30810	AT3G07810	AT1G02660	AT4G25570	AT5G67400	AT5G14920	AT5G22860	AT4G20840	AT5G45960	AT2G46760	AT3G11210	AT1G05260	AT2G23540	AT5G13980	AT3G14470	AT4G05200	AT1G03220	AT5G23850	AT2G39730	AT2G44480	AT3G19620	AT4G21230	AT5G36110	AT2G30210	AT1G64830	AT1G14720	AT1G02640	AT5G42930	AT3G63470	AT3G09410
	GO:0048046	C	apoplast	24	580	486	28362	0.00012	0.0046	AT3G11210	AT3G23600	AT1G32170	AT3G13750	AT5G13980	AT1G64160	AT5G64570	AT3G05950	AT4G25810	AT5G09360	AT5G49360	AT2G39730	AT2G21100	AT5G57560	AT2G30210	AT1G14720	AT3G48990	AT5G02500	AT5G05390	AT2G18660	AT2G38080	AT5G65020	AT3G54050	AT4G20840
GOLGI APARATUS
	GO:0005794	C	Golgi apparatus	40	580	1182	28362	0.0018	0.05	AT1G77860	AT5G54620	AT4G09720	AT2G45750	AT5G15900	AT2G30900	AT4G09990	AT2G29050	AT2G38120	AT1G03220	AT5G23860	AT5G23850	AT1G79990	AT2G18960	AT2G30490	AT1G61670	AT3G12060	AT4G02080	AT5G57560	AT2G40320	AT5G64440	AT3G50760	AT5G02500	AT1G54940	AT3G48280	AT4G25810	AT3G11320	AT5G46220	AT3G27540	AT1G10630	AT1G08280	AT4G33330	AT1G01430	AT5G01620	AT4G25940	AT5G67210	AT5G03760	AT2G32530	AT2G37090	AT2G21540
[truncated: 278 more columns]

## Sheet: CLUSTER 5
Table S4. GO enrichment analyses for genes included in each cluster (cluster 1 to cluster 8). The Arabidopsis best homologue was used. Corrected p-values for False Discovery Rate (FDR) are displayed for each GO term over-represented. The cutoff was set up at FDR ≤ 0.05. Related terms were manually classified into general categories. Term type: P= Biological Process; F= Molecular Function; C= Cell…
CLUSTER 5
BIOLOGICAL PROCESS
GO_group	GO_acc	term_type	Term	queryitem	querytotal	bgitem	bgtotal	pvalue	FDR			entries
MAIN / OTHERS
	GO:0044763	P	single-organism cellular process	398	1082	6591	28362	8e-23	4e-19	AT1G13440	AT5G44790	AT4G12560	AT1G76490	AT1G04730	AT2G21410	AT2G35350	AT4G28940	AT2G46500	AT1G64520	AT5G57590	AT5G64740	AT1G15780	AT1G78770	AT3G57650	AT3G07390	AT3G29200	AT5G62410	AT4G03110	AT3G18290	AT1G50430	AT2G41420	AT1G32930	AT2G19860	AT1G02010	AT3G25040	AT1G77120	AT5G61960	AT2G38040	AT1G29120	AT3G61130	AT4G37370	AT2G05990	AT3G02630	AT2G47460	AT5G63840	AT3G22960	AT1G01690	AT5G19280	AT4G23740
	GO:0044699	P	single-organism process	508	1082	9448	28362	6.3e-20	1.6e-16	AT1G13440	AT5G44790	AT4G12560	AT1G76490	AT4G09810	AT3G16370	AT5G18520	AT1G04730	AT2G25610	AT3G46440	AT2G21410	AT2G35350	AT4G28940	AT2G46500	AT1G72190	AT1G64520	AT1G05010	AT3G22620	AT5G64740	AT1G15780	AT1G12740	AT1G78770	AT1G75280	AT3G57650	AT3G07390	AT1G74360	AT4G33090	AT3G29200	AT5G62410	AT1G03780	AT3G18290	AT1G50430	AT2G44060	AT2G41420	AT1G05260	AT2G23540	AT2G19860	AT1G02010	AT5G13980	AT3G25040
	GO:0009987	P	cellular process	570	1082	12771	28362	2.6e-07	8e-05	AT5G06300	AT5G44790	AT4G12560	AT2G01660	AT1G76490	AT1G32860	AT1G53210	AT1G01540	AT1G28390	AT1G04730	AT3G46440	AT4G29090	AT2G21410	AT5G43060	AT2G35350	AT4G28940	AT2G46500	AT5G03170	AT1G11580	AT1G64520	AT1G05010	AT5G57590	AT5G64740	AT1G15780	AT1G78770	AT3G57650	AT3G07390	AT1G74360	AT4G33090	AT3G29200	AT5G62410	AT1G03780	AT3G18290	AT3G14310	AT1G09850	AT1G50430	AT2G41420	AT1G05260	AT1G13020	AT2G19860
	GO:0008152	P	metabolic process	519	1082	12035	28362	0.00017	0.0093	AT5G06300	AT4G12560	AT1G76490	AT1G32860	AT3G57270	AT1G01540	AT3G16370	AT1G28390	AT3G46440	AT4G29090	AT2G21410	AT5G43060	AT2G35350	AT4G28940	AT2G46500	AT1G72190	AT1G64520	AT1G05010	AT5G57590	AT5G64740	AT1G15780	AT3G47000	AT1G12740	AT1G78770	AT1G75280	AT3G57650	AT1G12420	AT4G33090	AT3G29200	AT1G03780	AT3G18290	AT3G14310	AT2G07690	AT1G09850	AT1G50430	AT1G05260	AT2G23540	AT2G19860	AT5G49810	AT2G36690
	GO:0071704	P	organic substance metabolic process	461	1082	10672	28362	0.00054	0.024	AT5G06300	AT4G12560	AT1G76490	AT1G32860	AT3G57270	AT1G01540	AT3G16370	AT1G28390	AT3G46440	AT4G29090	AT2G21410	AT5G43060	AT2G35350	AT4G28940	AT2G46500	AT1G11580	AT1G64520	AT1G05010	AT5G57590	AT5G64740	AT1G15780	AT3G47000	AT1G12740	AT1G78770	AT3G57650	AT4G33090	AT3G29200	AT1G03780	AT3G18290	AT3G14310	AT2G07690	AT1G09850	AT1G50430	AT2G23540	AT2G19860	AT5G13980	AT5G07350	AT2G29050	AT5G61960	AT2G42200
PRIMARY METABOLIC PROCESS
	GO:0044710	P	single-organism metabolic process	259	1082	3970	28362	1.1e-17	1.8e-14	AT1G13440	AT5G42890	AT1G31550	AT2G22230	AT1G76490	AT3G11170	AT1G14520	AT3G16370	AT2G04842	AT3G45040	AT3G46440	AT2G22480	AT2G21410	AT4G16155	AT1G34430	AT5G57500	AT1G77460	AT3G52880	AT3G15730	AT4G25050	AT4G22540	AT1G47578	AT4G22010	AT5G65110	AT5G17920	AT4G37320	AT5G16970	AT1G02860	AT1G27980	AT5G49720	AT3G63200	AT3G20790	AT1G77810	AT1G72190	AT1G64520	AT5G47770	AT1G05010	AT4G23850	AT2G46770	AT2G01290
	GO:0044711	P	single-organism biosynthetic process	134	1082	1735	28362	1.7e-16	6.7e-11	AT1G13440	AT3G29200	AT2G22230	AT1G76490	AT3G11170	AT1G14520	AT4G15110	AT3G45040	AT2G21410	AT1G77460	AT4G25050	AT1G47578	AT3G03210	AT5G17920	AT4G37320	AT1G02860	AT5G49720	AT1G64520	AT5G47770	AT2G46770	AT5G57590	AT5G64740	AT2G44810	AT1G15780	AT1G12740	AT1G75330	AT3G57650	AT5G01220	AT5G67230	AT1G77590	AT3G27060	AT1G62640	AT4G23850	AT5G12200	AT2G38050	AT4G17830	AT2G38320	AT1G58440	AT1G50430	AT5G20950
	GO:0009056	P	catabolic process	104	1082	1430	28362	2.9e-10	6.3e-07	AT1G13440	AT5G42890	AT4G12560	AT1G27980	AT3G16370	AT2G22480	AT1G34430	AT5G43060	AT3G52880	AT3G15730	AT3G08690	AT3G26340	AT1G02860	AT5G49720	AT3G63200	AT1G11580	AT5G47500	AT1G64520	AT5G16080	AT2G36530	AT2G36870	AT4G33010	AT1G76550	AT5G06600	AT2G20340	AT2G06925	AT4G33090	AT2G29420	AT5G12200	AT3G14310	AT1G09850	AT3G09270	AT5G05340	AT1G11840	AT4G35090	AT1G05260	AT2G23540	AT2G19860	AT3G27820	AT5G03260
	GO:0044281	P	small molecule metabolic process	111	1082	1597	28362	1.3e-09	1.5e-06	AT1G13440	AT5G42890	AT2G22230	AT1G27980	AT3G11170	AT2G04842	AT3G46440	AT2G22480	AT2G21410	AT1G34430	AT3G15730	AT4G25050	AT1G47578	AT4G28940	AT5G17920	AT1G02860	AT5G47770	AT2G01290	AT5G57590	AT4G33010	AT2G44810	AT1G15780	AT2G26310	AT1G76550	AT2G20340	AT3G27060	AT1G62640	AT5G12200	AT4G17830	AT5G13050	AT4G31180	AT1G50430	AT1G12230	AT1G11840	AT4G32180	AT2G19860	AT5G55240	AT5G13980	AT5G23190	AT3G29200
	GO:1901575	P	organic substance catabolic process	88	1082	1249	28362	1e-07	2.2e-05	AT1G13440	AT5G42890	AT4G12560	AT1G27980	AT3G16370	AT2G22480	AT1G34430	AT5G43060	AT3G15730	AT3G08690	AT3G26340	AT1G02860	AT5G49720	AT3G63200	AT1G11580	AT5G47500	AT1G64520	AT2G36530	AT4G33010	AT1G76550	AT2G38080	AT2G20340	AT2G06925	AT4G33090	AT5G12200	AT3G14310	AT1G05890	AT1G11840	AT2G23540	AT2G19860	AT5G07350	AT4G08900	AT1G68290	AT2G28100	AT1G18270	AT5G65110	AT5G52920	AT4G35790	AT4G03110	AT5G53300
	GO:1901135	P	carbohydrate derivative metabolic process	53	1082	645	28362	5.7e-07	0.0001	AT1G13440	AT2G35390	AT1G12230	AT4G21060	AT1G32640	AT5G16510	AT3G54420	AT3G09560	AT2G19860	AT3G04240	AT3G46440	AT2G22480	AT2G21410	AT1G02360	AT1G53290	AT1G34430	AT2G28760	AT5G57500	AT2G28100	AT4G28940	AT4G25050	AT2G29560	AT1G18270	AT5G52920	AT2G41490	AT4G37370	AT4G19810	AT5G04500	AT1G09780	AT1G77810	AT5G03300	AT1G31220	AT5G01220	AT1G32930	AT2G01290	AT2G36530	AT5G52560	AT3G45040	AT1G33430	AT1G12640
	GO:0044283	P	small molecule biosynthetic process	53	1082	653	28362	7.2e-07	0.00013	AT1G50430	AT1G13440	AT1G14520	AT5G35360	AT3G15850	AT2G22230	AT3G11170	AT5G55240	AT4G25700	AT3G54010	AT5G23190	AT5G53460	AT4G25050	AT5G07350	AT3G52430	AT4G25420	AT2G34770	AT5G12200	AT2G38040	AT3G17810	AT1G47578	AT5G52920	AT5G17920	AT1G75330	AT5G15070	AT1G02860	AT4G23850	AT2G05990	AT4G26260	AT3G01310	AT3G02580	AT5G47770	AT5G57850	AT3G56130	AT5G57590	AT4G21070	AT2G44810	AT1G15780	AT2G26640	AT5G46180
	GO:0044712	P	single-organism catabolic process	47	1082	585	28362	4.2e-06	0.00049	AT1G13440	AT5G42890	AT1G14520	AT1G11840	AT3G16370	AT1G27980	AT2G23540	AT2G19860	AT3G26430	AT4G08900	AT2G22480	AT3G52430	AT4G33150	AT5G09360	AT3G15730	AT2G03510	AT2G29560	AT1G18270	AT5G65110	AT5G52920	AT4G35790	AT2G38080	AT1G54790	AT1G09780	AT5G37710	AT3G63200	AT1G78380	AT5G03260	AT2G36530	AT4G33010	AT1G31550	AT5G22510	AT1G34430	AT2G26230	AT3G17810	AT5G46180	AT1G76550	AT3G22960	AT2G20340	AT2G06925
	GO:0044248	P	cellular catabolic process	70	1082	1024	28362	4.9e-06	0.00055	AT4G21585	AT5G42890	AT1G14520	AT5G43060	AT1G11840	AT4G12560	AT4G35090	AT1G05260	AT3G54420	AT2G39040	AT4G33150	AT1G27980	AT3G45010	AT2G27920	AT1G28110	AT5G39580	AT2G29420	AT1G02360	AT5G26940	AT5G09360	AT2G29070	AT4G08900	AT1G68290	AT2G28100	AT3G52880	AT3G08690	AT2G03510	AT5G07350	AT5G65110	AT3G26340	AT4G01070	AT1G47128	AT1G79650	AT1G02860	AT5G23540	AT4G03110	AT5G49720	AT5G53300	AT1G78380	AT5G03260
	GO:0044724	P	single-organism carbohydrate catabolic process	15	1082	95	28362	1e-05	0.0011	AT1G09780	AT1G13440	AT1G14520	AT1G76550	AT3G22960	AT1G34430	AT1G18270	AT2G19860	AT2G29560	AT2G36530	AT5G52920	AT4G26260	AT1G01090	AT5G22510	AT2G22480
	GO:1901137	P	carbohydrate derivative biosynthetic process	26	1082	329	28362	0.0007	0.029	AT4G21060	AT1G32640	AT1G32930	AT3G09560	AT3G46440	AT2G21410	AT1G53290	AT5G57500	AT2G28760	AT4G25050	AT3G04240	AT5G01220	AT1G31220	AT5G04500	AT1G77810	AT5G03300	AT2G41490	AT4G32180	AT5G52560	AT3G45040	AT1G33430	AT1G12640	AT5G56360	AT3G27060	AT3G02470	AT5G24300
	GO:0044238	P	primary metabolic process	427	1082	9890	28362	0.00095	0.042	AT4G12560	AT1G76490	AT1G32860	AT3G57270	AT1G01540	AT3G16370	AT1G28390	AT3G46440	AT4G29090	AT2G21410	AT5G43060	AT2G35350	AT4G28940	AT2G46500	AT1G11580	AT1G64520	AT5G64740	AT1G15780	AT3G47000	AT1G12740	AT1G78770	AT3G57650	AT4G33090	AT1G03780	AT3G18290	AT3G14310	AT2G07690	AT1G09850	AT1G50430	AT2G23540	AT2G19860	AT5G13980	AT5G07350	AT2G29050	AT5G61960	AT2G42200	AT2G38040	AT1G29120	AT4G13090	AT3G61130
OXIDATION-REDUCTION PROCESS
	GO:0055114	P	oxidation-reduction process	93	1082	1566	28362	3.4e-05	0.0025	AT1G13440	AT5G42890	AT3G11170	AT4G15110	AT4G16155	AT3G52880	AT4G22010	AT3G20790	AT1G72190	AT1G05010	AT4G33010	AT1G12740	AT1G75280	AT2G38080	AT4G25600	AT3G27060	AT1G54100	AT2G38050	AT1G44170	AT1G58440	AT1G50430	AT4G35090	AT1G05260	AT5G55240	AT3G27820	AT5G23190	AT5G03260	AT4G16330	AT1G77120	AT3G10920	AT1G18270	AT5G65110	AT4G37370	AT2G45550	AT2G05990	AT3G02630	AT2G36690	AT2G27690	AT3G17810	AT2G45400
CARBOXYLIC ACID METABOLISM
	GO:0019752	P	carboxylic acid metabolic process	75	1082	864	28362	5.3e-11	1.6e-07	AT1G13440	AT5G42890	AT1G14520	AT5G35360	AT1G11840	AT3G15850	AT2G22230	AT1G27980	AT1G77590	AT3G11170	AT2G19860	AT5G55240	AT4G25700	AT2G04842	AT5G12860	AT5G23190	AT5G53460	AT4G08900	AT1G62640	AT2G22480	AT3G52430	AT2G26310	AT4G33150	AT2G34770	AT1G47578	AT2G38040	AT3G15730	AT4G25050	AT2G29560	AT1G18270	AT5G65110	AT5G52920	AT1G01090	AT5G17920	AT1G75330	AT5G46180	AT1G02860	AT4G23850	AT2G05990	AT3G02630
	GO:0006082	P	organic acid metabolic process	85	1082	1099	28362	3.6e-09	1.5e-06	AT1G13440	AT5G42890	AT1G14520	AT5G35360	AT1G11840	AT1G32640	AT2G22230	AT1G27980	AT1G77590	AT3G11170	AT2G19860	AT5G55240	AT1G47578	AT4G25700	AT2G04842	AT5G12860	AT5G23190	AT5G53460	AT4G25050	AT4G08900	AT1G62640	AT2G22480	AT3G52430	AT4G25420	AT2G26310	AT4G33150	AT2G34770	AT5G12200	AT2G38040	AT3G15850	AT3G15730	AT3G17810	AT2G29560	AT1G18270	AT5G65110	AT5G52920	AT1G01090	AT5G57850	AT5G17920	AT5G48220
	GO:0032787	P	monocarboxylic acid metabolic process	49	1082	481	28362	3.4e-09	1.5e-06	AT1G13440	AT5G42890	AT5G35360	AT1G11840	AT3G15850	AT2G22230	AT3G11170	AT2G19860	AT4G25700	AT3G54010	AT5G23190	AT2G22480	AT3G52430	AT2G26310	AT2G34770	AT1G47578	AT2G38040	AT3G15730	AT4G25050	AT2G29560	AT1G18270	AT5G65110	AT5G52920	AT1G02860	AT4G23850	AT2G05990	AT3G02630	AT1G09780	AT4G21070	AT3G02580	AT5G57850	AT3G56130	AT2G36530	AT2G44810	AT1G15780	AT1G34430	AT2G26640	AT1G43800	AT1G76550	AT1G05560
	GO:0043436	P	oxoacid metabolic process	76	1082	973	28362	6.8e-09	5.3e-06	AT1G13440	AT5G42890	AT1G14520	AT5G35360	AT1G11840	AT3G15850	AT2G22230	AT1G27980	AT1G77590	AT3G11170	AT2G19860	AT5G55240	AT4G25700	AT2G04842	AT5G12860	AT5G23190	AT5G53460	AT4G08900	AT1G62640	AT2G22480	AT3G52430	AT5G13330	AT2G26310	AT4G33150	AT2G34770	AT1G47578	AT2G38040	AT3G15730	AT4G25050	AT2G29560	AT1G18270	AT5G65110	AT5G52920	AT1G01090	AT5G17920	AT1G75330	AT5G46180	AT1G02860	AT4G23850	AT2G05990
	GO:0072330	P	monocarboxylic acid biosynthetic process	31	1082	251	28362	6.5e-08	1.5e-05	AT5G35360	AT3G15850	AT2G22230	AT3G11170	AT4G25700	AT5G23190	AT3G52430	AT2G34770	AT2G38040	AT4G25050	AT1G47578	AT5G52920	AT1G02860	AT4G23850	AT2G05990	AT3G02630	AT4G21070	AT3G02580	AT5G57850	AT3G56130	AT5G57590	AT2G44810	AT1G15780	AT2G26640	AT1G43800	AT1G77590	AT1G62640	AT3G54010	AT5G04620	AT2G30200	AT2G43360
	GO:0016053	P	organic acid biosynthetic process	46	1082	531	28362	8.6e-07	0.00013	AT1G14520	AT5G35360	AT3G15850	AT2G22230	AT3G11170	AT5G55240	AT4G25700	AT3G54010	AT5G23190	AT5G53460	AT4G25050	AT4G21070	AT3G52430	AT4G25420	AT2G34770	AT5G12200	AT2G38040	AT3G17810	AT1G47578	AT5G52920	AT5G17920	AT1G75330	AT1G02860	AT4G23850	AT2G05990	AT3G02630	AT5G07350	AT3G02580	AT5G57850	AT3G56130	AT5G57590	AT2G44810	AT1G15780	AT2G26640	AT5G46180	AT1G43800	AT1G11790	AT1G77590	AT1G62640	AT3G29200
PHENYLPROPANIOD METABOLISM
	GO:0009698	P	phenylpropanoid metabolic process	17	1082	164	28362	0.00039	0.018	AT5G05340	AT4G22880	AT1G65870	AT5G03260	AT5G09360	AT2G36880	AT5G17050	AT5G05170	AT2G46770	AT5G66390	AT4G01070	AT5G23190	AT5G54160	AT3G23590	AT2G38080	AT3G19820	AT3G21240
HYDROXY COMPUND METABOLISM
	GO:1901617	P	organic hydroxy compound biosynthetic process	18	1082	150	28362	5e-05	0.0033	AT1G50430	AT2G47460	AT3G01310	AT1G11680	AT4G22880	AT3G02580	AT1G76490	AT5G47770	AT2G45400	AT3G19820	AT1G64970	AT3G30180	AT2G38050	AT5G54160	AT5G15070	AT1G12740	AT1G58440	AT5G16760
	GO:1901615	P	organic hydroxy compound metabolic process	22	1082	215	28362	6.5e-05	0.0043	AT1G50430	AT1G14520	AT1G76490	AT1G11680	AT5G15070	AT2G47460	AT4G22880	AT3G01310	AT3G02580	AT5G47770	AT5G54160	AT1G12740	AT2G45400	AT1G64970	AT3G30180	AT4G26260	AT5G13640	AT2G38050	AT1G54570	AT3G19820	AT1G58440	AT5G16760
COFACTOR METABOLISM
	GO:0006732	P	coenzyme metabolic process	28	1082	264	28362	3.5e-06	0.00046	AT1G13440	AT2G44160	AT1G12230	AT5G35360	AT1G76490	AT4G32180	AT2G19860	AT5G49810	AT2G22480	AT1G55090	AT1G34430	AT1G47578	AT2G38040	AT2G29560	AT1G18270	AT5G52920	AT5G13050	AT1G09780	AT2G36880	AT4G13930	AT5G57850	AT2G01290	AT2G36530	AT1G76550	AT3G22960	AT5G41670	AT5G14760	AT1G01090
	GO:0051186	P	cofactor metabolic process	33	1082	389	28362	4.1e-05	0.003	AT1G13440	AT2G44160	AT1G12230	AT5G35360	AT1G76490	AT4G32180	AT2G19860	AT5G49810	AT2G22480	AT1G55090	AT1G34430	AT1G47578	AT2G38040	AT2G29560	AT1G18270	AT5G52920	AT3G02780	AT5G13050	AT1G09780	AT2G36880	AT1G03475	AT4G13930	AT2G01290	AT5G57590	AT5G57850	AT1G76550	AT3G22960	AT5G41670	AT2G36530	AT5G14760	AT1G01090	AT5G04620	AT2G43360
RESPONSE TO STIMULUS
	GO:0050896	P	response to stimulus	311	1082	6250	28362	9.6e-08	4.9e-05	AT1G13440	AT5G42890	AT3G18750	AT5G44790	AT5G49290	AT2G22230	AT1G74180	AT3G08720	AT3G17510	AT1G53210	AT3G11170	AT5G63810	AT3G09660	AT5G18520	AT4G25560	AT2G28320	AT1G64780	AT1G20930	AT5G63950	AT1G16070	AT2G37430	AT2G27880	AT2G21410	AT3G18040	AT4G16155	AT2G14580	AT5G43060	AT5G04870	AT3G15730	AT4G25050	AT4G22540	AT1G04820	AT5G17920	AT1G57720	AT2G33670	AT1G02860	AT5G66900	AT5G16510	AT5G49720	AT3G08760
	GO:0010038	P	response to metal ion	41	1082	481	28362	4.5e-06	0.00052	AT1G13440	AT5G12170	AT2G44060	AT1G11840	AT3G22890	AT2G47470	AT5G63950	AT3G19210	AT2G23150	AT2G37430	AT5G53460	AT1G77120	AT3G52880	AT3G15730	AT5G52920	AT1G04820	AT5G17920	AT1G78380	AT1G57720	AT5G64220	AT1G09780	AT3G13235	AT5G07350	AT5G63840	AT3G10920	AT4G13930	AT2G36530	AT5G52560	AT2G29410	AT5G42020	AT1G29150	AT1G75280	AT5G16970	AT3G22960	AT1G63440	AT5G41670	AT1G60710	AT5G67580	AT4G33010	AT4G31180
	GO:0010583	P	response to cyclopentenone	9	1082	34	28362	2.1e-05	0.0018	AT1G18370	AT1G02730	AT3G12110	AT1G44110	AT1G08560	AT5G23860	AT3G11520	AT5G64740	AT4G34160
	GO:0010035	P	response to inorganic substance	62	1082	926	28362	3e-05	0.0025	AT1G13440	AT1G63440	AT1G02730	AT2G44060	AT1G44170	AT1G32640	AT4G35090	AT1G05260	AT3G22890	AT2G47470	AT1G05680	AT3G19210	AT5G63950	AT2G23150	AT2G37430	AT5G53460	AT1G77120	AT5G13330	AT1G11840	AT3G52880	AT3G15730	AT5G52920	AT1G04820	AT5G17920	AT1G78380	AT1G57720	AT1G47128	AT5G14420	AT1G02860	AT5G12170	AT5G64220	AT1G09780	AT3G13235	AT5G07350	AT3G10920	AT5G63840	AT1G70670	AT1G68090	AT5G40010	AT4G13930
	GO:0009651	P	response to salt stress	41	1082	574	28362	0.00018	0.01	AT1G02730	AT1G44170	AT5G16510	AT5G23540	AT1G05260	AT3G17510	AT1G53210	AT1G05680	AT3G20250	AT1G03060	AT1G77120	AT5G13330	AT1G03220	AT5G43060	AT2G46500	AT5G40010	AT4G01070	AT5G06150	AT4G19810	AT2G47460	AT5G49720	AT5G07350	AT3G10920	AT5G17920	AT5G47030	AT1G68090	AT2G36530	AT3G08720	AT5G44440	AT5G46180	AT2G17270	AT4G16260	AT1G54100	AT5G24090	AT4G11650	AT5G23860	AT5G67580	AT1G15100	AT2G38710	AT5G14040
	GO:0006970	P	response to osmotic stress	43	1082	636	28362	0.00042	0.019	AT2G42580	AT1G02730	AT1G44170	AT5G16510	AT5G23540	AT1G05260	AT3G17510	AT1G53210	AT1G05680	AT3G20250	AT1G03060	AT2G22660	AT1G77120	AT5G13330	AT1G03220	AT5G43060	AT2G46500	AT5G40010	AT4G01070	AT5G06150	AT4G19810	AT2G47460	AT5G49720	AT5G07350	AT3G10920	AT5G17920	AT5G47030	AT1G68090	AT2G36530	AT3G08720	AT5G44440	AT5G46180	AT2G17270	AT4G16260	AT1G54100	AT5G24090	AT4G11650	AT5G23860	AT5G67580	AT1G15100
	GO:0010212	P	response to ionizing radiation	7	1082	32	28362	0.00042	0.021	AT2G45280	AT4G21070	AT3G52115	AT5G48720	AT5G20850	AT5G06150	AT3G19210
	GO:0014070	P	response to organic cyclic compound	30	1082	405	28362	0.0008	0.031	AT2G42580	AT1G18370	AT1G02730	AT3G12110	AT1G44110	AT2G14580	AT4G25560	AT4G03430	AT4G03500	AT3G52430	AT1G77120	AT5G13330	AT5G23860	AT5G13010	AT3G11520	AT1G08560	AT3G49500	AT4G03110	AT1G05560	AT5G11510	AT3G61460	AT5G64740	AT4G03550	AT1G15780	AT1G02860	AT4G34160	AT2G29420	AT1G53940	AT2G32940	AT5G67580
	GO:0042221	P	response to chemical	142	1082	2853	28362	0.00087	0.034	AT1G13440	AT5G42890	AT5G44790	AT3G17510	AT5G18520	AT4G25560	AT1G20930	AT5G63950	AT2G37430	AT4G16155	AT2G14580	AT5G04870	AT3G15730	AT4G25050	AT1G04820	AT5G17920	AT1G57720	AT1G02860	AT5G49720	AT1G64520	AT1G05010	AT2G36530	AT5G52560	AT5G64740	AT1G15780	AT1G75280	AT3G07390	AT1G12420	AT2G30580	AT5G57510	AT1G63440	AT3G18000	AT2G29420	AT4G34160	AT2G28830	AT5G64220	AT4G31180	AT1G58440	AT3G09270	AT3G05000
	GO:0009628	P	response to abiotic stimulus	105	1082	2022	28362	0.0012	0.044	AT3G17510	AT1G53210	AT5G63810	AT4G25560	AT3G20250	AT4G30380	AT5G43060	AT4G25050	AT1G04820	AT5G17920	AT5G49720	AT3G11170	AT4G01070	AT2G36530	AT1G56590	AT2G30580	AT5G57510	AT1G54100	AT5G64220	AT2G38050	AT1G44170	AT1G58440	AT5G40770	AT3G48590	AT2G44060	AT4G35090	AT1G05260	AT3G05550	AT2G22660	AT1G77120	AT1G03220	AT3G10920	AT2G46500	AT4G35790	AT5G06150	AT4G37370	AT4G03110	AT2G47460	AT5G07350	AT1G68090
	GO:0033554	P	cellular response to stress	52	1082	858	28362	0.0012	0.044	AT4G12560	AT3G52115	AT1G32640	AT5G48720	AT4G35090	AT1G53210	AT3G09560	AT2G47470	AT1G15910	AT3G09660	AT1G05680	AT5G20850	AT3G19210	AT1G03060	AT5G07350	AT3G52430	AT1G77120	AT5G13330	AT3G07040	AT1G08260	AT4G21070	AT1G79650	AT3G16730	AT5G01630	AT5G49110	AT2G03510	AT5G01220	AT2G40550	AT1G02860	AT4G03110	AT1G78380	AT4G30380	AT5G04560	AT4G31150	AT3G10920	AT5G08020	AT3G54420	AT3G62980	AT1G08840	AT5G50780
DEVELOPMENT AND CELL CYCLE
	GO:0007049	P	cell cycle	70	1082	558	28362		2.1e-13	AT3G19210	AT3G27060	AT1G14830	AT1G04730	AT3G52115	AT5G48720	AT2G41420	AT3G09660	AT1G34355	AT5G51600	AT1G20930	AT5G20850	AT5G45550	AT4G22860	AT1G76310	AT3G51280	AT4G21270	AT1G08260	AT4G20900	AT2G27600	AT2G38620	AT4G30710	AT5G15510	AT5G01630	AT3G11520	AT4G02060	AT2G42260	AT2G20635	AT5G46280	AT1G07370	AT5G06150	AT2G40550	AT1G44110	AT1G03780	AT2G07690	AT1G05560	AT5G37630	AT3G24730	AT1G18370	AT4G21070
	GO:0022402	P	cell cycle process	46	1082	370	28362	6.7e-14	3e-08	AT1G50240	AT1G02730	AT1G04730	AT3G52115	AT5G48720	AT4G30710	AT3G09660	AT5G51600	AT1G20930	AT5G20850	AT3G19210	AT2G42260	AT4G21270	AT4G20900	AT5G61960	AT2G38620	AT5G15510	AT5G01630	AT2G20635	AT5G05170	AT5G06150	AT2G40550	AT1G03780	AT1G05560	AT5G37630	AT3G24730	AT4G21070	AT4G22860	AT5G11510	AT3G54650	AT5G16690	AT1G01690	AT5G64740	AT5G18700	AT1G78770	AT2G45280	AT5G49160	AT2G01210	AT5G25380	AT1G18370
	GO:0051301	P	cell division	39	1082	358	28362	1.6e-08	8.9e-06	AT1G18370	AT1G14830	AT3G51280	AT1G44110	AT5G51600	AT5G45550	AT3G19210	AT1G76310	AT4G21270	AT1G08260	AT4G20900	AT3G11520	AT2G44190	AT2G42260	AT5G62410	AT4G14310	AT5G01230	AT1G08560	AT5G06150	AT2G40550	AT4G30710	AT1G03780	AT1G05560	AT5G03340	AT5G05170	AT5G11510	AT3G23670	AT5G64740	AT5G18700	AT1G78770	AT5G49160	AT2G01210	AT1G20610	AT1G50240	AT4G34160	AT2G20635	AT1G02730	AT3G18730	AT5G40770
	GO:1903047	P	mitotic cell cycle process	30	1082	228	28362	3e-08	8.9e-06	AT1G02730	AT4G30710	AT5G51600	AT1G20930	AT3G19210	AT2G42260	AT4G21270	AT4G34160	AT2G38620	AT5G62410	AT5G05170	AT5G06150	AT2G40550	AT1G03780	AT1G05560	AT5G37630	AT3G24730	AT4G22860	AT3G54650	AT3G23670	AT5G64740	AT5G18700	AT1G78770	AT5G49160	AT2G01210	AT1G50240	AT5G15510	AT2G20635	AT2G33560	AT3G18730
	GO:0000278	P	mitotic cell cycle	31	1082	245	28362	3.7e-08	1e-05	AT1G02730	AT4G30710	AT5G51600	AT1G20930	AT3G19210	AT2G42260	AT4G21270	AT1G08260	AT4G34160	AT2G38620	AT5G62410	AT5G05170	AT5G06150	AT2G40550	AT1G03780	AT1G05560	AT5G37630	AT3G24730	AT4G22860	AT3G54650	AT3G23670	AT5G64740	AT5G18700	AT1G78770	AT5G49160	AT2G01210	AT1G50240	AT5G15510	AT2G20635	AT2G33560	AT3G18730
	GO:0000280	P	nuclear division	28	1082	215	28362	6.4e-08	2.2e-05	AT4G20900	AT5G48720	AT4G30710	AT3G09660	AT5G51600	AT5G20850	AT3G19210	AT2G42260	AT4G21270	AT5G61960	AT5G01630	AT2G20635	AT5G06150	AT2G40550	AT1G03780	AT1G05560	AT5G37630	AT3G24730	AT3G54650	AT1G01690	AT1G78770	AT2G45280	AT1G50240	AT3G23670	AT4G34160	AT5G62410	AT2G33560	AT1G06660
	GO:0009653	P	anatomical structure morphogenesis	67	1082	919	28362	1.1e-06	0.00016	AT1G50430	AT4G37810	AT1G14520	AT1G18370	AT4G21060	AT3G07880	AT2G35110	AT5G46700	AT5G18520	AT5G51600	AT1G75640	AT1G20930	AT1G03060	AT2G42260	AT3G52430	AT4G25420	AT1G19360	AT1G63700	AT2G27600	AT2G42200	AT4G29900	AT5G13010	AT1G77460	AT2G44190	AT3G15730	AT2G35350	AT4G27060	AT3G15510	AT3G56640	AT1G50240	AT3G58190	AT1G75780	AT2G38440	AT3G54010	AT4G12420	AT5G41950	AT5G49720	AT1G65470	AT3G02580	AT2G36880
	GO:0048229	P	gametophyte development	39	1082	422	28362	1.2e-06	0.00019	AT1G50240	AT1G14830	AT4G20900	AT5G48720	AT2G41420	AT2G47470	AT3G09660	AT1G34355	AT5G45550	AT2G42260	AT1G26840	AT1G31810	AT1G09780	AT1G68090	AT3G54650	AT1G33430	AT2G07050	AT1G01690	AT3G62980	AT5G52560	AT2G46040	AT4G03550	AT2G44810	AT3G45040	AT5G18700	AT5G55820	AT5G58100	AT5G46700	AT4G37450	AT3G21180	AT1G18370	AT3G23670	AT3G18000	AT5G42020	AT1G65470	AT5G50260	AT4G35560	AT1G06520	AT1G06660
	GO:0009555	P	pollen development	31	1082	311	28362	4.2e-06	0.00046	AT1G14830	AT4G20900	AT5G48720	AT3G09660	AT1G34355	AT5G45550	AT1G26840	AT1G31810	AT1G09780	AT1G68090	AT3G54650	AT1G33430	AT2G07050	AT1G01690	AT3G62980	AT5G52560	AT2G46040	AT4G03550	AT2G44810	AT3G45040	AT5G18700	AT5G58100	AT3G21180	AT1G18370	AT3G23670	AT3G18000	AT1G65470	AT5G50260	AT4G35560	AT1G06520	AT1G06660
	GO:0007140	P	male meiosis	8	1082	22	28362	8.9e-06	0.00087	AT2G45280	AT4G21270	AT4G20900	AT5G48720	AT1G50240	AT3G09660	AT3G23670	AT1G06660
	GO:0007067	P	mitotic nuclear division	17	1082	131	28362	3.3e-05	0.0025	AT1G05560	AT5G37630	AT3G24730	AT4G21270	AT2G20635	AT4G30710	AT3G54650	AT2G42260	AT4G34160	AT5G62410	AT5G51600	AT2G33560	AT2G40550	AT5G06150	AT3G19210	AT1G78770	AT1G03780
	GO:0048856	P	anatomical structure development	164	1082	3146	28362	4e-05	0.0028	AT4G37810	AT5G42890	AT3G07880	AT2G35110	AT2G02240	AT3G09660	AT5G18520	AT2G04842	AT1G20930	AT1G14830	AT2G37430	AT1G63700	AT1G34430	AT1G77460	AT3G15730	AT2G35350	AT4G27060	AT3G56640	AT5G37630	AT5G49720	AT1G64520	AT1G05010	AT2G46770	AT2G01290	AT5G52560	AT2G44810	AT3G45040	AT1G12740	AT1G78770	AT3G57650	AT3G07390	AT2G01210	AT3G27060	AT3G18000	AT4G34160	AT2G45420	AT4G35560	AT5G41920	AT5G40770	AT1G50430
	GO:0032502	P	developmental process	165	1082	3233	28362	8.9e-05	0.0062	AT4G37810	AT5G42890	AT3G07880	AT2G35110	AT2G02240	AT3G09660	AT5G18520	AT2G04842	AT1G20930	AT1G14830	AT2G37430	AT1G63700	AT1G34430	AT1G77460	AT3G15730	AT2G35350	AT4G27060	AT3G56640	AT5G37630	AT5G49720	AT1G64520	AT1G05010	AT2G46770	AT2G01290	AT5G52560	AT2G44810	AT3G45040	AT1G12740	AT1G78770	AT3G57650	AT3G07390	AT2G01210	AT3G27060	AT3G18000	AT4G34160	AT2G45420	AT4G35560	AT5G41920	AT5G40770	AT1G50430
	GO:0051726	P	regulation of cell cycle	20	1082	191	28362	0.00011	0.0064	AT3G27060	AT4G21070	AT5G61960	AT4G34160	AT2G38620	AT1G44110	AT1G20610	AT5G11510	AT2G33560	AT1G76310	AT5G06150	AT5G15510	AT1G20930	AT1G07370	AT1G65470	AT3G11520	AT4G22860	AT1G78770	AT1G03780	AT5G25380
	GO:1903046	P	meiotic cell cycle process	14	1082	104	28362	0.00011	0.0064	AT2G45280	AT4G21270	AT5G61960	AT3G52115	AT5G48720	AT1G50240	AT5G01630	AT1G01690	AT4G20900	AT3G09660	AT3G23670	AT2G33560	AT5G20850	AT1G06660
	GO:0007126	P	meiotic nuclear division	13	1082	99	28362	0.0002	0.012	AT2G45280	AT4G21270	AT5G61960	AT4G20900	AT5G48720	AT1G50240	AT5G01630	AT1G01690	AT3G09660	AT3G23670	AT2G33560	AT5G20850	AT1G06660
	GO:0048869	P	cellular developmental process	62	1082	1001	28362	0.00024	0.013	AT1G50430	AT4G37810	AT1G31810	AT4G20900	AT3G07880	AT2G41420	AT2G35110	AT5G46700	AT4G25560	AT3G54010	AT5G45550	AT1G03060	AT2G42260	AT4G25420	AT1G19360	AT4G21060	AT2G27600	AT3G14570	AT2G38620	AT5G13010	AT1G77460	AT2G35350	AT4G27060	AT3G56640	AT1G67490	AT2G38440	AT2G47460	AT5G41950	AT5G49720	AT3G08500	AT3G02580	AT2G36880	AT5G63840	AT5G11510	AT1G68090	AT1G33430	AT2G46225	AT2G37620	AT5G18410	AT1G75780
	GO:0090558	P	plant epidermis development	22	1082	245	28362	0.00037	0.018	AT4G37810	AT4G21060	AT3G07880	AT2G35110	AT1G03060	AT2G42260	AT1G19360	AT1G63700	AT2G27600	AT2G38620	AT5G13010	AT1G75640	AT2G38440	AT5G41950	AT1G19835	AT2G46225	AT2G37620	AT5G18410	AT4G34160	AT1G67490	AT1G65470	AT5G63220
	GO:0000281	P	mitotic cytokinesis	10	1082	65	28362	0.0004	0.018	AT1G05560	AT1G02730	AT5G49160	AT2G01210	AT1G50240	AT3G23670	AT5G51600	AT5G64740	AT5G05170	AT5G18700
	GO:0048236	P	plant-type spore development	8	1082	44	28362	0.00055	0.024	AT4G20900	AT4G37450	AT2G41420	AT1G31810	AT5G46700	AT5G45550	AT5G18700	AT1G06660
	GO:0061640	P	cytoskeleton-dependent cytokinesis	10	1082	69	28362	0.00061	0.025	AT1G05560	AT1G02730	AT5G49160	AT2G01210	AT1G50240	AT3G23670	AT5G51600	AT5G64740	AT5G05170	AT5G18700
	GO:0044767	P	single-organism developmental process	155	1082	3131	28362	0.00065	0.026	AT4G37810	AT5G42890	AT3G07880	AT2G35110	AT2G02240	AT3G09660	AT5G18520	AT2G04842	AT1G20930	AT1G14830	AT2G37430	AT1G63700	AT1G34430	AT1G77460	AT3G15730	AT2G35350	AT4G27060	AT3G56640	AT5G37630	AT5G49720	AT1G64520	AT1G05010	AT2G46770	AT2G01290	AT5G52560	AT2G44810	AT3G45040	AT1G12740	AT3G57650	AT3G07390	AT2G01210	AT3G27060	AT3G18000	AT4G34160	AT2G45420	AT4G35560	AT5G41920	AT5G40770	AT1G50430	AT1G18370
	GO:0009888	P	tissue development	39	1082	577	28362	0.00073	0.03	AT4G37810	AT5G05340	AT4G21060	AT3G07880	AT2G35110	AT1G75410	AT5G46700	AT1G20930	AT5G45550	AT1G03060	AT2G42260	AT1G19360	AT1G63700	AT5G61960	AT2G38620	AT5G13010	AT2G44190	AT1G75640	AT2G35350	AT3G15510	AT1G67490	AT2G38440	AT5G41950	AT1G19835	AT5G16850	AT2G46225	AT2G37620	AT5G18410	AT1G08840	AT3G18730	AT1G78770	AT2G01850	AT2G27600	AT4G34160	AT5G19280	AT2G45420	AT1G65470	AT2G28250	AT5G63220
	GO:0000910	P	cytokinesis	12	1082	99	28362	0.00078	0.031	AT1G05560	AT1G50240	AT1G02730	AT5G49160	AT2G01210	AT1G18370	AT5G11510	AT3G23670	AT5G51600	AT5G64740	AT5G05170	AT5G18700
	GO:0090626	P	plant epidermis morphogenesis	11	1082	87	28362	0.00091	0.035	AT4G37810	AT1G19835	AT1G63700	AT2G27600	AT2G35110	AT1G75640	AT2G46225	AT5G18410	AT1G03060	AT2G38440	AT2G42260
DNA METABOLISM
	GO:0006259	P	DNA metabolic process	49	1082	539	28362	1e-07	2.2e-05	AT4G21585	AT4G31150	AT1G68290	AT3G52115	AT5G48720	AT5G50780	AT1G15910	AT3G09660	AT5G63950	AT3G19210	AT2G42260	AT4G29090	AT1G08260	AT5G26940	AT2G38620	AT1G79650	AT3G16730	AT5G01630	AT5G49110	AT4G02060	AT5G43530	AT5G46280	AT1G07370	AT2G40550	AT2G07690	AT5G20850	AT4G21070	AT5G04560	AT5G16850	AT4G14700	AT5G11510	AT5G08020	AT1G01690	AT1G08840	AT1G54840	AT1G55460	AT4G03430	AT5G16690	AT1G78770	AT2G45280
	GO:0006260	P	DNA replication	22	1082	146	28362	2.5e-07	4.9e-05	AT3G09660	AT5G20850	AT2G42260	AT1G08260	AT2G38620	AT5G46280	AT4G14700	AT2G40550	AT2G07690	AT1G07370	AT5G11510	AT5G08020	AT1G08840	AT1G55460	AT4G02060	AT5G16690	AT1G78770	AT2G01120	AT5G25380	AT3G27060	AT1G26840	AT1G65470
	GO:0046394	P	carboxylic acid biosynthetic process	41	1082	438	28362	4.4e-07	0.0001	AT1G14520	AT5G35360	AT3G15850	AT2G22230	AT3G11170	AT5G55240	AT4G25700	AT3G54010	AT5G23190	AT5G53460	AT3G52430	AT2G34770	AT2G38040	AT4G25050	AT1G47578	AT5G52920	AT5G17920	AT1G75330	AT1G02860	AT4G23850	AT2G05990	AT3G02630	AT4G21070	AT3G02580	AT5G57850	AT3G56130	AT5G57590	AT2G44810	AT1G15780	AT2G26640	AT5G46180	AT1G43800	AT1G11790	AT1G77590	AT1G62640	AT4G26260	AT3G02020	AT4G17830	AT5G04620	AT2G30200
	GO:0006261	P	DNA-dependent DNA replication	16	1082	99	28362	5e-06	0.00052	AT1G08260	AT2G01120	AT2G38620	AT5G25380	AT5G11510	AT4G02060	AT2G42260	AT3G09660	AT5G46280	AT1G08840	AT2G40550	AT5G20850	AT5G16690	AT1G26840	AT1G78770	AT2G07690
	GO:0006270	P	DNA replication initiation	7	1082	20	28362	4e-05	0.0029	AT2G01120	AT1G26840	AT3G09660	AT5G46280	AT4G02060	AT5G16690	AT2G07690
LIPID METABOLISM
	GO:0008610	P	lipid biosynthetic process	51	1082	522	28362	4e-09	2.4e-06	AT1G50430	AT5G01220	AT5G35360	AT3G15850	AT2G22230	AT1G76490	AT3G11170	AT3G09560	AT4G25700	AT4G15110	AT3G06060	AT3G45040	AT5G23190	AT1G11680	AT4G21070	AT4G25420	AT2G34770	AT2G38040	AT1G43800	AT4G25050	AT1G47578	AT5G52920	AT2G41490	AT3G02780	AT1G77590	AT4G23850	AT2G05990	AT3G02630	AT5G07350	AT5G60620	AT3G02580	AT5G47770	AT1G80950	AT3G56130	AT1G15780	AT1G12740	AT2G26640	AT3G57650	AT1G12640	AT2G07050
	GO:0006629	P	lipid metabolic process	76	1082	994	28362	2.9e-08	1e-05	AT1G50430	AT5G42890	AT2G38050	AT5G35360	AT3G15850	AT2G22230	AT1G76490	AT3G11170	AT2G23540	AT3G09560	AT3G16370	AT4G25700	AT4G15110	AT3G06060	AT3G45040	AT5G23190	AT3G26430	AT1G11680	AT3G19820	AT4G21070	AT3G52430	AT4G25420	AT2G34770	AT2G38040	AT4G23850	AT1G29120	AT1G43800	AT3G15730	AT4G25050	AT4G22540	AT1G47578	AT5G65110	AT5G52920	AT4G35790	AT2G41490	AT1G30370	AT2G46500	AT3G02780	AT1G77590	AT1G27980
	GO:0006633	P	fatty acid biosynthetic process	24	1082	158	28362	3.9e-08	1.5e-05	AT5G35360	AT3G15850	AT2G22230	AT3G11170	AT4G25700	AT5G23190	AT2G34770	AT2G38040	AT4G25050	AT1G47578	AT5G52920	AT1G77590	AT4G23850	AT2G05990	AT3G02630	AT4G21070	AT3G02580	AT3G56130	AT1G15780	AT2G26640	AT1G43800	AT1G62640	AT3G54010	AT2G30200
	GO:0044255	P	cellular lipid metabolic process	53	1082	649	28362	6.1e-07	0.00012	AT5G42890	AT5G35360	AT3G15850	AT2G22230	AT1G76490	AT3G11170	AT3G09560	AT4G25700	AT4G15110	AT3G06060	AT3G45040	AT5G23190	AT4G21070	AT4G25420	AT2G34770	AT2G38040	AT1G29120	AT1G43800	AT3G15730	AT4G25050	AT1G47578	AT5G65110	AT5G52920	AT2G41490	AT2G46500	AT3G02780	AT1G77590	AT1G27980	AT2G05990	AT3G02630	AT5G07350	AT5G60620	AT3G02580	AT5G47770	AT1G80950	AT3G56130	AT3G02600	AT1G15780	AT2G26310	AT2G26640
	GO:0006631	P	fatty acid metabolic process	28	1082	252	28362	1.6e-06	0.00023	AT5G42890	AT5G35360	AT3G15850	AT2G22230	AT3G11170	AT4G25700	AT5G23190	AT2G34770	AT2G38040	AT3G15730	AT4G25050	AT1G47578	AT5G65110	AT5G52920	AT1G77590	AT4G23850	AT2G05990	AT3G02630	AT4G21070	AT3G02580	AT3G56130	AT1G15780	AT2G26310	AT2G26640	AT1G43800	AT1G62640	AT3G54010	AT2G30200
CELL MORPHOGENESIS AND CELL WALL ORGANIZATION
	GO:0042546	P	cell wall biogenesis	27	1082	230	28362	9.1e-07	0.00015	AT1G02730	AT5G16510	AT3G08500	AT5G61840	AT1G77460	AT4G13090	AT3G03210	AT3G61130	AT5G05170	AT2G38080	AT2G41770	AT1G05560	AT5G03170	AT1G27440	AT5G15630	AT2G03220	AT2G46770	AT2G34410	AT5G64740	AT4G39990	AT1G28470	AT2G36870	AT5G67230	AT3G08900	AT2G38320	AT3G19820	AT2G01850
	GO:0033692	P	cellular polysaccharide biosynthetic process	22	1082	171	28362	1.8e-06	0.00034	AT1G02730	AT5G16510	AT5G20950	AT5G61840	AT3G14570	AT5G24300	AT1G77460	AT3G03210	AT3G61130	AT5G05170	AT2G41770	AT5G49720	AT1G27440	AT2G03220	AT5G63840	AT2G34410	AT5G64740	AT4G03550	AT5G07720	AT5G67230	AT3G08900	AT2G38320
	GO:0009832	P	plant-type cell wall biogenesis	21	1082	160	28362	3e-06	0.00041	AT1G05560	AT5G03170	AT3G08500	AT1G02730	AT5G61840	AT1G27440	AT5G67230	AT5G16510	AT2G03220	AT1G77460	AT3G19820	AT2G46770	AT3G61130	AT5G15630	AT5G64740	AT5G05170	AT2G34410	AT3G08900	AT2G38080	AT2G41770	AT1G28470
	GO:0071554	P	cell wall organization or biogenesis	52	1082	704	28362	1.2e-05	0.0012	AT5G47780	AT1G02730	AT3G07330	AT4G21060	AT5G16510	AT1G02360	AT1G05260	AT5G20950	AT3G54420	AT1G27440	AT1G48880	AT5G23190	AT2G30900	AT1G19360	AT5G61840	AT5G60930	AT3G14570	AT1G77460	AT4G13090	AT3G03210	AT3G61130	AT5G05170	AT1G28470	AT2G38080	AT2G41770	AT1G05560	AT5G03170	AT5G49720	AT3G08500	AT5G15630	AT1G11580	AT5G47500	AT2G03220	AT2G46770	AT2G34410	AT5G64740	AT4G03550	AT1G32860	AT4G39990	AT3G19820
	GO:0009834	P	plant-type secondary cell wall biogenesis	12	1082	65	28362	2.2e-05	0.0019	AT5G03170	AT1G27440	AT5G61840	AT5G67230	AT2G46770	AT3G08500	AT5G15630	AT5G05170	AT2G34410	AT2G38080	AT3G19820	AT1G28470
	GO:0044036	P	cell wall macromolecule metabolic process	19	1082	158	28362	2.3e-05	0.0024	AT2G36870	AT5G07720	AT5G61840	AT4G21060	AT5G67230	AT5G20950	AT2G03220	AT1G77460	AT3G54420	AT4G13090	AT1G33430	AT3G03210	AT3G61130	AT1G02360	AT2G38320	AT2G34410	AT2G01850	AT1G27440	AT2G41770
	GO:0016043	P	cellular component organization	134	1082	2456	28362	3.3e-05	0.0025	AT5G62410	AT5G35200	AT3G07880	AT2G35110	AT3G09660	AT1G04730	AT1G02730	AT4G28390	AT3G23700	AT2G21410	AT1G77460	AT2G35350	AT4G27060	AT3G56640	AT5G05170	AT5G16510	AT5G37630	AT5G49720	AT1G11580	AT5G47500	AT1G64520	AT1G33430	AT3G07390	AT5G64740	AT3G15095	AT1G78770	AT2G36870	AT5G67230	AT3G18000	AT4G34160	AT2G20635	AT2G33560	AT3G14310	AT5G40770	AT1G50430	AT4G20900	AT1G05260	AT5G23190	AT1G19360	AT5G61960
	GO:0010383	P	cell wall polysaccharide metabolic process	15	1082	118	28362	0.00011	0.0065	AT2G36870	AT5G07720	AT5G61840	AT1G27440	AT5G67230	AT5G20950	AT2G03220	AT1G77460	AT4G13090	AT3G03210	AT3G61130	AT2G38320	AT2G34410	AT2G01850	AT2G41770
	GO:0032989	P	cellular component morphogenesis	34	1082	436	28362	0.00015	0.0082	AT1G50430	AT3G07880	AT2G35110	AT1G03060	AT2G42260	AT4G25420	AT1G75780	AT2G27600	AT3G14570	AT1G77460	AT2G35350	AT4G27060	AT3G56640	AT2G38440	AT4G12420	AT5G41950	AT5G49720	AT3G02580	AT2G36880	AT5G63840	AT1G68090	AT1G33430	AT2G46225	AT3G54010	AT5G18410	AT4G03550	AT3G57670	AT5G07830	AT2G40610	AT3G18000	AT1G19835	AT5G58100	AT3G19820	AT1G62440
	GO:0000902	P	cell morphogenesis	32	1082	402	28362	0.00016	0.0088	AT1G50430	AT3G07880	AT2G35110	AT1G03060	AT2G42260	AT4G25420	AT1G75780	AT2G27600	AT3G14570	AT1G77460	AT2G35350	AT4G27060	AT3G56640	AT2G38440	AT4G12420	AT5G41950	AT5G49720	AT3G02580	AT2G36880	AT5G63840	AT1G68090	AT2G46225	AT5G18410	AT4G03550	AT3G57670	AT5G07830	AT2G40610	AT3G18000	AT1G19835	AT3G54010	AT3G19820	AT1G62440
	GO:0071840	P	cellular component organization or biogenesis	144	1082	2812	28362	0.00025	0.013	AT5G62410	AT5G35200	AT3G07880	AT2G35110	AT3G09660	AT1G04730	AT1G02730	AT4G28390	AT3G23700	AT2G21410	AT1G77460	AT2G35350	AT4G27060	AT3G03210	AT3G56640	AT5G05170	AT5G16510	AT5G37630	AT5G49720	AT1G11580	AT5G47500	AT1G64520	AT2G46770	AT3G07390	AT5G64740	AT3G15095	AT1G78770	AT2G36870	AT5G67230	AT3G18000	AT4G34160	AT2G20635	AT2G33560	AT3G14310	AT2G38320	AT1G33430	AT5G40770	AT1G50430	AT4G20900	AT1G05260
	GO:0071669	P	plant-type cell wall organization or biogenesis	23	1082	256	28362	0.00028	0.014	AT1G02730	AT5G16510	AT1G05260	AT1G27440	AT5G61840	AT1G77460	AT3G61130	AT5G05170	AT2G38080	AT2G41770	AT1G05560	AT5G03170	AT3G08500	AT5G15630	AT2G03220	AT2G46770	AT2G34410	AT5G64740	AT1G28470	AT5G67230	AT2G40610	AT3G08900	AT3G19820
	GO:0070592	P	cell wall polysaccharide biosynthetic process	9	1082	50	28362	0.00028	0.014	AT1G27440	AT5G61840	AT5G67230	AT2G41770	AT1G77460	AT3G03210	AT3G61130	AT2G38320	AT2G34410
	GO:0030244	P	cellulose biosynthetic process	9	1082	51	28362	0.00029	0.015	AT5G49720	AT1G02730	AT5G16510	AT2G41770	AT5G63840	AT1G77460	AT3G08900	AT5G64740	AT5G05170
	GO:0044038	P	cell wall macromolecule biosynthetic process	9	1082	52	28362	0.00032	0.017	AT1G27440	AT5G61840	AT5G67230	AT2G41770	AT1G77460	AT3G03210	AT3G61130	AT2G38320	AT2G34410
	GO:0070589	P	cellular component macromolecule biosynthetic process	9	1082	52	28362	0.00037	0.017	AT1G27440	AT5G61840	AT5G67230	AT2G41770	AT1G77460	AT3G03210	AT3G61130	AT2G38320	AT2G34410
	GO:1902589	P	single-organism organelle organization	26	1082	316	28362	0.00041	0.019	AT1G31810	AT5G37630	AT2G35110	AT5G51600	AT1G04730	AT4G28390	AT3G27530	AT4G21270	AT3G12110	AT2G44190	AT1G75640	AT1G08560	AT2G40550	AT2G38440	AT1G03780	AT5G41950	AT5G49720	AT2G46225	AT2G18260	AT5G64740	AT5G18700	AT5G18410	AT1G19835	AT2G33560	AT3G23670	AT5G61500
	GO:0006996	P	organelle organization	76	1082	1335	28362	0.00058	0.024	AT1G50240	AT1G14830	AT4G20900	AT3G12110	AT5G48720	AT4G30710	AT2G35110	AT5G50780	AT3G09660	AT4G22880	AT5G51600	AT1G04730	AT3G19210	AT5G20850	AT1G03060	AT3G27530	AT4G28390	AT3G25690	AT4G21270	AT2G27600	AT5G13820	AT1G31810	AT3G24730	AT2G44190	AT1G75640	AT2G42260	AT1G03780	AT2G20635	AT5G46280	AT1G08560	AT5G06150	AT2G32940	AT2G18260	AT2G38440	AT2G33560	AT5G37630	AT2G07690	AT1G05560	AT5G41950	AT5G49720
	GO:0010410	P	hemicellulose metabolic process	12	1082	96	28362	0.00062	0.025	AT2G36870	AT5G07720	AT5G61840	AT5G67230	AT2G03220	AT5G20950	AT4G13090	AT3G03210	AT1G27440	AT2G38320	AT2G34410	AT2G01850
	GO:0007010	P	cytoskeleton organization	17	1082	177	28362	0.0008	0.033	AT5G49720	AT4G21270	AT3G12110	AT1G31810	AT2G35110	AT5G18410	AT1G75640	AT2G44190	AT2G46225	AT2G37620	AT3G23670	AT5G51600	AT5G64740	AT5G18700	AT2G38440	AT1G19835	AT1G03780
PHOSPHOROUS METABOLIC PROCESS
	GO:0006793	P	phosphorus metabolic process	103	1082	1751	28362	1.3e-05	0.0016	AT1G13440	AT1G76490	AT3G17510	AT1G01540	AT1G28390	AT1G20930	AT2G22480	AT2G21410	AT2G16250	AT1G34430	AT5G04870	AT4G25050	AT2G46500	AT3G08760	AT2G20900	AT5G58300	AT5G47770	AT2G01290	AT2G36530	AT3G13690	AT3G15095	AT3G45040	AT5G38280	AT3G57650	AT1G76550	AT2G01210	AT3G18750	AT5G38560	AT5G53110	AT2G20635	AT3G02600	AT3G27060	AT1G12230	AT5G09890	AT4G32180	AT3G09560	AT2G19860	AT4G05200	AT2G26730	AT5G15510
	GO:0006796	P	phosphate-containing compound metabolic process	102	1082	1735	28362	1.9e-05	0.0017	AT1G13440	AT1G76490	AT3G17510	AT1G01540	AT1G28390	AT1G20930	AT2G22480	AT2G21410	AT2G16250	AT1G34430	AT5G04870	AT4G25050	AT2G46500	AT3G08760	AT2G20900	AT5G58300	AT5G47770	AT2G01290	AT2G36530	AT3G13690	AT3G15095	AT3G45040	AT5G38280	AT3G57650	AT1G76550	AT2G01210	AT3G18750	AT5G38560	AT5G53110	AT2G20635	AT3G02600	AT3G27060	AT1G12230	AT5G09890	AT4G32180	AT3G09560	AT2G19860	AT4G05200	AT2G26730	AT5G15510
	GO:0019637	P	organophosphate metabolic process	40	1082	524	28362	6.3e-05	0.004	AT1G13440	AT2G35390	AT1G12230	AT1G76490	AT4G32180	AT3G09560	AT2G19860	AT2G22480	AT2G21410	AT3G27060	AT1G34430	AT5G14760	AT3G57650	AT4G25050	AT2G29560	AT1G18270	AT5G52920	AT2G41490	AT2G46500	AT3G02780	AT1G31220	AT1G09780	AT3G01310	AT5G03300	AT1G55090	AT5G47770	AT1G80950	AT2G01290	AT2G36530	AT3G45040	AT1G12640	AT1G76550	AT3G22960	AT5G15070	AT2G06925	AT5G41670	AT1G01090	AT3G02600	AT1G06520	AT5G16760
	GO:0016310	P	phosphorylation	75	1082	1254	28362	0.00016	0.0085	AT1G13440	AT1G09780	AT3G01490	AT2G35390	AT1G74360	AT4G31250	AT3G17510	AT4G32180	AT1G01540	AT2G19860	AT1G28390	AT1G20930	AT4G32300	AT1G28440	AT3G24550	AT2G22480	AT4G05200	AT2G26730	AT5G09890	AT4G21390	AT2G16250	AT1G34430	AT4G22130	AT2G38620	AT5G15510	AT5G04870	AT1G75640	AT2G29560	AT1G18270	AT5G52920	AT1G35710	AT2G46500	AT4G23180	AT1G03780	AT5G62710	AT4G16970	AT3G08760	AT3G02020	AT2G20900	AT5G58300
NITROGEN BASES METABOLISM AND PHOSPHORILATION
	GO:0046496	P	nicotinamide nucleotide metabolic process	17	1082	115	28362	5.4e-06	0.00072	AT1G09780	AT1G55090	AT1G76550	AT1G12230	AT3G22960	AT1G13440	AT2G01290	AT5G14760	AT5G41670	AT1G18270	AT2G19860	AT2G29560	AT2G36530	AT5G52920	AT1G01090	AT1G34430	AT2G22480
	GO:0019362	P	pyridine nucleotide metabolic process	17	1082	117	28362	8.8e-06	0.00085	AT1G09780	AT1G55090	AT1G76550	AT1G12230	AT3G22960	AT1G13440	AT2G01290	AT5G14760	AT5G41670	AT1G18270	AT2G19860	AT2G29560	AT2G36530	AT5G52920	AT1G01090	AT1G34430	AT2G22480
	GO:0072524	P	pyridine-containing compound metabolic process	17	1082	125	28362	1.9e-05	0.0016	AT1G09780	AT1G55090	AT1G76550	AT1G12230	AT3G22960	AT1G13440	AT2G01290	AT5G14760	AT5G41670	AT1G18270	AT2G19860	AT2G29560	AT2G36530	AT5G52920	AT1G01090	AT1G34430	AT2G22480
	GO:0006733	P	oxidoreduction coenzyme metabolic process	17	1082	130	28362	3e-05	0.0024	AT1G09780	AT1G55090	AT1G76550	AT1G12230	AT3G22960	AT1G13440	AT2G01290	AT5G14760	AT5G41670	AT1G18270	AT2G19860	AT2G29560	AT2G36530	AT5G52920	AT1G01090	AT1G34430	AT2G22480
	GO:0009132	P	nucleoside diphosphate metabolic process	13	1082	81	28362	3.4e-05	0.0028	AT1G09780	AT1G13440	AT1G76550	AT3G22960	AT1G34430	AT3G27060	AT1G18270	AT2G19860	AT2G29560	AT2G36530	AT5G52920	AT1G01090	AT2G22480
	GO:0006757	P	ATP generation from ADP	12	1082	71	28362	4.4e-05	0.0033	AT1G09780	AT1G13440	AT1G76550	AT3G22960	AT1G34430	AT1G18270	AT2G19860	AT2G29560	AT2G36530	AT5G52920	AT1G01090	AT2G22480
	GO:0009135	P	purine nucleoside diphosphate metabolic process	12	1082	73	28362	5e-05	0.0039	AT1G09780	AT1G13440	AT1G76550	AT3G22960	AT1G34430	AT1G18270	AT2G19860	AT2G29560	AT2G36530	AT5G52920	AT1G01090	AT2G22480
	GO:0046031	P	ADP metabolic process	12	1082	73	28362	6.3e-05	0.0039	AT1G09780	AT1G13440	AT1G76550	AT3G22960	AT1G34430	AT1G18270	AT2G19860	AT2G29560	AT2G36530	AT5G52920	AT1G01090	AT2G22480
	GO:0009179	P	purine ribonucleoside diphosphate metabolic process	12	1082	73	28362	6.3e-05	0.0039	AT1G09780	AT1G13440	AT1G76550	AT3G22960	AT1G34430	AT1G18270	AT2G19860	AT2G29560	AT2G36530	AT5G52920	AT1G01090	AT2G22480
	GO:0009185	P	ribonucleoside diphosphate metabolic process	12	1082	73	28362	6.3e-05	0.0039	AT1G09780	AT1G13440	AT1G76550	AT3G22960	AT1G34430	AT1G18270	AT2G19860	AT2G29560	AT2G36530	AT5G52920	AT1G01090	AT2G22480
	GO:0006165	P	nucleoside diphosphate phosphorylation	12	1082	76	28362	8.9e-05	0.0053	AT1G09780	AT1G13440	AT1G76550	AT3G22960	AT1G34430	AT1G18270	AT2G19860	AT2G29560	AT2G36530	AT5G52920	AT1G01090	AT2G22480
	GO:0046939	P	nucleotide phosphorylation	12	1082	78	28362	0.00011	0.0064	AT1G09780	AT1G13440	AT1G76550	AT3G22960	AT1G34430	AT1G18270	AT2G19860	AT2G29560	AT2G36530	AT5G52920	AT1G01090	AT2G22480
	GO:0006090	P	pyruvate metabolic process	12	1082	91	28362	0.00039	0.018	AT1G09780	AT1G13440	AT1G76550	AT3G22960	AT1G34430	AT1G18270	AT2G19860	AT2G29560	AT2G36530	AT5G52920	AT1G01090	AT2G22480
	GO:0055086	P	nucleobase-containing small molecule metabolic process	28	1082	370	28362	0.00086	0.033	AT1G13440	AT2G35390	AT1G12230	AT4G32180	AT2G19860	AT2G22480	AT2G21410	AT1G34430	AT5G14760	AT1G18270	AT2G29560	AT4G28940	AT5G52920	AT1G31220	AT1G09780	AT5G03300	AT1G55090	AT2G01290	AT2G36530	AT2G26230	AT3G17810	AT1G76550	AT3G22960	AT3G27060	AT5G41670	AT3G02470	AT5G12200	AT1G01090
VESICLE MEDIATED TRANSPORT
	GO:0016192	P	vesicle-mediated transport	29	1082	397	28362	0.0011	0.043		AT5G35200	AT1G02010	AT1G77140	AT3G25040	AT3G27530	AT5G54730	AT5G44560	AT1G14010	AT2G27600	AT1G79990	AT1G54710	AT4G02080	AT1G08560	AT2G19830	AT5G41950	AT4G08520	AT2G19950	AT2G18260	AT4G32285	AT4G39990	AT5G50380	AT5G54280	AT1G56590	AT3G19960	AT3G22845	AT3G56640	AT1G30630	AT4G35560
CARBOHYDRATE METABOLISM
	GO:0044723	P	single-organism carbohydrate metabolic process	62	1082	613	28362	3.6e-11	3.1e-08	AT1G13440	AT5G47780	AT2G28760	AT1G02730	AT4G21060	AT5G16510	AT5G20950	AT1G32930	AT2G19860	AT5G13980	AT5G05170	AT3G46440	AT2G22480	AT1G53290	AT1G34430	AT3G14570	AT5G57500	AT1G77460	AT3G03210	AT4G25050	AT2G29560	AT1G18270	AT3G61130	AT5G52920	AT2G41490	AT3G04240	AT1G14520	AT5G15070	AT5G04500	AT1G77810	AT1G09780	AT2G37585	AT5G49720	AT1G27440	AT3G01310	AT2G03220	AT5G63840	AT3G43190	AT1G33430	AT2G41770
	GO:0005975	P	carbohydrate metabolic process	93	1082	1144	28362	4.4e-11	3.3e-08	AT1G13440	AT3G57270	AT5G63810	AT3G46440	AT2G22480	AT1G53290	AT1G34430	AT5G57500	AT1G77460	AT4G25050	AT3G03210	AT1G01090	AT5G05170	AT5G49720	AT1G77810	AT1G11580	AT5G47500	AT1G33430	AT2G36530	AT2G36870	AT5G64740	AT3G45040	AT3G47000	AT1G76550	AT5G67230	AT1G15380	AT3G14310	AT2G38320	AT1G12230	AT1G11840	AT5G20950	AT1G32930	AT2G19860	AT2G01630	AT5G13980	AT3G14570	AT2G28100	AT4G13090	AT1G18270	AT3G61130
	GO:0044262	P	cellular carbohydrate metabolic process	36	1082	407	28362	7.2e-06	0.00085	AT1G14520	AT1G02730	AT5G16510	AT5G20950	AT2G19860	AT5G61840	AT3G14570	AT5G24300	AT1G77460	AT4G13090	AT3G03210	AT3G61130	AT5G05170	AT5G15070	AT2G41770	AT5G49720	AT1G27440	AT3G01310	AT2G03220	AT5G63840	AT3G43190	AT2G34410	AT5G64740	AT4G03550	AT5G22510	AT2G36870	AT5G07720	AT5G67230	AT5G41670	AT3G08900	AT4G26260	AT5G13640	AT1G42430	AT2G38320	AT2G01850	AT5G16760
	GO:0000271	P	polysaccharide biosynthetic process	23	1082	202	28362	9.2e-06	0.00096	AT5G47780	AT1G02730	AT5G16510	AT5G20950	AT5G61840	AT3G14570	AT5G24300	AT1G77460	AT3G03210	AT3G61130	AT5G05170	AT2G41770	AT5G49720	AT1G27440	AT2G03220	AT5G63840	AT2G34410	AT5G64740	AT4G03550	AT5G07720	AT5G67230	AT3G08900	AT2G38320
	GO:0044264	P	cellular polysaccharide metabolic process	27	1082	273	28362	1.9e-05	0.0016	AT1G02730	AT5G16510	AT5G20950	AT5G61840	AT3G14570	AT5G24300	AT1G77460	AT4G13090	AT3G03210	AT3G61130	AT5G05170	AT2G41770	AT5G49720	AT1G27440	AT2G03220	AT5G63840	AT2G34410	AT5G64740	AT4G03550	AT5G22510	AT2G36870	AT5G07720	AT5G67230	AT3G08900	AT1G42430	AT2G38320	AT2G01850
	GO:0034637	P	cellular carbohydrate biosynthetic process	23	1082	219	28362	3.2e-05	0.0025	AT1G02730	AT5G16510	AT5G20950	AT5G61840	AT3G14570	AT5G24300	AT1G77460	AT3G03210	AT3G61130	AT5G05170	AT2G41770	AT5G49720	AT1G27440	AT2G03220	AT5G63840	AT3G43190	AT2G34410	AT5G64740	AT4G03550	AT5G07720	AT5G67230	AT3G08900	AT2G38320
	GO:0006096	P	glycolytic process	12	1082	71	28362	5e-05	0.0033	AT1G09780	AT1G13440	AT1G76550	AT3G22960	AT1G34430	AT1G18270	AT2G19860	AT2G29560	AT2G36530	AT5G52920	AT1G01090	AT2G22480
	GO:0051274	P	beta-glucan biosynthetic process	11	1082	64	28362	7e-05	0.0053	AT5G49720	AT1G02730	AT3G14570	AT5G16510	AT2G41770	AT5G63840	AT1G77460	AT3G08900	AT5G64740	AT4G03550	AT5G05170
	GO:0005976	P	polysaccharide metabolic process	34	1082	432	28362	0.00012	0.0072	AT5G47780	AT1G02730	AT5G16510	AT5G20950	AT3G54420	AT5G61840	AT3G14570	AT5G24300	AT1G77460	AT4G13090	AT3G03210	AT3G61130	AT5G05170	AT2G41770	AT5G49720	AT1G27440	AT1G11580	AT5G47500	AT2G03220	AT5G63840	AT2G34410	AT5G64740	AT4G03550	AT5G22510	AT2G01850	AT2G36870	AT5G07720	AT5G67230	AT5G24090	AT3G08900	AT1G42430	AT3G53190	AT2G38320	AT3G14310
	GO:0009250	P	glucan biosynthetic process	15	1082	120	28362	0.00013	0.0074	AT5G49720	AT5G20950	AT5G07720	AT3G14570	AT5G16510	AT2G03220	AT5G63840	AT1G77460	AT3G08900	AT5G05170	AT5G64740	AT4G03550	AT5G24300	AT1G02730	AT2G41770
	GO:0016051	P	carbohydrate biosynthetic process	28	1082	342	28362	0.00027	0.014	AT1G13440	AT5G47780	AT1G02730	AT5G16510	AT5G20950	AT5G61840	AT3G14570	AT5G24300	AT1G77460	AT4G25050	AT3G03210	AT3G61130	AT5G05170	AT2G41770	AT2G37585	AT5G49720	AT1G27440	AT2G03220	AT5G63840	AT3G43190	AT2G34410	AT3G15350	AT5G64740	AT4G03550	AT5G07720	AT5G67230	AT3G08900	AT2G38320
	GO:0006073	P	cellular glucan metabolic process	20	1082	218	28362	0.00049	0.023	AT5G24300	AT5G49720	AT2G36870	AT5G07720	AT3G14570	AT5G16510	AT2G03220	AT5G63840	AT1G77460	AT4G13090	AT3G08900	AT5G05170	AT5G64740	AT4G03550	AT1G42430	AT1G02730	AT5G22510	AT2G01850	AT2G41770	AT5G20950
	GO:0044042	P	glucan metabolic process	20	1082	218	28362	0.00054	0.023	AT5G24300	AT5G49720	AT2G36870	AT5G07720	AT3G14570	AT5G16510	AT2G03220	AT5G63840	AT1G77460	AT4G13090	AT3G08900	AT5G05170	AT5G64740	AT4G03550	AT1G42430	AT1G02730	AT5G22510	AT2G01850	AT2G41770	AT5G20950
	GO:0006020	P	inositol metabolic process	5	1082	15	28362	0.00062	0.026	AT1G14520	AT5G15070	AT3G01310	AT5G16760	AT4G26260
	GO:0016052	P	carbohydrate catabolic process	22	1082	257	28362	0.00065	0.028	AT1G13440	AT1G14520	AT3G54420	AT2G19860	AT2G22480	AT1G34430	AT2G29560	AT1G18270	AT5G52920	AT1G09780	AT5G49720	AT1G11580	AT5G47500	AT1G01090	AT2G36530	AT5G22510	AT1G76550	AT3G22960	AT5G24090	AT4G26260	AT3G14310	AT3G53190
	GO:0051273	P	beta-glucan metabolic process	11	1082	91	28362	0.0012	0.047	AT5G49720	AT1G02730	AT3G14570	AT5G16510	AT2G41770	AT5G63840	AT1G77460	AT3G08900	AT5G64740	AT4G03550	AT5G05170
MICROTUBULE DEPENDENT PROCESSES
	GO:0007017	P	microtubule-based process	19	1082	132	28362	2.8e-06	0.00036	AT1G59540	AT5G49720	AT4G21270	AT1G63640	AT4G39050	AT1G18370	AT2G44190	AT1G75640	AT1G19835	AT5G23860	AT3G23670	AT1G75780	AT5G51600	AT5G64740	AT1G04820	AT1G01950	AT5G18700	AT4G14330	AT1G03780
	GO:0006928	P	movement of cell or subcellular component	10	1082	55	28362	0.00012	0.0068	AT1G59540	AT4G21270	AT1G18370	AT1G01950	AT4G39050	AT3G19960	AT1G63640	AT3G23670	AT4G14330	AT5G54280
	GO:0007018	P	microtubule-based movement	8	1082	35	28362	0.00014	0.008	AT1G59540	AT4G21270	AT1G01950	AT4G39050	AT1G18370	AT1G63640	AT3G23670	AT4G14330
STEROID BIOSYNTHESIS
	GO:0006694	P	steroid biosynthetic process	11	1082	82	28362	0.00058	0.025	AT1G50430	AT1G11680	AT3G02580	AT1G76490	AT5G47770	AT2G45400	AT3G30180	AT2G38050	AT3G19820	AT1G12740	AT1G58440
	GO:0016132	P	brassinosteroid biosynthetic process	7	1082	35	28362	0.00077	0.03	AT1G50430	AT3G02580	AT2G45400	AT3G30180	AT2G38050	AT3G19820	AT1G12740
	GO:0016129	P	phytosteroid biosynthetic process	7	1082	39	28362	0.0013	0.048	AT1G50430	AT3G02580	AT2G45400	AT3G30180	AT2G38050	AT3G19820	AT1G12740
MOLECULAR FUNCTION
MAIN / OTHERS
	GO:0003824	F	catalytic activity	528	1082	9101	28362	4.2e-29	5.7e-26	AT5G06300	AT5G44790	AT4G12560	AT1G76490	AT1G32860	AT3G57270	AT1G01540	AT3G16370	AT1G28390	AT1G04730	AT2G25610	AT3G46440	AT4G29090	AT2G21410	AT5G43060	AT5G07710	AT2G35350	AT4G28940	AT5G60370	AT1G72190	AT1G64520	AT1G05010	AT5G57590	AT5G64740	AT3G47000	AT1G12740	AT1G75280	AT3G57650	AT3G25400	AT4G33090	AT1G65780	AT3G29200	AT3G18290	AT3G14310	AT5G23910	AT1G09850	AT1G50430	AT4G16580	AT1G05260	AT2G23540
	GO:0016740	F	transferase activity	215	1082	3791	28362	3.8e-09	1.1e-06	AT4G12560	AT2G04845	AT3G17510	AT1G01540	AT2G16920	AT1G28390	AT1G20930	AT4G16650	AT4G29090	AT1G63700	AT2G16250	AT1G34430	AT4G22130	AT5G57500	AT5G24080	AT5G04870	AT3G08690	AT1G47578	AT3G03210	AT5G17920	AT2G46500	AT2G41450	AT1G02860	AT3G15940	AT3G08760	AT1G77810	AT2G20900	AT5G58300	AT5G47770	AT1G33430	AT5G57590	AT1G76550	AT1G53570	AT5G64740	AT3G15095	AT3G45040	AT3G06483	AT5G38280	AT3G57650	AT2G03360
	GO:0005515	F	protein binding	207	1082	3669	28362	1.2e-08	1.5e-06	AT5G37710	AT4G12560	AT5G35200	AT3G07880	AT1G76490	AT3G17510	AT2G35110	AT2G16920	AT4G25560	AT1G31280	AT1G20930	AT1G14830	AT1G76310	AT2G21410	AT1G63700	AT1G54385	AT5G43060	AT1G77460	AT5G04870	AT3G15730	AT3G08690	AT4G27060	AT5G17920	AT2G33670	AT1G02860	AT5G64980	AT5G16510	AT3G05270	AT5G61790	AT1G64520	AT1G27460	AT5G25530	AT1G53570	AT5G64740	AT1G15780	AT5G11710	AT5G44560	AT1G78770	AT5G26360	AT2G30580
	GO:0016787	F	hydrolase activity	186	1082	3279	28362	5.6e-08	5.9e-06	AT5G06300	AT5G44790	AT1G31550	AT3G57270	AT3G16370	AT5G63810	AT3G54460	AT1G04730	AT5G63950	AT2G25610	AT2G21410	AT1G01950	AT5G43060	AT5G07710	AT3G15730	AT2G35350	AT3G26340	AT1G04040	AT5G46280	AT5G49720	AT3G63200	AT1G11580	AT5G47500	AT1G64520	AT1G14700	AT3G09690	AT5G16080	AT1G33540	AT4G39955	AT3G13690	AT3G22980	AT2G44810	AT3G47000	AT2G36870	AT1G10040	AT3G09660	AT3G25400	AT4G33090	AT1G65780	AT1G76140
	GO:0005488	F	binding	520	1082	12081	28362	0.00022	0.0092	AT4G12560	AT5G44790	AT1G76490	AT3G57270	AT1G01540	AT1G28390	AT1G04730	AT3G27640	AT3G46440	AT4G29090	AT2G21410	AT1G54385	AT4G23850	AT5G43060	AT5G07710	AT2G35350	AT5G52920	AT1G72190	AT1G64520	AT1G05010	AT1G27460	AT1G53210	AT3G22620	AT5G64740	AT1G15780	AT1G12740	AT1G78770	AT1G12420	AT4G33090	AT5G62410	AT1G03780	AT3G18290	AT5G23910	AT1G50430	AT4G16580	AT1G05260	AT1G32930	AT2G19860	AT5G49810	AT5G13980
PHOSPHOTRANSFERASE ACTIVITY
	GO:0016773	F	phosphotransferase activity, alcohol group as acceptor	64	1082	1072	28362	0.0005	0.02	AT3G01490	AT1G50240	AT1G74360	AT2G28250	AT4G31250	AT3G17510	AT4G32180	AT1G01540	AT2G19860	AT1G28390	AT1G20930	AT4G32300	AT1G28440	AT2G22480	AT4G05200	AT2G26730	AT5G47760	AT1G63700	AT2G16250	AT4G00340	AT2G38620	AT5G04870	AT1G75640	AT4G22130	AT5G09890	AT5G52920	AT1G35710	AT2G46500	AT4G23180	AT5G62710	AT4G16970	AT3G08760	AT2G33560	AT5G03300	AT2G20900	AT5G58300	AT4G20790	AT3G13690	AT1G53570	AT3G08720
GLYCOSYL TRANSFERASE ACTIVITY
	GO:0016757	F	transferase activity, transferring glycosyl groups	51	1082	654	28362	4e-06	0.00021	AT5G47780	AT1G02730	AT3G07330	AT4G21060	AT2G37585	AT5G35570	AT1G32930	AT2G19160	AT1G68470	AT1G05680	AT4G16650	AT3G27470	AT5G05170	AT5G49690	AT3G03680	AT1G76270	AT1G19360	AT1G53290	AT3G14570	AT5G57500	AT2G41770	AT4G13090	AT5G13500	AT3G61130	AT3G04240	AT4G01070	AT1G14020	AT5G04500	AT1G05560	AT3G15940	AT1G27440	AT3G24040	AT1G77810	AT2G03220	AT5G01220	AT3G43190	AT5G17050	AT2G36780	AT3G15350	AT5G64740
	GO:0016758	F	transferase activity, transferring hexosyl groups	33	1082	382	28362	3.2e-05	0.0015	AT5G47780	AT1G02730	AT3G07330	AT4G21060	AT1G32930	AT2G19160	AT1G05680	AT5G05170	AT1G53290	AT3G14570	AT5G57500	AT4G13090	AT3G61130	AT4G01070	AT1G05560	AT2G37585	AT1G27440	AT3G24040	AT1G77810	AT2G03220	AT5G01220	AT3G43190	AT5G17050	AT1G33430	AT3G15350	AT5G64740	AT4G03550	AT5G61840	AT2G36870	AT5G07720	AT5G67230	AT5G24300	AT2G01850
	GO:0008374	F	O-acyltransferase activity	13	1082	108	28362	0.00052	0.02	AT5G60620	AT1G12640	AT1G29050	AT1G06520	AT3G03210	AT2G34410	AT1G48880	AT5G13640	AT2G38320	AT1G54570	AT3G57650	AT2G30900	AT3G54260
	GO:0008194	F	UDP-glycosyltransferase activity	23	1082	273	28362	0.00065	0.025	AT5G47780	AT1G02730	AT4G21060	AT2G36780	AT2G19160	AT1G05680	AT5G05170	AT5G61840	AT3G14570	AT5G24300	AT3G61130	AT5G01220	AT1G05560	AT2G37585	AT1G27440	AT3G24040	AT5G17050	AT3G43190	AT3G15350	AT5G64740	AT4G03550	AT4G01070	AT5G67230
	GO:0016747	F	transferase activity, transferring acyl groups other than amino-acyl groups	27	1082	348	28362	0.00076	0.028	AT3G26935	AT2G04845	AT1G48880	AT2G30900	AT1G34430	AT3G57650	AT1G47578	AT3G03210	AT3G56930	AT2G41450	AT2G05990	AT5G60620	AT1G33540	AT1G80950	AT4G12910	AT2G34410	AT1G54570	AT2G26640	AT3G54260	AT1G12640	AT1G29050	AT1G62640	AT5G13640	AT2G38320	AT5G04620	AT1G06520	AT2G30200
TUBULAR STRUCTURE BINDING / MOVEMENT
	GO:0008017	F	microtubule binding	26	1082	132	28362	1.5e-10	1e-07	AT1G14830	AT3G10180	AT3G15580	AT5G51600	AT4G21270	AT5G60930	AT1G63640	AT1G31810	AT1G20060	AT2G44190	AT4G27060	AT1G01950	AT1G03780	AT3G44050	AT1G19835	AT1G59540	AT4G39050	AT3G23670	AT2G22610	AT5G18700	AT2G37420	AT1G18370	AT4G14330	AT5G02370	AT5G23910	AT1G18550
	GO:0015631	F	tubulin binding	26	1082	145	28362	8.7e-10	4e-07	AT1G14830	AT3G10180	AT3G15580	AT5G51600	AT4G21270	AT5G60930	AT1G63640	AT1G31810	AT1G20060	AT2G44190	AT4G27060	AT1G01950	AT1G03780	AT3G44050	AT1G19835	AT1G59540	AT4G39050	AT3G23670	AT2G22610	AT5G18700	AT2G37420	AT1G18370	AT4G14330	AT5G02370	AT5G23910	AT1G18550
	GO:0008092	F	cytoskeletal protein binding	34	1082	270	28362	9.6e-09	1.4e-06	AT1G18370	AT1G14830	AT3G10180	AT3G15580	AT5G51600	AT4G21270	AT5G60930	AT1G54385	AT1G31810	AT1G20060	AT2G44190	AT4G27060	AT1G63640	AT2G38440	AT4G14330	AT3G44050	AT1G19835	AT1G59540	AT4G39050	AT1G68090	AT5G02370	AT3G23670	AT2G22610	AT5G18700	AT2G37420	AT2G40820	AT5G54280	AT3G19960	AT1G50240	AT1G01950	AT1G03780	AT2G22560	AT5G23910	AT1G18550
	GO:0003774	F	motor activity	19	1082	86	28362	8.6e-09	1.4e-06	AT3G44050	AT1G59540	AT4G21270	AT3G10180	AT5G60930	AT1G01950	AT4G39050	AT3G19960	AT1G20060	AT1G18370	AT1G63640	AT3G23670	AT2G22610	AT5G02370	AT5G23910	AT1G18550	AT2G37420	AT4G14330	AT5G54280
	GO:0003777	F	microtubule motor activity	17	1082	66	28362	7.4e-09	1.4e-06	AT3G44050	AT1G59540	AT4G21270	AT3G10180	AT5G60930	AT1G01950	AT4G39050	AT1G18370	AT1G20060	AT1G63640	AT3G23670	AT2G22610	AT5G02370	AT5G23910	AT2G37420	AT4G14330	AT1G18550
ION BINDING
	GO:0043167	F	ion binding	187	1082	3821	28362	0.00029	0.012	AT1G13440	AT5G44790	AT1G27980	AT1G53210	AT3G54460	AT5G53110	AT2G35390	AT2G04842	AT5G42940	AT2G37430	AT1G55790	AT2G22480	AT2G27880	AT2G38080	AT5G04870	AT3G15730	AT2G35350	AT4G22010	AT5G17920	AT5G60370	AT1G02860	AT5G61790	AT5G24580	AT1G14700	AT5G47770	AT1G05010	AT4G29000	AT5G57590	AT5G64740	AT4G37880	AT2G26310	AT1G12740	AT4G20110	AT1G76550	AT1G12420	AT3G09660	AT2G30580	AT2G20340	AT2G06925	AT4G33090
	GO:0043168	F	anion binding	18	1082	195	28362	0.00094	0.033	AT3G28480	AT4G22880	AT1G12420	AT1G11790	AT1G27980	AT5G51690	AT1G05010	AT4G25600	AT1G62960	AT5G49810	AT5G57590	AT4G13930	AT3G02020	AT1G75330	AT2G26310	AT5G04620	AT2G20340	AT5G46180
OXIDOREDUCTASE ACTIVITY
	GO:0016491	F	oxidoreductase activity	105	1082	1547	28362	3.1e-08	3.5e-06	AT1G13440	AT3G29200	AT1G76490	AT3G11170	AT4G15110	AT1G75290	AT4G16155	AT3G52880	AT4G22010	AT3G20790	AT1G72190	AT1G05010	AT4G33010	AT1G12740	AT1G75280	AT2G38080	AT4G25600	AT3G27060	AT4G20760	AT5G38630	AT2G38050	AT1G44170	AT1G58440	AT1G50430	AT4G35090	AT1G05260	AT5G55240	AT3G27820	AT5G23190	AT5G03260	AT4G16330	AT1G77120	AT3G26760	AT3G10920	AT1G18270	AT5G65110	AT4G37370	AT2G45550	AT2G05990	AT3G02630
	GO:0016705	F	oxidoreductase activity, acting on paired donors, with incorporation or reduction of molecular oxygen	30	1082	407	28362	0.00086	0.031	AT1G04610	AT3G15850	AT4G16770	AT3G11170	AT5G55240	AT4G15110	AT5G23190	AT1G11680	AT4G16330	AT4G25420	AT4G37370	AT2G45550	AT1G04350	AT3G02630	AT3G28480	AT4G22880	AT2G36690	AT1G50560	AT3G02580	AT2G27690	AT3G48280	AT2G42250	AT1G12740	AT1G43800	AT1G62620	AT5G24910	AT4G25600	AT3G30180	AT4G37320	AT1G58440
COFACTOR BINDING
	GO:0048037	F	cofactor binding	32	1082	451	28362	0.0011	0.036	AT1G13440	AT1G04610	AT5G51950	AT1G27980	AT1G12550	AT5G49810	AT3G27820	AT4G24230	AT5G53460	AT3G46440	AT4G16155	AT2G28760	AT3G52880	AT4G25050	AT1G18270	AT5G65110	AT2G04690	AT1G74790	AT5G55760	AT1G72190	AT4G13930	AT5G57590	AT5G44440	AT5G46180	AT1G62620	AT2G20340	AT5G51690	AT2G45400	AT1G62960	AT3G19820	AT5G04620	AT1G58440
HYDROLASE ACTIVITY ACTING ON PHOSPHATE CONTAINING COMPOUNDS
	GO:0017111	F	nucleoside-triphosphatase activity	54	1082	766	28362	3e-05	0.0015	AT3G19210	AT1G63440	AT5G44790	AT3G10180	AT5G57480	AT1G30540	AT3G22980	AT3G54460	AT1G04730	AT5G20850	AT5G63950	AT2G25610	AT2G21410	AT4G21270	AT5G60930	AT1G01950	AT4G39050	AT4G29900	AT5G13010	AT1G20060	AT1G63640	AT3G13080	AT5G46280	AT5G40010	AT5G18280	AT1G03905	AT4G14330	AT2G07690	AT3G44050	AT1G18370	AT1G59540	AT3G62150	AT5G03340	AT5G47030	AT3G23670	AT1G75780	AT1G08840	AT2G22610	AT5G23910	AT4G02060
	GO:0016462	F	pyrophosphatase activity	55	1082	809	28362	6.2e-05	0.0029	AT3G19210	AT3G19960	AT5G44790	AT3G10180	AT1G63440	AT5G57480	AT1G30540	AT3G22980	AT3G54460	AT1G04730	AT5G20850	AT5G63950	AT2G25610	AT2G21410	AT4G21270	AT5G60930	AT1G01950	AT4G39050	AT4G29900	AT5G13010	AT1G20060	AT1G63640	AT3G13080	AT5G46280	AT5G40010	AT5G18280	AT1G03905	AT4G14330	AT2G07690	AT3G44050	AT1G18370	AT1G59540	AT3G62150	AT5G03340	AT5G47030	AT3G23670	AT1G75780	AT1G08840	AT2G22610	AT5G23910
	GO:0016818	F	hydrolase activity, acting on acid anhydrides, in phosphorus-containing anhydrides	55	1082	817	28362	7.9e-05	0.0036	AT3G19210	AT3G19960	AT5G44790	AT3G10180	AT1G63440	AT5G57480	AT1G30540	AT3G22980	AT3G54460	AT1G04730	AT5G20850	AT5G63950	AT2G25610	AT2G21410	AT4G21270	AT5G60930	AT1G01950	AT4G39050	AT4G29900	AT5G13010	AT1G20060	AT1G63640	AT3G13080	AT5G46280	AT5G40010	AT5G18280	AT1G03905	AT4G14330	AT2G07690	AT3G44050	AT1G18370	AT1G59540	AT3G62150	AT5G03340	AT5G47030	AT3G23670	AT1G75780	AT1G08840	AT2G22610	AT5G23910
	GO:0016817	F	hydrolase activity, acting on acid anhydrides	55	1082	826	28362	0.0001	0.0046	AT3G19210	AT3G19960	AT5G44790	AT3G10180	AT1G63440	AT5G57480	AT1G30540	AT3G22980	AT3G54460	AT1G04730	AT5G20850	AT5G63950	AT2G25610	AT2G21410	AT4G21270	AT5G60930	AT1G01950	AT4G39050	AT4G29900	AT5G13010	AT1G20060	AT1G63640	AT3G13080	AT5G46280	AT5G40010	AT5G18280	AT1G03905	AT4G14330	AT2G07690	AT3G44050	AT1G18370	AT1G59540	AT3G62150	AT5G03340	AT5G47030	AT3G23670	AT1G75780	AT1G08840	AT2G22610	AT5G23910
NUCLEOSIDE PHOSPHATE BINDING
	GO:0005524	F	ATP binding	143	1082	2248	28362	4.2e-09	1.1e-06	AT5G44790	AT3G17510	AT1G01540	AT2G16920	AT3G54460	AT1G28390	AT2G04842	AT1G20930	AT5G63950	AT2G22480	AT1G55090	AT1G63700	AT2G16250	AT1G01950	AT5G04870	AT3G08690	AT5G46280	AT5G66900	AT3G08760	AT2G20900	AT5G58300	AT5G57590	AT2G46500	AT1G53570	AT3G06483	AT3G14460	AT1G76550	AT3G09660	AT2G01210	AT1G63440	AT5G38560	AT4G23850	AT1G27900	AT2G20635	AT2G36380	AT2G07690	AT4G31180	AT3G18750	AT1G04730	AT3G10180
	GO:0032559	F	adenyl ribonucleotide binding	147	1082	2364	28362	1e-08	1.4e-06	AT5G44790	AT3G17510	AT1G01540	AT2G16920	AT3G54460	AT1G28390	AT2G04842	AT1G20930	AT5G63950	AT2G22480	AT1G55090	AT1G63700	AT2G16250	AT1G01950	AT5G04870	AT5G17680	AT3G08690	AT5G46280	AT5G66900	AT3G08760	AT2G20900	AT5G58300	AT5G57590	AT2G46500	AT1G53570	AT3G06483	AT3G14460	AT1G76550	AT3G09660	AT2G01210	AT1G63440	AT5G38560	AT4G23850	AT1G27900	AT2G20635	AT2G36380	AT2G07690	AT4G31180	AT3G18750	AT1G04730
	GO:0030554	F	adenyl nucleotide binding	147	1082	2366	28362	1e-08	1.4e-06	AT5G44790	AT3G17510	AT1G01540	AT2G16920	AT3G54460	AT1G28390	AT2G04842	AT1G20930	AT5G63950	AT2G22480	AT1G55090	AT1G63700	AT2G16250	AT1G01950	AT5G04870	AT5G17680	AT3G08690	AT5G46280	AT5G66900	AT3G08760	AT2G20900	AT5G58300	AT5G57590	AT2G46500	AT1G53570	AT3G06483	AT3G14460	AT1G76550	AT3G09660	AT2G01210	AT1G63440	AT5G38560	AT4G23850	AT1G27900	AT2G20635	AT2G36380	AT2G07690	AT4G31180	AT3G18750	AT1G04730
	GO:0035639	F	purine ribonucleoside triphosphate binding	150	1082	2515	28362	8.4e-08	8.2e-06	AT5G44790	AT3G17510	AT1G01540	AT2G16920	AT3G54460	AT1G28390	AT2G04842	AT1G20930	AT5G63950	AT2G22480	AT1G55090	AT3G18040	AT1G63700	AT2G16250	AT1G01950	AT5G04870	AT3G08690	AT5G46280	AT5G66900	AT3G08760	AT2G20900	AT5G58300	AT5G57590	AT2G46500	AT1G53570	AT1G43890	AT3G22980	AT3G06483	AT3G14460	AT1G76550	AT1G35710	AT3G09660	AT2G01210	AT1G63440	AT5G38560	AT4G23850	AT1G27900	AT2G20635	AT2G36380	AT2G07690
	GO:0032553	F	ribonucleotide binding	156	1082	2664	28362	1.3e-07	1.2e-05	AT5G44790	AT3G17510	AT1G01540	AT2G16920	AT3G54460	AT1G28390	AT2G04842	AT1G20930	AT5G63950	AT2G22480	AT1G55090	AT3G18040	AT1G63700	AT2G16250	AT1G01950	AT5G04870	AT5G17680	AT3G08690	AT5G46280	AT5G66900	AT3G08760	AT2G20900	AT5G58300	AT5G57590	AT2G46500	AT1G53570	AT1G43890	AT3G22980	AT3G06483	AT3G14460	AT1G76550	AT1G35710	AT3G09660	AT2G01210	AT1G63440	AT5G38560	AT4G23850	AT1G27900	AT2G20635	AT2G36380
	GO:0097367	F	carbohydrate derivative binding	157	1082	2696	28362	1.7e-07	1.3e-05	AT5G44790	AT3G17510	AT1G01540	AT2G16920	AT3G54460	AT1G28390	AT2G04842	AT1G20930	AT5G63950	AT2G22480	AT1G55090	AT3G18040	AT1G63700	AT2G16250	AT1G01950	AT5G04870	AT5G17680	AT3G08690	AT5G46280	AT5G66900	AT3G08760	AT2G20900	AT5G58300	AT4G19510	AT5G57590	AT2G46500	AT1G53570	AT1G43890	AT3G22980	AT3G06483	AT3G14460	AT1G76550	AT1G35710	AT3G09660	AT2G01210	AT1G63440	AT5G38560	AT4G23850	AT1G27900	AT2G20635
	GO:0017076	F	purine nucleotide binding	154	1082	2633	28362	1.7e-07	1.3e-05	AT5G44790	AT3G17510	AT1G01540	AT2G16920	AT3G54460	AT1G28390	AT2G04842	AT1G20930	AT5G63950	AT2G22480	AT1G55090	AT3G18040	AT1G63700	AT2G16250	AT1G01950	AT5G04870	AT5G17680	AT3G08690	AT5G46280	AT5G66900	AT3G08760	AT2G20900	AT5G58300	AT5G57590	AT2G46500	AT1G53570	AT1G43890	AT3G22980	AT3G06483	AT3G14460	AT1G76550	AT1G35710	AT3G09660	AT2G01210	AT1G63440	AT5G38560	AT4G23850	AT1G27900	AT2G20635	AT2G36380
	GO:0032555	F	purine ribonucleotide binding	154	1082	2631	28362	1.7e-07	1.3e-05	AT5G44790	AT3G17510	AT1G01540	AT2G16920	AT3G54460	AT1G28390	AT2G04842	AT1G20930	AT5G63950	AT2G22480	AT1G55090	AT3G18040	AT1G63700	AT2G16250	AT1G01950	AT5G04870	AT5G17680	AT3G08690	AT5G46280	AT5G66900	AT3G08760	AT2G20900	AT5G58300	AT5G57590	AT2G46500	AT1G53570	AT1G43890	AT3G22980	AT3G06483	AT3G14460	AT1G76550	AT1G35710	AT3G09660	AT2G01210	AT1G63440	AT5G38560	AT4G23850	AT1G27900	AT2G20635	AT2G36380
	GO:0036094	F	small molecule binding	189	1082	3434	28362	3.2e-07	1.9e-05	AT1G13440	AT5G44790	AT1G24530	AT3G17510	AT1G01540	AT2G16920	AT3G54460	AT1G28390	AT2G04842	AT1G20930	AT5G63950	AT3G27640	AT3G46440	AT2G22480	AT1G55090	AT3G18040	AT1G63700	AT4G16155	AT1G01950	AT5G04870	AT5G17680	AT3G08690	AT5G65110	AT5G46280	AT5G66900	AT3G08760	AT1G72190	AT2G20900	AT5G58300	AT1G05010	AT4G19510	AT5G57590	AT3G13080	AT1G53570	AT1G43890	AT3G22980	AT3G06483	AT3G14460	AT1G76550	AT1G35710
	GO:0032550	F	purine ribonucleoside binding	152	1082	2612	28362	2.8e-07	1.9e-05	AT5G44790	AT3G17510	AT1G01540	AT2G16920	AT3G54460	AT1G28390	AT2G04842	AT1G20930	AT5G63950	AT2G22480	AT1G55090	AT3G18040	AT1G63700	AT2G16250	AT1G01950	AT5G04870	AT5G17680	AT3G08690	AT5G46280	AT5G66900	AT3G08760	AT2G20900	AT5G58300	AT5G57590	AT2G46500	AT1G53570	AT1G43890	AT3G22980	AT3G06483	AT3G14460	AT1G76550	AT1G35710	AT3G09660	AT2G01210	AT1G63440	AT5G38560	AT4G23850	AT1G27900	AT2G20635	AT2G36380
	GO:0001883	F	purine nucleoside binding	152	1082	2612	28362	2.8e-07	1.9e-05	AT5G44790	AT3G17510	AT1G01540	AT2G16920	AT3G54460	AT1G28390	AT2G04842	AT1G20930	AT5G63950	AT2G22480	AT1G55090	AT3G18040	AT1G63700	AT2G16250	AT1G01950	AT5G04870	AT5G17680	AT3G08690	AT5G46280	AT5G66900	AT3G08760	AT2G20900	AT5G58300	AT5G57590	AT2G46500	AT1G53570	AT1G43890	AT3G22980	AT3G06483	AT3G14460	AT1G76550	AT1G35710	AT3G09660	AT2G01210	AT1G63440	AT5G38560	AT4G23850	AT1G27900	AT2G20635	AT2G36380
	GO:0001882	F	nucleoside binding	152	1082	2618	28362	3.2e-07	1.9e-05	AT5G44790	AT3G17510	AT1G01540	AT2G16920	AT3G54460	AT1G28390	AT2G04842	AT1G20930	AT5G63950	AT2G22480	AT1G55090	AT3G18040	AT1G63700	AT2G16250	AT1G01950	AT5G04870	AT5G17680	AT3G08690	AT5G46280	AT5G66900	AT3G08760	AT2G20900	AT5G58300	AT5G57590	AT2G46500	AT1G53570	AT1G43890	AT3G22980	AT3G06483	AT3G14460	AT1G76550	AT1G35710	AT3G09660	AT2G01210	AT1G63440	AT5G38560	AT4G23850	AT1G27900	AT2G20635	AT2G36380
	GO:0032549	F	ribonucleoside binding	152	1082	2617	28362	3.1e-07	1.9e-05	AT5G44790	AT3G17510	AT1G01540	AT2G16920	AT3G54460	AT1G28390	AT2G04842	AT1G20930	AT5G63950	AT2G22480	AT1G55090	AT3G18040	AT1G63700	AT2G16250	AT1G01950	AT5G04870	AT5G17680	AT3G08690	AT5G46280	AT5G66900	AT3G08760	AT2G20900	AT5G58300	AT5G57590	AT2G46500	AT1G53570	AT1G43890	AT3G22980	AT3G06483	AT3G14460	AT1G76550	AT1G35710	AT3G09660	AT2G01210	AT1G63440	AT5G38560	AT4G23850	AT1G27900	AT2G20635	AT2G36380
	GO:1901265	F	nucleoside phosphate binding	181	1082	3370	28362	2.7e-06	0.00015	AT1G13440	AT5G44790	AT1G24530	AT3G17510	AT1G01540	AT2G16920	AT3G54460	AT1G28390	AT2G04842	AT1G20930	AT5G63950	AT3G27640	AT3G46440	AT2G22480	AT1G55090	AT3G18040	AT1G63700	AT4G16155	AT1G01950	AT5G04870	AT5G17680	AT3G08690	AT5G65110	AT5G46280	AT5G66900	AT3G08760	AT1G72190	AT2G20900	AT5G58300	AT4G19510	AT5G57590	AT3G13080	AT1G53570	AT1G43890	AT3G22980	AT3G06483	AT3G14460	AT1G76550	AT1G35710	AT3G09660
	GO:0000166	F	nucleotide binding	181	1082	3370	28362	2.7e-06	0.00015	AT1G13440	AT5G44790	AT1G24530	AT3G17510	AT1G01540	AT2G16920	AT3G54460	AT1G28390	AT2G04842	AT1G20930	AT5G63950	AT3G27640	AT3G46440	AT2G22480	AT1G55090	AT3G18040	AT1G63700	AT4G16155	AT1G01950	AT5G04870	AT5G17680	AT3G08690	AT5G65110	AT5G46280	AT5G66900	AT3G08760	AT1G72190	AT2G20900	AT5G58300	AT4G19510	AT5G57590	AT3G13080	AT1G53570	AT1G43890	AT3G22980	AT3G06483	AT3G14460	AT1G76550	AT1G35710	AT3G09660
CELLULAR COMPONENT
MAIN / OTHERS
	GO:0012505	C	endomembrane system	178	1082	2143	28362	2e-21	1.7e-18	AT5G44790	AT5G35200	AT1G76490	AT4G09810	AT1G51540	AT1G77140	AT4G16650	AT2G25610	AT2G21410	AT2G15280	AT5G58970	AT1G54385	AT5G57500	AT5G43060	AT1G77460	AT3G15730	AT3G03210	AT5G05170	AT5G64030	AT2G19830	AT1G27980	AT3G15940	AT5G49720	AT1G77810	AT5G61240	AT2G16760	AT3G59290	AT2G41770	AT5G64740	AT4G37370	AT3G45040	AT5G11710	AT5G44560	AT4G20110	AT3G57650	AT1G56590	AT1G08820	AT5G67230	AT1G14010	AT2G06925
	GO:0044422	C	organelle part	308	1082	4894	28362	3.1e-19	8.8e-17	AT1G13440	AT5G14120	AT5G44790	AT3G02600	AT1G14010	AT5G40670	AT2G22230	AT1G76490	AT3G11170	AT1G53210	AT1G51540	AT4G25560	AT2G04842	AT1G04730	AT4G16650	AT1G02730	AT2G25610	AT3G23700	AT4G00630	AT2G21410	AT2G15280	AT5G58970	AT1G34430	AT1G54385	AT5G57500	AT3G24840	AT5G04870	AT3G15730	AT4G25050	AT4G27060	AT2G25810	AT3G03210	AT2G19950	AT1G04820	AT5G17920	AT1G04040	AT5G46280	AT5G64030	AT1G02860	AT1G27980
	GO:0044446	C	intracellular organelle part	307	1082	4882	28362	4.1e-19	8.8e-17	AT1G13440	AT5G14120	AT5G44790	AT3G02600	AT1G14010	AT5G40670	AT2G22230	AT1G76490	AT3G11170	AT1G53210	AT1G51540	AT4G25560	AT2G04842	AT1G04730	AT4G16650	AT1G02730	AT2G25610	AT3G23700	AT4G00630	AT2G21410	AT2G15280	AT5G58970	AT1G34430	AT1G54385	AT5G57500	AT3G24840	AT5G04870	AT3G15730	AT4G25050	AT4G27060	AT2G25810	AT3G03210	AT2G19950	AT1G04820	AT5G17920	AT1G04040	AT5G46280	AT5G64030	AT1G02860	AT1G27980
	GO:0071944	C	cell periphery	270	1082	4309	28362	2.3e-16	2.8e-14	AT1G16560	AT1G13440	AT5G62550	AT3G02600	AT1G24530	AT2G22230	AT4G33400	AT3G17510	AT4G09810	AT1G01540	AT1G51540	AT5G63810	AT5G38560	AT1G28390	AT2G28320	AT1G64780	AT1G14830	AT3G46440	AT5G58970	AT1G34430	AT5G24080	AT3G28670	AT3G24840	AT3G52880	AT3G15730	AT2G35350	AT4G27060	AT2G25810	AT4G28940	AT3G56640	AT3G44150	AT2G28120	AT5G17920	AT1G04040	AT1G57720	AT2G33670	AT1G02860	AT5G54280	AT5G03170	AT5G49720
	GO:0098588	C	bounding membrane of organelle	110	1082	1213	28362	9.9e-16	1.1e-13	AT5G14120	AT1G14010	AT5G40670	AT1G53210	AT1G77140	AT2G25610	AT2G21410	AT1G53290	AT5G57500	AT3G24840	AT5G04870	AT2G25810	AT1G04820	AT5G17920	AT1G04040	AT5G64030	AT2G19830	AT1G60960	AT1G11580	AT1G33430	AT2G36530	AT5G44560	AT4G20110	AT1G56590	AT5G67230	AT1G68070	AT2G21520	AT3G14920	AT2G38320	AT5G14040	AT5G40770	AT1G32930	AT3G09560	AT2G19860	AT5G13980	AT3G27820	AT2G23150	AT3G25040	AT5G54730	AT2G29050
	GO:0031090	C	organelle membrane	139	1082	1760	28362	4.2e-15	4e-13	AT5G14120	AT1G14010	AT5G40670	AT3G11170	AT1G53210	AT1G77140	AT4G15110	AT2G25610	AT2G21410	AT5G58970	AT5G57500	AT3G24840	AT5G04870	AT3G15730	AT2G25810	AT1G04820	AT5G17920	AT1G04040	AT5G64030	AT2G19830	AT1G60960	AT1G11580	AT3G15580	AT1G33430	AT2G36530	AT5G44560	AT4G20110	AT1G56590	AT5G67230	AT4G33090	AT1G68070	AT2G21520	AT3G14920	AT2G38320	AT3G02600	AT5G14040	AT5G40770	AT1G32930	AT3G09560	AT2G19860
	GO:0044464	C	cell part	959	1082	22662	28362	3.6e-14	2.7e-12	AT1G16560	AT4G02110	AT5G14120	AT5G44790	AT5G06300	AT1G76490	AT3G08720	AT4G09810	AT1G01540	AT1G51540	AT5G18520	AT1G64780	AT1G04730	AT2G26180	AT3G27640	AT3G46440	AT4G29090	AT2G21410	AT5G58970	AT2G37240	AT4G23850	AT3G28670	AT3G24840	AT5G07710	AT4G18380	AT2G25810	AT4G28940	AT2G28120	AT5G52920	AT5G64030	AT5G03170	AT1G72190	AT1G31320	AT1G05010	AT1G27460	AT3G57270	AT5G48220	AT3G22620	AT5G64740	AT1G15780
	GO:0005623	C	cell	959	1082	22664	28362	3.8e-14	2.7e-12	AT1G16560	AT4G02110	AT5G14120	AT5G44790	AT5G06300	AT1G76490	AT3G08720	AT4G09810	AT1G01540	AT1G51540	AT5G18520	AT1G64780	AT1G04730	AT2G26180	AT3G27640	AT3G46440	AT4G29090	AT2G21410	AT5G58970	AT2G37240	AT4G23850	AT3G28670	AT3G24840	AT5G07710	AT4G18380	AT2G25810	AT4G28940	AT2G28120	AT5G52920	AT5G64030	AT5G03170	AT1G72190	AT1G31320	AT1G05010	AT1G27460	AT3G57270	AT5G48220	AT3G22620	AT5G64740	AT1G15780
	GO:0044424	C	intracellular part	865	1082	20693	28362	1e-07	2.7e-06	AT4G02110	AT5G14120	AT5G44790	AT5G06300	AT1G76490	AT1G53210	AT1G51540	AT5G18520	AT1G04730	AT2G26180	AT3G27640	AT3G46440	AT4G29090	AT2G21410	AT5G58970	AT2G37240	AT4G23850	AT5G40670	AT3G24840	AT5G07710	AT4G18380	AT2G25810	AT5G52920	AT5G64030	AT1G72190	AT1G31320	AT1G05010	AT1G27460	AT4G09810	AT5G66840	AT3G22620	AT5G64740	AT1G15780	AT5G06390	AT3G47000	AT1G12740	AT1G78770	AT1G75280	AT3G57650	AT1G74360
	GO:0005622	C	intracellular	865	1082	20721	28362	1.4e-07	3.9e-06	AT4G02110	AT5G14120	AT5G44790	AT5G06300	AT1G76490	AT1G53210	AT1G51540	AT5G18520	AT1G04730	AT2G26180	AT3G27640	AT3G46440	AT4G29090	AT2G21410	AT5G58970	AT2G37240	AT4G23850	AT5G40670	AT3G24840	AT5G07710	AT4G18380	AT2G25810	AT5G52920	AT5G64030	AT1G72190	AT1G31320	AT1G05010	AT1G27460	AT4G09810	AT5G66840	AT3G22620	AT5G64740	AT1G15780	AT5G06390	AT3G47000	AT1G12740	AT1G78770	AT1G75280	AT3G57650	AT1G74360
	GO:0043229	C	intracellular organelle	779	1082	18517	28362	2.2e-06	5.3e-05	AT5G06300	AT5G14120	AT5G44790	AT4G12560	AT1G76490	AT1G53210	AT1G51540	AT5G18520	AT1G04730	AT2G26180	AT3G27640	AT4G29090	AT2G21410	AT5G58970	AT1G54385	AT1G70505	AT3G24840	AT5G07710	AT4G18380	AT2G25810	AT5G52920	AT5G64030	AT1G72190	AT1G31320	AT1G27460	AT4G09810	AT5G66840	AT3G22620	AT5G64740	AT1G15780	AT5G06390	AT1G12740	AT1G78770	AT3G57650	AT1G74360	AT5G26910	AT4G33090	AT1G65780	AT3G29200	AT5G62410
	GO:0043226	C	organelle	779	1082	18527	28362	2.4e-06	5.7e-05	AT5G06300	AT5G14120	AT5G44790	AT4G12560	AT1G76490	AT1G53210	AT1G51540	AT5G18520	AT1G04730	AT2G26180	AT3G27640	AT4G29090	AT2G21410	AT5G58970	AT1G54385	AT1G70505	AT3G24840	AT5G07710	AT4G18380	AT2G25810	AT5G52920	AT5G64030	AT1G72190	AT1G31320	AT1G27460	AT4G09810	AT5G66840	AT3G22620	AT5G64740	AT1G15780	AT5G06390	AT1G12740	AT1G78770	AT3G57650	AT1G74360	AT5G26910	AT4G33090	AT1G65780	AT3G29200	AT5G62410
	GO:0043227	C	membrane-bounded organelle	759	1082	18217	28362	3.1e-05	0.0006	AT5G06300	AT5G14120	AT5G44790	AT4G12560	AT1G76490	AT1G53210	AT1G51540	AT5G18520	AT1G04730	AT2G26180	AT3G27640	AT4G29090	AT2G21410	AT5G58970	AT1G54385	AT1G70505	AT3G24840	AT5G07710	AT4G18380	AT2G25810	AT5G52920	AT5G64030	AT1G72190	AT1G31320	AT1G27460	AT4G09810	AT5G66840	AT3G22620	AT5G64740	AT1G15780	AT5G06390	AT1G12740	AT1G78770	AT3G57650	AT1G74360	AT5G26910	AT4G33090	AT1G65780	AT3G29200	AT5G62410
	GO:0043231	C	intracellular membrane-bounded organelle	758	1082	18205	28362	3.6e-05	0.00068	AT5G06300	AT5G14120	AT5G44790	AT4G12560	AT1G76490	AT1G53210	AT1G51540	AT5G18520	AT1G04730	AT2G26180	AT3G27640	AT4G29090	AT2G21410	AT5G58970	AT1G54385	AT1G70505	AT3G24840	AT5G07710	AT4G18380	AT2G25810	AT5G52920	AT5G64030	AT1G72190	AT1G31320	AT1G27460	AT4G09810	AT5G66840	AT3G22620	AT5G64740	AT1G15780	AT5G06390	AT1G12740	AT1G78770	AT3G57650	AT1G74360	AT5G26910	AT4G33090	AT1G65780	AT3G29200	AT5G62410
	GO:0043232	C	intracellular non-membrane-bounded organelle	86	1082	1543	28362	0.00048	0.0086	AT1G13440	AT1G04730	AT5G18700	AT1G34430	AT1G63640	AT1G77460	AT4G27060	AT1G04820	AT5G37630	AT3G05270	AT3G22450	AT3G22980	AT5G11710	AT1G18370	AT5G62410	AT2G33560	AT5G23910	AT5G40770	AT3G10180	AT4G35090	AT5G55240	AT1G26840	AT5G46280	AT4G35790	AT1G07370	AT2G40550	AT2G38440	AT1G03780	AT2G07690	AT1G05560	AT3G44050	AT5G07350	AT4G39050	AT3G23670	AT5G54280	AT5G02370	AT1G18550	AT1G14830	AT3G12110	AT3G15580
	GO:0043228	C	non-membrane-bounded organelle	86	1082	1543	28362	0.00048	0.0086	AT1G13440	AT1G04730	AT5G18700	AT1G34430	AT1G63640	AT1G77460	AT4G27060	AT1G04820	AT5G37630	AT3G05270	AT3G22450	AT3G22980	AT5G11710	AT1G18370	AT5G62410	AT2G33560	AT5G23910	AT5G40770	AT3G10180	AT4G35090	AT5G55240	AT1G26840	AT5G46280	AT4G35790	AT1G07370	AT2G40550	AT2G38440	AT1G03780	AT2G07690	AT1G05560	AT3G44050	AT5G07350	AT4G39050	AT3G23670	AT5G54280	AT5G02370	AT1G18550	AT1G14830	AT3G12110	AT3G15580
CYTOPLASM
	GO:0005737	C	cytoplasm	617	1082	13406	28362	1.7e-10	6.5e-09	AT4G02110	AT5G14120	AT5G44790	AT5G06300	AT1G76490	AT1G53210	AT1G51540	AT5G18520	AT2G25610	AT3G46440	AT4G29090	AT2G21410	AT5G58970	AT2G37240	AT4G23850	AT5G40670	AT3G24840	AT5G07710	AT2G25810	AT5G52920	AT5G64030	AT1G72190	AT1G64520	AT1G05010	AT2G16760	AT4G09810	AT3G22620	AT5G64740	AT5G06390	AT3G47000	AT1G12740	AT1G75280	AT3G57650	AT5G26910	AT3G25400	AT4G33090	AT3G29200	AT2G21520	AT5G46295	AT3G14310
	GO:0044444	C	cytoplasmic part	510	1082	10923	28362	9.3e-09	2.7e-07	AT5G06300	AT5G14120	AT5G44790	AT1G76490	AT4G09810	AT1G51540	AT5G18520	AT2G25610	AT3G46440	AT4G29090	AT2G21410	AT5G58970	AT2G37240	AT5G40670	AT3G24840	AT2G25810	AT5G52920	AT5G64030	AT1G72190	AT1G64520	AT2G16760	AT1G53210	AT3G22620	AT5G64740	AT5G06390	AT3G47000	AT1G12740	AT3G57650	AT5G26910	AT4G33090	AT3G29200	AT2G21520	AT5G46295	AT5G23910	AT1G09850	AT5G14040	AT1G50430	AT2G44060	AT4G16580	AT1G05260
[truncated: 46 more rows]
[truncated: 919 more columns]

## Sheet: CLUSTER 6
Table S4. GO enrichment analyses for genes included in each cluster (cluster 1 to cluster 8). The Arabidopsis best homologue was used. Corrected p-values for False Discovery Rate (FDR) are displayed for each GO term over-represented. The cutoff was set up at FDR ≤ 0.05. Related terms were manually classified into general categories. Term type: P= Biological Process; F= Molecular Function; C= Cell…
[truncated: 180 more rows]
[truncated: 715 more columns]

[truncated: 2 more sheets: CLUSTER 7, CLUSTER 8]
