# Supplementary material for: Rhytidome- and cork-type barks of holm oak, cork oak and their hybrids highlight processes leading to cork formation
Source: BMC Plant Biol. 2024 Jun 3;24:488. doi: 10.1186/s12870-024-05192-4 (PMC11145776; doi:10.1186/s12870-024-05192-4)
Supplement: Supplementary file 3 — Supplementary Material 3 [file 12870_2024_5192_MOESM3_ESM.xlsx]

## Sheet: Note
Table S5 Article title: Rhytidome- and cork-type barks of holm oak, cork oak and their hybrids highlight processes leading to cork formation Authors: Iker Armendariz, Unai López de Heredia, Marçal Soler, Adrià Puigdemont, Maria Mercè Ruiz, Patricia Jové, Álvaro Soto, Olga Serra, Mercè Figueras

## Sheet: Table S5
Table S5: A selection of most expressed genes related to development and cell wall found in clusters 1, 2, 3, 4, 5 and 6. Also genes previously related to periderm development, suberin and lignin accumulation and lateral meristems are included.
Gene Identifier	Best Arabidopsis homolog and functional anotation			function related to periderm	reference	Differential expression analysis																		CLUSTER
Quercus locus	Arabidopsis gene ID	Short_description	alias			Cork vs Rhytidome			Cork vs Cork-like			Cork vs Rhytidome-like			Cork-like vs Rhytidome			Rhytidome-like vs Rhytidome			Cork-like vs Rhytidome-like
						base mean	l2fc	padj	base mean	l2fc	padj	base mean	l2fc	padj	base mean	l2fc	padj	base mean	l2fc	padj	base mean	l2fc	padj
LOC112003598	AT3G13540	myb domain protein 5	MYB5	seed coat epidermal cells morphology	Li et al., 2009	4273.47	-4.63964	1.37902e-22	4273.47	-1.55046	0.679798	4273.47	-5.75382	4.70059e-39	4273.47	-3.08917	1.09013e-07	4273.47	1.11418	1	4273.47	-4.20335	5.6129e-18	1
LOC111990470	AT4G38620	myb domain protein 4	MYB4	repressive transcription factor of phenylpropanoids biosynthesis	Andersen et al., 2021	4045.48	-3.20176	9.51685e-08	4045.48	-1.14464	1	4045.48	-4.5346	1.70756e-19	4045.48	-2.05711	0.0361797	4045.48	1.33285	1	4045.48	-3.38996	4.17336e-09	1
LOC112030870	AT4G20270	Leucine-rich receptor-like protein kinase family protein	BAM3	loss of function rescues the root meristem growth in brx mutant	Depuyt et al., 2013	2786.37	-6.9528	4.77457e-16	2786.37	-3.59677	0.0043845	2786.37	-8.02238	1.33598e-22	2786.37	-3.35603	0.00554883	2786.37	1.06958	1	2786.37	-4.42561	6.58593e-06	1
LOC112000806	AT3G51550	Malectin/receptor-like protein kinase family protein	FER	reduces cell elongation	Haruta et al., 2014	2257.55	-7.79078	6.41136e-06	2257.55	0.640822	1	2257.55	-7.41114	1.66522e-05	2257.55	-8.4316	1.04784e-06	2257.55	-0.379644	1	2257.55	-8.05196	2.63061e-06	1
LOC112029792	AT3G51550	Malectin/receptor-like protein kinase family protein	FER	reduces cell elongation	Haruta et al., 2014	1896.96	-4.4528	4.75737e-05	1896.96	0.144878	1	1896.96	-4.17525	0.000167158	1896.96	-4.59767	3.0773e-05	1896.96	-0.277543	1	1896.96	-4.32013	0.000105957	1
LOC112010399	AT3G49690	myb domain protein 84	MYB84	suberin inductor (QsMyb1 homologue)	Capote et al., 2018	212.712	-7.23132	2.62592e-11	212.712	-3.98881	0.0126773	212.712	-6.47256	4.31678e-09	212.712	-3.2425	0.0321644	212.712	-0.758755	1	212.712	-2.48375	0.249068	1
LOC111986594	AT5G48385	FRIGIDA-like protein		flower development repressor	Michaels et al., 2004	48894.9	-2.32641	0.00023866	48894.9	-1.05872	1	48894.9	-4.00249	3.45813e-20	48894.9	-1.26769	1	48894.9	1.67608	0.219443	48894.9	-2.94377	1.19771e-08	2
LOC112017830	AT3G22440	FRIGIDA-like protein		flower development repressor	Li et al., 2009	42733.9	-0.41286	1	42733.9	-0.868787	1	42733.9	-1.69855	0.00565078	42733.9	0.455927	1	42733.9	1.28569	0.810821	42733.9	-0.829766	1	2
LOC112032136	AT1G30330	auxin response factor 6	ARF6	periderm development	Xiao et al., 2020	25143.3	-1.99681	0.000201162	25143.3	-0.739446	1	25143.3	-2.45298	6.54141e-09	25143.3	-1.25736	0.961931	25143.3	0.456166	1	25143.3	-1.71353	0.0153129	2
LOC112035506	AT3G13540	myb domain protein 5	MYB5	seed coat epidermal cells morphology	Li et al., 2009	24236.1	-1.90276	0.124046	24236.1	-0.0424714	1	24236.1	-4.12436	2.00833e-12	24236.1	-1.86029	0.214214	24236.1	2.2216	0.0383579	24236.1	-4.08189	6.73482e-12	2
LOC111990207	AT5G62000	auxin response factor 2	ARF2	repressor of cell division and flower organ growth	Schruff et al., 2005	17380.7	-1.70504	0.000411938	17380.7	-0.659143	1	17380.7	-1.70871	0.000285751	17380.7	-1.0459	1	17380.7	0.00366542	1	17380.7	-1.04957	1	2
LOC112015571	AT4G08150	KNOTTED-like from Arabidopsis thaliana	KNAT1	periderm development	Xiao et al., 2020	16852.6	-1.89611	1.0311e-06	16852.6	-0.795866	1	16852.6	-2.85105	2.24981e-27	16852.6	-1.10024	1	16852.6	0.954944	1	16852.6	-2.05519	3.92683e-09	2
LOC112034633	AT5G48385	FRIGIDA-like protein		flower development repressor	Michaels et al., 2004	15027.3	-0.980792	1	15027.3	-1.47334	1	15027.3	-2.63005	0.00435582	15027.3	0.49255	1	15027.3	1.64926	0.813268	15027.3	-1.15671	1	2
LOC111993990	AT1G62360	KNOX/ELK homeobox transcription factor	STM	differentiation of cambial derivatives	Liebsch et al., 2014	7903.16	-0.786687	1	7903.16	0.0151304	1	7903.16	-2.33756	3.4808e-05	7903.16	-0.801817	1	7903.16	1.55087	0.353339	7903.16	-2.35269	3.99664e-05	2
LOC111994212	AT5G03680	Duplicated homeodomain-like superfamily protein	PTL	differentiation of cambial derivatives	Zhang et al., 2019	1587.91	-0.644059	1	1587.91	0.779879	1	1587.91	-1.13481	1	1587.91	-1.42394	0.514469	1587.91	0.490754	1	1587.91	-1.91469	0.00623329	2
LOC112038775	AT1G31320	LOB domain-containing protein 4	LBD4	differentiation of cambial derivatives	Smit et al., 2020	825.113	-2.12297	0.0260624	825.113	0.764787	1	825.113	-3.53645	2.6234e-09	825.113	-2.88775	4.76387e-05	825.113	1.41349	1	825.113	-4.30124	6.80912e-15	2
LOC111992586	AT2G22540	K-box region and MADS-box transcription factor family protein	SVP	differentiation of cambial derivatives	Zhang et al., 2019	395.127	-0.314275	1	395.127	-1.03263	1	395.127	-1.91441	0.000298759	395.127	0.718351	1	395.127	1.60013	0.0647552	395.127	-0.881784	1	2
LOC112023509	AT4G38620	myb domain protein 4	MYB4	repressive transcription factor of phenylpropanoids biosynthesis	Andersen et al., 2021	66.8459	-1.69512	1	66.8459	1.04547	1	66.8459	-6.61005	7.51536e-08	66.8459	-2.74059	0.488223	66.8459	4.91494	0.000280285	66.8459	-7.65552	1.13639e-08	2
LOC111995183	AT1G07900	LOB domain-containing protein 1	LBD1	differentiation of cambial derivatives	Yordanov et al., 2010	4.93549	-5.73521	0.000502532	4.93549	-4.66046	0.0357995	4.93549	-4.97695	0.00483281	4.93549	-1.07475	1	4.93549	-0.758266	1	4.93549	-0.316488	1	2
LOC112029276	AT1G17840	white-brown complex homolog protein 11	WBC11/ABCG11	transporter of suberin monomers	Panikashvili et al., 2010	6520.35	-2.78899	0.00169665	6520.35	0.168638	1	6520.35	-1.80034	0.308779	6520.35	-2.95763	0.000696653	6520.35	-0.988652	1	6520.35	-1.96898	0.199619	3
LOC112008191	AT4G34410	redox responsive transcription factor 1	RRTF1/ERF109	programmed cell death	Bahieldin et al., 2016	5557.03	-4.1784	1.12322e-06	5557.03	5.8955	3.39158e-13	5557.03	-0.762053	1	5557.03	-10.0739	1.3318e-46	5557.03	-3.41634	0.000828337	5557.03	-6.65755	1.50364e-18	3
LOC111990511	AT2G31880	Leucine-rich repeat protein kinase family protein	SOBIR1	organ abscission signalling	Taylor et al., 2019	2816.11	-4.1846	3.94498e-09	2816.11	0.301664	1	2816.11	-1.70104	0.462542	2816.11	-4.48626	1.46966e-10	2816.11	-2.48356	0.0311183	2816.11	-2.0027	0.197759	3
LOC112013898	AT2G31880	Leucine-rich repeat protein kinase family protein	SOBIR1	organ abscission signalling	Taylor et al., 2019	1854.34	-3.71982	1.58149e-08	1854.34	0.234489	1	1854.34	-1.57166	0.545669	1854.34	-3.95431	1.06101e-09	1854.34	-2.14816	0.0814468	1854.34	-1.80615	0.281197	3
LOC112020942	AT5G63450	cytochrome P450, family 94, subfamily B, polypeptide 1	CYP94B1	suberin biosynthesis	Krishnamurthy et al., 2020	69.4134	-2.63771	0.196877	69.4134	2.05119	1	69.4134	0.104008	1	69.4134	-4.68889	0.000462767	69.4134	-2.74172	0.278945	69.4134	-1.94718	0.874464	3
LOC112024643	AT4G11290	Peroxidase superfamily protein	PER39	lignin polymerization	Rojas-Murcia et al., 2020	50.9334	-9.38419	3.43792e-07	50.9334	-4.53221	0.194145	50.9334	-2.95089	0.588054	50.9334	-4.85198	0.00596341	50.9334	-6.4333	0.000136112	50.9334	1.58132	1	3
LOC112039835	AT4G37650	GRAS family transcription factor	SHR	phellogen activity/enhance of suberization	Miguel et al., 2016; Wang et al., 2020	21.8929	-5.79085	2.71148e-08	21.8929	-0.277292	1	21.8929	-3.93853	0.00159895	21.8929	-5.51356	5.58013e-08	21.8929	-1.85232	0.443126	21.8929	-3.66124	0.00390231	3
LOC112020835	AT4G37650	GRAS family transcription factor	SHR	phellogen activity/enhance of suberization	Miguel et al., 2016; Wang et al., 2020	10.6037	-5.90156	0.000178722	10.6037	0.678903	1	10.6037	-4.76741	0.00589431	10.6037	-6.58046	2.4038e-05	10.6037	-1.13415	1	10.6037	-5.44632	0.00115135	3
LOC112005217	AT3G48520	cytochrome P450, family 94, subfamily B, polypeptide 3	CYP94B3	suberin biosynthesis	Krishnamurthy et al., 2021	6.25941	-5.5519	0.00219031	6.25941	-1.06287	1	6.25941	-1.12475	1	6.25941	-4.48904	0.00687997	6.25941	-4.42716	0.0121383	6.25941	-0.0618826	1	3
LOC112038078	AT2G23540	GDSL-like Lipase/Acylhydrolase superfamily protein	GELP51	suberin polymerization	Ursache et al., 2021	81492.4	3.99348	4.66893e-15	81492.4	1.50532	0.811249	81492.4	6.04885	8.85046e-43	81492.4	2.48815	0.00051022	81492.4	-2.05537	0.035823	81492.4	4.54352	4.83737e-21	4
LOC112007140	AT5G41040	HXXXD-type acyl-transferase family protein	ASFT/FHT	suberin biosynthesis	Gou et al., 2009; Molina et al., 2009; Serra et al., 2010	58354.8	3.25014	1.00913e-12	58354.8	1.18941	1	58354.8	6.47094	4.94969e-74	58354.8	2.06073	0.0035999	58354.8	-3.2208	6.76961e-12	58354.8	5.28154	6.15562e-45	4
LOC111989476	AT5G37690	SGNH hydrolase-type esterase superfamily protein	GELP96	suberin polymerization	Ursache et al., 2021	55060.6	3.68635	1.86378e-10	55060.6	0.812603	1	55060.6	5.92914	1.19795e-34	55060.6	2.87375	3.19926e-05	55060.6	-2.24279	0.0182353	55060.6	5.11654	5.25275e-24	4
LOC112009780	AT5G23190	cytochrome P450, family 86, subfamily B, polypeptide 1 (CYP86B1)	CYP86B1	suberin biosynthesis	Compagnon et al., 2009	45834	3.77796	1.56895e-10	45834	1.9263	0.205337	45834	6.65162	8.85046e-43	45834	1.85166	0.186159	45834	-2.87366	9.02182e-05	45834	4.72532	1.28691e-18	4
LOC112028279	AT3G11430	glycerol-3-phosphate acyltransferase 5	GPAT5	suberin polymerization	Beisson et al., 2007	42204.4	3.93238	7.49886e-12	42204.4	0.689398	1	42204.4	6.36169	3.09933e-39	42204.4	3.24298	5.6172e-07	42204.4	-2.42931	0.00529034	42204.4	5.67229	1.66025e-29	4
LOC112001733	AT5G41040	HXXXD-type acyl-transferase family protein	ASFT/FHT	suberin biosynthesis	Gou et al., 2009; Molina et al., 2009; Serra et al., 2010	40276.8	1.79933	0.0655967	40276.8	0.178725	1	40276.8	5.35046	2.3064e-38	40276.8	1.62061	0.284648	40276.8	-3.55113	9.06903e-13	40276.8	5.17174	8.21736e-35	4
LOC112030764	AT1G04220	3-ketoacyl-CoA synthase 2	KCS2	suberin biosynthesis	Franke et al., 2009; Lee et al., 2009	19985.3	3.40802	3.37123e-09	19985.3	1.94909	0.126471	19985.3	6.60006	3.95284e-48	19985.3	1.45893	0.826687	19985.3	-3.19205	2.96052e-07	19985.3	4.65098	1.82702e-20	4
LOC111998717	AT1G74460	GDSL-like Lipase/Acylhydrolase superfamily protein	GELP38	suberin polymerization	Ursache et al., 2021	17792.3	4.48811	3.01663e-12	17792.3	1.31741	1	17792.3	6.5226	1.69096e-30	17792.3	3.17069	6.0687e-05	17792.3	-2.0345	0.196104	17792.3	5.20519	1.19329e-17	4
LOC112025227	AT1G32170	xyloglucan endotransglucosylase/hydrolase 30	XTH30	cell elongation	Kurasawa et al., 2009, Yan et al., 2019	15145.2	2.35022	0.00665314	15145.2	0.044368	1	15145.2	5.13215	3.09245e-22	15145.2	2.30585	0.0130345	15145.2	-2.78193	0.000331181	15145.2	5.08778	1.70916e-21	4
LOC112005138	AT1G14720	xyloglucan endotransglucosylase/hydrolase 28		cell elongation	Kurasawa et al., 2009, Yan et al., 2019	13130.2	2.28484	3.56888e-05	13130.2	0.187023	1	13130.2	4.46106	2.03199e-34	13130.2	2.09781	0.00086642	13130.2	-2.17623	0.000437931	13130.2	4.27404	1.83002e-30	4
LOC112037487	AT3G18400	NAC domain containing protein 58	NAC058/StNAC103	suberin repressor	Verdaguer et al., 2016	12631.6	3.65987	1.55737e-10	12631.6	0.647471	1	12631.6	5.77226	2.82109e-33	12631.6	3.0124	4.33444e-06	12631.6	-2.11239	0.0414796	12631.6	5.12479	1.1145e-24	4
LOC112039578	AT1G21310	extensin 3	EXT3	cytokinesis	Cannon et al., 2008	11680.4	3.91105	1.80756e-10	11680.4	2.44083	0.013165	11680.4	5.29467	1.41022e-22	11680.4	1.47022	0.952284	11680.4	-1.38362	1	11680.4	2.85384	0.000134759	4
LOC112032137	AT5G57620	myb domain protein 36	MYB36	Casparian strip formation/suberin accumulation	Kamiya et al., 2015; Wang et al., 2020	7478.87	2.06256	0.00820971	7478.87	0.080501	1	7478.87	4.03791	1.11613e-18	7478.87	1.98206	0.0233267	7478.87	-1.97535	0.0340878	7478.87	3.95741	1.74811e-17	4
LOC112006609	AT5G16770	myb domain protein 9	MYB9	suberin accumulation	Lashbrooke et al., 2016	5088.97	2.89231	1.43363e-09	5088.97	1.47519	0.597838	5088.97	5.65512	3.68144e-55	5088.97	1.41711	0.604334	5088.97	-2.76281	9.29584e-08	5088.97	4.17992	1.09206e-25	4
LOC112033310	AT1G34670	myb domain protein 93	MYB93	suberin accumulation	Legay et al., 2016	4879.79	2.32454	3.28985e-06	4879.79	0.0214674	1	4879.79	4.71463	6.2556e-45	4879.79	2.30308	7.9225e-06	4879.79	-2.39009	3.12995e-06	4879.79	4.69316	7.6861e-44	4
LOC112030452	AT1G34670	myb domain protein 93	MYB93	suberin accumulation	Legay et al., 2016	3887.2	3.60865	2.10257e-11	3887.2	0.51302	1	3887.2	5.5293	1.61866e-33	3887.2	3.09563	2.35336e-07	3887.2	-1.92064	0.101873	3887.2	5.01628	4.02844e-26	4
LOC112038093	AT2G23540	GDSL-like Lipase/Acylhydrolase superfamily protein	GELP51	suberin polymerization	Ursache et al., 2021	3568.57	2.76351	0.000149137	3568.57	0.619545	1	3568.57	5.79227	8.1326e-30	3568.57	2.14397	0.0361361	3568.57	-3.02876	2.50095e-05	3568.57	5.17272	1.99208e-22	4
LOC111989495	AT4G21440	MYB-like 102	MYB102	suberin accumulation	Wahrenburg et al., 2021	2451.15	2.83558	1.13951e-06	2451.15	0.530345	1	2451.15	5.75748	9.72897e-41	2451.15	2.30524	0.0015786	2451.15	-2.9219	1.54343e-06	2451.15	5.22713	8.01208e-32	4
LOC112009383	AT4G38620	myb domain protein 4	MYB4	repressive transcription factor of phenylpropanoids biosynthesis	Andersen et al., 2021	2083.08	2.51193	8.97006e-05	2083.08	0.236238	1	2083.08	4.43377	3.69416e-22	2083.08	2.27569	0.00199328	2083.08	-1.92184	0.0673838	2083.08	4.19753	5.12669e-19	4
LOC112006016	AT3G44540	fatty acid reductase 4	FAR4	suberin biosynthesis	Domergue et al., 2010	1809.32	3.68815	5.53248e-12	1809.32	2.27688	0.00917744	1809.32	6.91184	5.60015e-53	1809.32	1.41128	0.931214	1809.32	-3.22368	2.49642e-07	1809.32	4.63496	5.09782e-20	4
LOC112036148	AT1G74460	GDSL-like Lipase/Acylhydrolase superfamily protein	GELP38	suberin polymerization	Ursache et al., 2021	1735.75	3.64017	1.16e-11	1735.75	0.768437	1	1735.75	6.32722	6.90525e-44	1735.75	2.87173	5.73774e-06	1735.75	-2.68706	0.000188031	1735.75	5.55879	7.89335e-32	4
LOC112023896	AT5G57620	myb domain protein 36	MYB36	Casparian strip formation/suberin accumulation	Kamiya et al., 2015; Wang et al., 2020	1228.38	2.91479	5.60414e-06	1228.38	-0.383939	1	1228.38	5.38774	1.08306e-27	1228.38	3.29873	4.09371e-08	1228.38	-2.47295	0.00287621	1228.38	5.77167	3.04989e-32	4
LOC112023410	AT5G57620	myb domain protein 36	MYB36	Casparian strip formation/suberin accumulation	Kamiya et al., 2015; Wang et al., 2020	1225.08	2.2463	4.90529e-05	1225.08	0.116468	1	1225.08	3.45672	7.99278e-18	1225.08	2.12983	0.000440916	1225.08	-1.21042	1	1225.08	3.34025	5.4909e-16	4
LOC111999232	AT2G37360	ABC-2 type transporter family protein	ABCG2	transporter of suberin monomers	Yadav et al., 2014	564.052	3.73147	5.25259e-15	564.052	1.0964	1	564.052	6.1669	2.81701e-44	564.052	2.63507	1.50601e-05	564.052	-2.43543	0.00171756	564.052	5.0705	3.12668e-27	4
LOC112041098	AT1G05260	Peroxidase superfamily protein	PER3	lignin polymerization	Rojas-Murcia et al., 2020	411.052	2.12807	0.489263	411.052	-1.40342	1	411.052	6.62932	6.08115e-09	411.052	3.53149	0.0193078	411.052	-4.50125	0.00193226	411.052	8.03274	2.21928e-13	4
LOC112018242	AT5G10510	AINTEGUMENTA-like 6	AIL6	meristem cell division	Mudunkothge and Krizek 2012	407.643	2.8815	1.45957e-05	407.643	-0.329284	1	407.643	4.99557	1.09316e-20	407.643	3.21079	3.18767e-07	407.643	-2.11406	0.0711229	407.643	5.32485	7.38377e-24	4
LOC112024648	AT1G05260	Peroxidase superfamily protein	PER3	lignin polymerization	Rojas-Murcia et al., 2020	229.326	1.50915	1	229.326	-1.38827	1	229.326	5.81019	8.26597e-08	229.326	2.89742	0.073221	229.326	-4.30104	0.0013914	229.326	7.19846	2.44505e-12	4
LOC112033181	AT4G21440	MYB-like 102	MYB102	suberin accumulation	Wahrenburg et al., 2021	157.204	1.46929	0.727298	157.204	-0.522461	1	157.204	3.8074	4.51791e-08	157.204	1.99175	0.145212	157.204	-2.33811	0.0528594	157.204	4.32986	6.70639e-11	4
LOC112032159	AT2G36880	methionine adenosyltransferase 3	MAT3	pollen tube growth	Chen et al., 2016	25046.9	1.68902	0.348154	25046.9	0.362071	1	25046.9	2.45048	0.00497816	25046.9	1.32695	1	25046.9	-0.761464	1	25046.9	2.08841	0.0682935	5
LOC112037256	AT3G15730	phospholipase D alpha 1	PLDα1	mediates ABA signaling pathway	Mihra et al., 2006; Zhang et al., 2009	16361.3	1.42107	0.025728	16361.3	1.03652	1	16361.3	1.85258	1.29175e-07	16361.3	0.384553	1	16361.3	-0.431508	1	16361.3	0.816061	1	5
LOC112027607	AT5G49720	glycosyl hydrolase 9A1		organ growth and secondary wall formation of xylem cells	Krupkova and Schmulling 2009; Takashi et al., 2009	14270.5	1.33969	0.0579167	14270.5	0.632722	1	14270.5	1.6873	4.3308e-06	14270.5	0.706965	1	14270.5	-0.347615	1	14270.5	1.05458	1	5
LOC112037478	AT3G02550	LOB domain-containing protein 41	LBD41	sugested role in organ polarity	Matsumura et al., 2009	4913.12	1.18569	1	4913.12	1.66118	0.737466	4913.12	4.17425	1.90647e-11	4913.12	-0.475488	1	4913.12	-2.98855	0.000202705	4913.12	2.51306	0.00539579	5
LOC112006365	AT5G66390	Peroxidase superfamily protein	PER72	lignin polymerization	Rojas-Murcia et al., 2020	1935.07	3.12212	7.4118e-05	1935.07	3.21408	0.000108251	1935.07	2.74721	0.00132287	1935.07	-0.0919572	1	1935.07	0.374905	1	1935.07	-0.466863	1	5
LOC112009101	AT2G23540	GDSL-like Lipase/Acylhydrolase superfamily protein	GELP51	suberin polymerization	Ursache et al., 2021	1701.32	3.41654	3.7378e-08	1701.32	3.56186	1.88587e-08	1701.32	5.92034	8.32297e-32	1701.32	-0.145322	1	1701.32	-2.5038	0.00375046	1701.32	2.35848	0.0067555	5
LOC111997151	AT1G31320	LOB domain-containing protein 4	LBD4	differentiation of cambial derivatives	Smit et al., 2020	357.528	1.6238	0.215299	357.528	1.62112	0.441887	357.528	2.90303	2.50446e-07	357.528	0.00268029	1	357.528	-1.27923	1	357.528	1.28191	1	5
LOC111996084	AT1G05260	Peroxidase superfamily protein	PER3	lignin polymerization	Rojas-Murcia et al., 2020	230.216	1.80518	0.385712	230.216	1.18519	1	230.216	2.759	0.00565078	230.216	0.619995	1	230.216	-0.953815	1	230.216	1.57381	0.86323	5
LOC111992289	AT5G48230	acetoacetyl-CoA thiolase 2	ACAT2	growth of vegetative tissues	Jin et al., 2012	16775.2	1.95666	0.000565385	16775.2	-0.232167	1	16775.2	2.32258	3.3814e-07	16775.2	2.18883	1.39408e-05	16775.2	-0.365917	1	16775.2	2.55475	1.72814e-09	6
LOC112004750	AT5G15650	reversibly glycosylated polypeptide 2	RGP2	cell wall biosynthesis, cell growth and cell division	Drakakaki et al., 2006	14540	-0.114795	1	14540	0.510388	1	14540	2.8654	1.66966e-15	14540	-0.625183	1	14540	-2.98019	1.73073e-16	14540	2.35501	2.67658e-08	6
LOC111990917	AT3G29360	UDP-glucose 6-dehydrogenase family protein	UGD	cell wall integrity	Reboul et al., 2011	9944.62	0.174529	1	9944.62	0.3853	1	9944.62	1.79871	0.00771493	9944.62	-0.210772	1	9944.62	-1.62418	0.107248	9944.62	1.41341	0.380762	6
LOC112017318	AT2G39700	expansin A4	EXPA4	primary root elongation	Liu et al., 2021	8886.02	0.12653	1	8886.02	0.948338	1	8886.02	3.12046	1.01363e-09	8886.02	-0.821808	1	8886.02	-2.99393	5.23486e-08	8886.02	2.17212	0.002644	6
LOC112036584	AT2G38540	lipid transfer protein 1	LTP1.4/LTP2	suberin assembly	Deeken et al., 2016	7747.85	0.0180456	1	7747.85	-0.308969	1	7747.85	2.7733	0.000528577	7747.85	0.327015	1	7747.85	-2.75525	0.00163293	7747.85	3.08227	4.1463e-05	6
LOC112000774	AT3G46290	hercules receptor kinase 1	HERK1	cell elongation	Guo et al., 2009	6512.1	1.61079	0.0632692	6512.1	-0.895735	1	6512.1	2.41346	1.55918e-07	6512.1	2.50652	4.84974e-08	6512.1	-0.802669	1	6512.1	3.30919	9.46777e-19	6
LOC112029705	AT4G32880	homeobox gene 8	HB-8	organizer function within the vascular cambium	Smetana et al., 2019	4777.89	0.529657	1	4777.89	-0.348137	1	4777.89	2.38046	1.06003e-08	4777.89	0.877795	1	4777.89	-1.8508	0.0025988	4777.89	2.72859	4.71413e-13	6
LOC112037069	AT4G38620	myb domain protein 4	MYB4	repressive transcription factor of phenylpropanoids biosynthesis	Andersen et al., 2021	4304.13	1.61195	0.0192654	4304.13	-0.377515	1	4304.13	3.02772	1.5899e-20	4304.13	1.98946	4.15845e-05	4304.13	-1.41577	0.306252	4304.13	3.40524	2.64921e-28	6
LOC112006012	AT4G33790	Jojoba acyl CoA reductase-related male sterility protein	CER4/FAR3	cuticular waxes biosynthesis	Rowland et al., 2006	4217.73	0.711532	1	4217.73	-1.49454	1	4217.73	3.75829	2.96604e-10	4217.73	2.20608	0.0252506	4217.73	-3.04676	2.11193e-05	4217.73	5.25283	3.18767e-23	6
LOC111988759	AT1G46480	WUSCHEL related homeobox 4	WOX4	promote meristem activity	Xiao et al., 2020	2016.18	1.76859	0.0442379	2016.18	0.408907	1	2016.18	3.44479	4.02491e-15	2016.18	1.35969	0.831109	2016.18	-1.6762	0.172244	2016.18	3.03588	1.76437e-10	6
LOC112004686	AT4G21440	MYB-like 102	MYB102	suberin accumulation	Wahrenburg et al., 2021	1932.12	0.475637	1	1932.12	1.31219	0.980003	1932.12	3.24086	3.59647e-17	1932.12	-0.836548	1	1932.12	-2.76523	3.75901e-10	1932.12	1.92868	0.00232212	6
LOC112034724	AT5G16770	myb domain protein 9	MYB9	suberin accumulation	Lashbrooke et al., 2016	1755.14	1.21775	1	1755.14	1.37639	1	1755.14	6.20565	4.43884e-31	1755.14	-0.15864	1	1755.14	-4.9879	1.60838e-17	1755.14	4.82926	8.38052e-17	6
LOC111997050	AT3G49690	myb domain protein 84	MYB84	suberin inductor (QsMyb1 homologue)	Capote et al., 2018	1107.04	0.695986	1	1107.04	-0.622905	1	1107.04	2.78282	1.69027e-09	1107.04	1.31889	0.885557	1107.04	-2.08684	0.00160908	1107.04	3.40573	1.51329e-16	6
LOC112031843	AT1G79180	myb domain protein 63	MYB84	suberin inductor (QsMyb1 homologue)	Capote et al., 2018	948.92	0.212464	1	948.92	0.150526	1	948.92	2.73796	1.05582e-05	948.92	0.0619388	1	948.92	-2.5255	0.000442803	948.92	2.58744	0.000103665	6
LOC112007487	AT3G49690	myb domain protein 84	MYB84	suberin inductor (QsMyb1 homologue)	Capote et al., 2018	572.615	0.358153	1	572.615	-0.447449	1	572.615	3.14903	9.73082e-08	572.615	0.805602	1	572.615	-2.79088	4.62455e-05	572.615	3.59648	8.5804e-11	6
LOC112025300	AT5G57390	AINTEGUMENTA-like 5	AIL5	cell proliferation in stem cells	Smetana et al., 2019	394.403	1.09608	1	394.403	0.167566	1	394.403	2.76482	0.000101518	394.403	0.928517	1	394.403	-1.66873	0.530623	394.403	2.59725	0.000763679	6
LOC112008996	AT3G44540	fatty acid reductase 4	FAR4	suberin biosynthesis	Domergue et al., 2010	67.5128	0.404219	1	67.5128	-0.4995	1	67.5128	4.09208	7.26811e-06	67.5128	0.903719	1	67.5128	-3.68786	0.000413347	67.5128	4.59157	1.62198e-07	6
LOC112035436	AT4G38620	myb domain protein 4	MYB4	repressive transcription factor of phenylpropanoids biosynthesis	Andersen et al., 2021	22.4208	-1.20621	1	22.4208	-3.57798	0.000751561	22.4208	1.59218	1	22.4208	2.37177	0.0957931	22.4208	-2.79839	0.157971	22.4208	5.17017	5.82326e-07	6
